# Supplementary material for: Joint genetic analysis using variant sets reveals polygenic gene-context interactions
Source: PLoS Genet. 2017 Apr 20;13(4):e1006693. doi: 10.1371/journal.pgen.1006693 (PMC5398484; doi:10.1371/journal.pgen.1006693)
Supplement: S4 Table — The result table is provided as separate supplementary information file. (XLSX) [file pgen.1006693.s005.xlsx]

## Sheet: mtSet_iSet_mtLMM
	Probe_ID	ENSEMBL	Contexts	P mtLMM	P mtSet	P mtLMM-int	P iSet	P iSet-het	Padj mtLMM	Padj mtSet	Padj mtLMM-int	Padj iSet	Padj iSet-het
0	ILMN_1654385	ENSG00000196372	Naive/IFN	0.00052406	7.09947e-05	0.166952	0.181439	0.0598512	0.00170128	0.000243046	0.717545	0.485458	0.374676
1	ILMN_1655612	ENSG00000105643	Naive/IFN	0.000576678	2.62943e-06	0.00298924	0.000328679	2.36649e-05	0.00186114	1.16918e-05	0.0359873	0.00509372	0.0020979
2	ILMN_1658327	ENSG00000198604	Naive/IFN	1.80577	0.437972	0.490212	0.450293	0.371741	1	0.566374	1	0.756275	0.374676
3	ILMN_1664016	ENSG00000104880	Naive/IFN	6.04186e-08	2.62943e-06	0.00320093	0.000394415	0.371741	3.13262e-07	1.16918e-05	0.0378881	0.00591716	0.374676
4	ILMN_1669113	ENSG00000265438	Naive/IFN	0.000215429	0.00541926	0.013432	0.0155505	0.371741	0.000743329	0.0137455	0.120338	0.102142	0.374676
5	ILMN_1671731	ENSG00000119986	Naive/IFN	0.00276551	0.0389735	0.00056313	0.773004	0.371741	0.00798416	0.0804538	0.00899034	0.931499	0.374676
6	ILMN_1680465	ENSG00000165997	Naive/IFN	5.44015e-16	2.62943e-06	1.06671e-09	2.62943e-06	0.371741	5.79049e-15	1.16918e-05	8.34091e-08	8.19001e-05	0.374676
7	ILMN_1680955	ENSG00000087586	Naive/IFN	0.228355	0.704901	5.84707	0.918159	0.371741	0.426215	0.78201	1	0.969189	0.374676
8	ILMN_1685824	ENSG00000158470	Naive/IFN	0.723325	0.21376	1.4747	0.56013	0.371741	1	0.33079	1	0.822419	0.374676
9	ILMN_1703123	ENSG00000144655	Naive/IFN	0.867504	0.320636	8.28052	0.688646	0.371741	1	0.450782	1	0.893127	0.374676
10	ILMN_1708934	ENSG00000148926	Naive/IFN	2.47367e-05	5.25887e-06	0.000272255	6.31064e-05	0.115493	9.49113e-05	2.12247e-05	0.00493053	0.00125196	0.374676
11	ILMN_1712707	ENSG00000127220	Naive/IFN	4.06875e-08	2.62943e-06	3.62331	0.0760695	0.371741	2.13845e-07	1.16918e-05	1	0.292577	0.374676
12	ILMN_1715068	ENSG00000103569	Naive/IFN	16.0285	0.698625	17.1415	0.821885	0.371741	1	0.78201	1	0.949385	0.374676
13	ILMN_1730710	ENSG00000121933	Naive/IFN	0.738255	0.0410113	0.749778	0.0655991	0.371741	1	0.0841398	1	0.26731	0.374676
14	ILMN_1741628	ENSG00000143322	Naive/IFN	0.607895	0.143722	2.59335	0.142081	0.371741	0.978452	0.241192	1	0.423898	0.374676
15	ILMN_1770031	ENSG00000144827	Naive/IFN	7.86855e-10	2.62943e-06	1.65331	0.209487	0.371741	4.90894e-09	1.16918e-05	1	0.522152	0.374676
16	ILMN_1774447	ENSG00000133805	Naive/IFN	4.22658	0.433183	5.24736	0.675202	0.371741	1	0.562477	1	0.888011	0.374676
17	ILMN_1797298	ENSG00000125449	Naive/IFN	8.14989e-07	2.62943e-06	0.0475116	0.00855355	0.000591623	3.75286e-06	1.16918e-05	0.304226	0.0662795	0.0258248
18	ILMN_1803376	ENSG00000139154	Naive/IFN	0.0336558	0.254145	12.9663	0.62398	0.371741	0.0786314	0.37819	1	0.859337	0.374676
19	ILMN_1807372	ENSG00000258555	Naive/IFN	0.186269	0.464831	0.411259	0.483797	0.371741	0.357778	0.591099	1	0.775556	0.374676
20	ILMN_1813399	ENSG00000070961	Naive/IFN	6.52528	0.709287	3.85156	0.8448	0.371741	1	0.782569	1	0.956018	0.374676
21	ILMN_2064917	ENSG00000164252	Naive/IFN	0.638573	0.17299	1.40871	0.147396	0.371741	1	0.280467	1	0.433472	0.374676
22	ILMN_2120022	ENSG00000165997	Naive/IFN	3.71682e-17	2.62943e-06	1.5162e-11	2.62943e-06	0.371741	4.35876e-16	1.16918e-05	1.68604e-09	8.19001e-05	0.374676
23	ILMN_2149766	ENSG00000062725	Naive/IFN	0.0338195	0.0104836	2.68137	0.367124	0.371741	0.0789441	0.0250047	1	0.690349	0.374676
24	ILMN_3249608	ENSG00000176915	Naive/IFN	6.15223e-29	2.62943e-06	4.9358	0.190174	0.371741	1.95468e-27	1.16918e-05	1	0.497079	0.374676
25	ILMN_3307926	ENSG00000173020	Naive/IFN	2.34786	0.398357	2.78696	0.526999	0.371741	1	0.529958	1	0.803619	0.374676
26	ILMN_1654696	ENSG00000166920	Naive/IFN	2.15768	0.251056	0.78515	0.227493	0.371741	1	0.374604	1	0.544961	0.374676
27	ILMN_1665066	ENSG00000084092	Naive/IFN	5.74607e-05	5.25887e-06	1.01238	0.020762	0.371741	0.000211017	2.12247e-05	1	0.124092	0.374676
28	ILMN_1666208	ENSG00000129534	Naive/IFN	2.41814e-06	2.62943e-06	1.39762	0.0873656	0.371741	1.05561e-05	1.16918e-05	1	0.32033	0.374676
29	ILMN_1682428	ENSG00000162639	Naive/IFN	0.0013217	5.52181e-05	1.74571	0.210394	0.371741	0.00403448	0.000192308	1	0.523579	0.374676
30	ILMN_1707339	ENSG00000154640	Naive/IFN	0.19414	0.0219952	0.952779	0.389866	0.0470143	0.370704	0.048696	1	0.708781	0.374676
31	ILMN_1717229	ENSG00000158122	Naive/IFN	2.48922	0.42941	1.14558	0.437614	0.371741	1	0.558665	1	0.747156	0.374676
32	ILMN_1718712	ENSG00000196227	Naive/IFN	0.315515	0.0644553	0.109792	0.0481318	0.371741	0.563112	0.124104	0.544965	0.218463	0.374676
33	ILMN_1724897	ENSG00000100802	Naive/IFN	0.262715	0.133993	2.16737	0.230691	0.371741	0.480999	0.228495	1	0.548292	0.374676
34	ILMN_1727444	ENSG00000185928	Naive/IFN	0.378197	0.059909	1.5372	0.442862	0.371741	0.657846	0.116644	1	0.75162	0.374676
35	ILMN_1731064	ENSG00000163050	Naive/IFN	2.56681	0.397936	1.28445	0.415035	0.371741	1	0.529565	1	0.728368	0.374676
36	ILMN_1742230	ENSG00000198604	Naive/IFN	1.38601	0.430207	1.60358	0.438516	0.371741	1	0.559472	1	0.747912	0.374676
37	ILMN_1757298	ENSG00000011114	Naive/IFN	3.38587	0.474303	1.14109	0.628177	0.0919566	1	0.599355	1	0.861718	0.374676
38	ILMN_1763386	ENSG00000015475	Naive/IFN	1.23035e-13	2.62943e-06	0.00176325	0.000118325	0.371741	1.08164e-12	1.16918e-05	0.0232116	0.00211566	0.374676
39	ILMN_1763638	ENSG00000137936	Naive/IFN	2.03609	0.406834	0.860283	0.408206	0.371741	1	0.537737	1	0.722036	0.374676
40	ILMN_1774086	ENSG00000122565	Naive/IFN	0.143801	0.0498435	3.24511	0.177376	0.371741	0.286494	0.0995066	1	0.479196	0.374676
41	ILMN_1804498	ENSG00000106009	Naive/IFN	0.000969777	0.000965002	0.900337	0.387018	0.0448187	0.00303283	0.00279172	1	0.707154	0.374676
42	ILMN_2105923	ENSG00000171792	Naive/IFN	7.47807e-23	2.62943e-06	7.53368	0.47563	0.371741	1.39616e-21	1.16918e-05	1	0.771439	0.374676
43	ILMN_2152429	ENSG00000174456	Naive/IFN	0.699723	0.701404	2.09215	0.906913	0.371741	1	0.78201	1	0.969189	0.374676
44	ILMN_2194828	ENSG00000185928	Naive/IFN	0.0644322	0.00860351	1.28288	0.0707397	0.371741	0.141684	0.02091	1	0.279998	0.374676
45	ILMN_2255133	ENSG00000119866	Naive/IFN	0.00377966	0.000444374	0.0136393	0.0135127	0.371741	0.0106667	0.00135254	0.121809	0.091542	0.374676
46	ILMN_2410540	ENSG00000106144	Naive/IFN	0.443784	0.0775183	2.52793	0.475381	0.371741	0.749613	0.145005	1	0.771435	0.374676
47	ILMN_3181474	ENSG00000255874	Naive/IFN	2.23848	0.404651	0.621295	0.402487	0.371741	1	0.535802	1	0.717454	0.374676
48	ILMN_3243366	ENSG00000196872	Naive/IFN	0.385231	0.286151	0.385316	0.264897	0.371741	0.667386	0.413692	1	0.588212	0.374676
49	ILMN_3244065	ENSG00000238227	Naive/IFN	0.567336	0.0411243	2.5005	0.0550972	0.371741	0.921948	0.0843172	1	0.237897	0.374676
50	ILMN_3247139	ENSG00000179294	Naive/IFN	0.0170248	0.0851358	0.0636192	0.188144	0.0332781	0.0423681	0.156916	0.372535	0.494321	0.353915
51	ILMN_1657234	ENSG00000115009	Naive/IFN	0.759667	0.502672	0.388844	0.612182	0.371741	1	0.624497	1	0.853137	0.374676
52	ILMN_1658885	ENSG00000164535	Naive/IFN	6.80516e-05	7.8883e-06	0.000291998	6.83653e-05	0.0530699	0.000247331	3.00842e-05	0.00522095	0.00135205	0.374676
53	ILMN_1661197	ENSG00000175505	Naive/IFN	1.90381	0.703013	2.51623	0.927806	0.371741	1	0.78201	1	0.969189	0.374676
54	ILMN_1661861	ENSG00000164400	Naive/IFN	6.24089	0.704099	4.64463	0.949717	0.371741	1	0.78201	1	0.969189	0.374676
55	ILMN_1671478	ENSG00000166165	Naive/IFN	0.00824823	0.000199837	0.0300195	0.00346296	0.00417817	0.0217386	0.000645107	0.218711	0.0334604	0.0993746
56	ILMN_1682636	ENSG00000081041	Naive/IFN	1.61915	0.499332	1.16864	0.529973	0.371741	1	0.621811	1	0.805056	0.374676
57	ILMN_1689378	ENSG00000151014	Naive/IFN	0.0835445	0.102256	2.48182	0.298291	0.371741	0.178419	0.182912	1	0.625547	0.374676
58	ILMN_1690386	ENSG00000232838	Naive/IFN	0.0203635	0.01554	4.71666	0.274481	0.371741	0.0498549	0.0357532	1	0.599518	0.374676
59	ILMN_1690392	ENSG00000148444	Naive/IFN	0.166401	0.0148957	0.108447	0.0218716	0.371741	0.324901	0.0344147	0.54019	0.12838	0.374676
60	ILMN_1709894	ENSG00000166855	Naive/IFN	1.75501	0.199156	2.42795	0.656654	0.371741	1	0.313108	1	0.879029	0.374676
61	ILMN_1715131	ENSG00000126353	Naive/IFN	1.77985	0.340456	1.755	0.341779	0.371741	1	0.470508	1	0.667601	0.374676
62	ILMN_1715715	ENSG00000230259	Naive/IFN	0.498487	0.0352081	0.390562	0.0851989	0.0136126	0.825516	0.0735916	1	0.315164	0.217887
63	ILMN_1728163	ENSG00000144579	Naive/IFN	0.612471	0.324706	0.365067	0.30884	0.371741	0.985181	0.454589	1	0.635421	0.374676
64	ILMN_1730879	ENSG00000100211	Naive/IFN	8.81994e-05	0.000255055	1.16324	0.257905	0.371741	0.000317283	0.000809345	1	0.5801	0.374676
65	ILMN_1754121	ENSG00000103653	Naive/IFN	0.0419162	0.0140727	1.26347	0.281731	0.371741	0.0958635	0.032656	1	0.607707	0.374676
66	ILMN_1773352	ENSG00000161570	Naive/IFN	1.67961	0.0348873	5.82266	0.91965	0.371741	1	0.0730174	1	0.969189	0.374676
67	ILMN_1778625	ENSG00000026508	Naive/IFN	0.101218	0.0662065	0.0198758	0.049457	0.371741	0.211915	0.126936	0.161724	0.221857	0.374676
68	ILMN_1787897	ENSG00000163739	Naive/IFN	0.187483	0.0168284	1.4208	0.103802	0.371741	0.359782	0.0383004	1	0.355214	0.374676
69	ILMN_2098126	ENSG00000161570	Naive/IFN	0.122418	0.00213773	16.594	0.679417	0.371741	0.248981	0.0058167	1	0.889372	0.374676
70	ILMN_2128428	ENSG00000153071	Naive/IFN	2.08512e-10	2.62943e-06	0.37355	0.390058	0.371741	1.36676e-09	1.16918e-05	1	0.708825	0.374676
71	ILMN_2128770	ENSG00000109089	Naive/IFN	3.51923	0.711514	1.03552	0.846825	0.371741	1	0.782771	1	0.957	0.374676
72	ILMN_2173291	ENSG00000142973	Naive/IFN	1.2205	0.0646893	0.396733	0.0483211	0.371741	1	0.124403	1	0.21902	0.374676
73	ILMN_2375484	ENSG00000137449	Naive/IFN	0.00543871	0.00229287	0.121868	0.0471563	0.0533407	0.0149364	0.00621083	0.583846	0.216046	0.374676
74	ILMN_2376723	ENSG00000147883	Naive/IFN	1.46237e-05	0.000199837	0.0195324	0.0113933	0.111648	5.78061e-05	0.000645107	0.15975	0.0818783	0.374676
75	ILMN_2387090	ENSG00000163320	Naive/IFN	2.55376e-10	2.62943e-06	0.225985	0.275028	0.0401436	1.66191e-09	1.16918e-05	0.870762	0.600023	0.374676
76	ILMN_3245143	ENSG00000256029	Naive/IFN	3.95627	0.710791	1.11391	0.821522	0.371741	1	0.782569	1	0.949385	0.374676
77	ILMN_1651832	ENSG00000110047	Naive/IFN	0.000477093	5.52181e-05	2.48005	0.480834	0.371741	0.0015604	0.000192308	1	0.774139	0.374676
78	ILMN_1656501	ENSG00000138166	Naive/IFN	3.11432e-08	2.62943e-06	5.40525e-08	2.62943e-06	0.0180695	1.65932e-07	1.16918e-05	2.80829e-06	8.19001e-05	0.257127
79	ILMN_1669376	ENSG00000136048	Naive/IFN	3.14319e-13	2.62943e-06	8.52311e-05	0.00064947	0.00488023	2.66887e-12	1.16918e-05	0.00188565	0.00893956	0.111592
80	ILMN_1669972	ENSG00000188211	Naive/IFN	2.01151e-05	2.62943e-06	0.000876631	4.47004e-05	0.0476427	7.81965e-05	1.16918e-05	0.0129222	0.000915455	0.374676
81	ILMN_1703180	ENSG00000117036	Naive/IFN	0.72392	0.119944	0.590286	0.0967474	0.371741	1	0.20875	1	0.341444	0.374676
82	ILMN_1712959	ENSG00000158050	Naive/IFN	0.158448	0.706923	2.26899	0.878178	0.371741	0.311902	0.78201	1	0.9661	0.374676
83	ILMN_1713688	ENSG00000089876	Naive/IFN	8.43133e-15	2.62943e-06	1.57215e-07	2.62943e-06	0.371741	8.16531e-14	1.16918e-05	7.19498e-06	8.19001e-05	0.374676
84	ILMN_1731648	ENSG00000065970	Naive/IFN	6.66372e-13	2.62943e-06	2.22171	0.379099	0.371741	5.52131e-12	1.16918e-05	1	0.70033	0.374676
85	ILMN_1741736	ENSG00000182810	Naive/IFN	1.16728	0.646507	0.604869	0.755915	0.371741	1	0.745205	1	0.924171	0.374676
86	ILMN_1758672	ENSG00000065809	Naive/IFN	4.47197e-05	0.0248744	2.88463	0.170524	0.371741	0.000166395	0.0542556	1	0.469432	0.374676
87	ILMN_1763452	ENSG00000185862	Naive/IFN	1.351e-05	6.31064e-05	0.000184229	0.000473298	0.371741	5.36379e-05	0.000218759	0.00358296	0.00684151	0.374676
88	ILMN_1771841	ENSG00000175592	Naive/IFN	3.63994	0.721761	3.90504	0.821922	0.371741	1	0.787555	1	0.949385	0.374676
89	ILMN_1772686	ENSG00000127084	Naive/IFN	2.6705e-10	2.62943e-06	5.79867e-08	2.62943e-06	0.371741	1.73699e-09	1.16918e-05	2.9882e-06	8.19001e-05	0.374676
90	ILMN_1781285	ENSG00000120129	Naive/IFN	0.023865	0.0249796	2.10344	0.190431	0.371741	0.0575056	0.0544288	1	0.497336	0.374676
91	ILMN_1785356	ENSG00000184014	Naive/IFN	0.0310381	0.00780942	7.122	0.373832	0.371741	0.073027	0.0191823	1	0.696117	0.374676
92	ILMN_1788213	ENSG00000181274	Naive/IFN	1.55898e-19	2.62943e-06	0.000155554	9.99185e-05	0.371741	2.23818e-18	1.16918e-05	0.00310205	0.00187654	0.374676
93	ILMN_1791211	ENSG00000147443	Naive/IFN	7.54871e-15	2.62943e-06	4.69526e-08	2.62943e-06	0.371741	7.31613e-14	1.16918e-05	2.52211e-06	8.19001e-05	0.374676
94	ILMN_1794056	ENSG00000137094	Naive/IFN	0.000532602	0.000412821	0.344791	0.024104	0.371741	0.00172724	0.00126165	1	0.137148	0.374676
95	ILMN_1795495	ENSG00000134899	Naive/IFN	0.0173161	0.00205096	0.00332439	0.00129368	0.371741	0.0430256	0.00560103	0.0390577	0.0156042	0.374676
96	ILMN_1803856	ENSG00000235859	Naive/IFN	0.00201295	0.00450159	0.700694	0.374928	0.371741	0.00594829	0.0115707	1	0.697018	0.374676
97	ILMN_1808707	ENSG00000075618	Naive/IFN	1.38615e-08	2.62943e-06	0.0171865	0.000315532	0.00908995	7.63348e-08	1.16918e-05	0.145832	0.00492005	0.16847
98	ILMN_1811650	ENSG00000167264	Naive/IFN	4.63435e-28	2.62943e-06	0.000186639	0.000120954	0.0726749	1.34439e-26	1.16918e-05	0.0036226	0.00213854	0.374676
99	ILMN_1815933	ENSG00000122687	Naive/IFN	0.0392328	0.054779	0.164403	0.206461	0.0517367	0.0903296	0.108235	0.710099	0.518714	0.374676
100	ILMN_2041161	ENSG00000174485	Naive/IFN	6.74506	0.473911	8.03366	0.609356	0.371741	1	0.598973	1	0.851781	0.374676
101	ILMN_2374249	ENSG00000127334	Naive/IFN	1.52888	0.237533	3.23221	0.510499	0.371741	1	0.359632	1	0.792894	0.374676
102	ILMN_1652825	ENSG00000110324	Naive/IFN	0.255393	0.0332176	0.112286	0.183156	0.0211959	0.469355	0.0699967	0.553438	0.487992	0.283439
103	ILMN_1674167	ENSG00000136634	Naive/IFN	1.70579	0.464668	0.897127	0.483629	0.371741	1	0.590951	1	0.775556	0.374676
104	ILMN_1675671	ENSG00000160223	Naive/IFN	0.000309765	5.52181e-05	0.00235091	4.47004e-05	0.139712	0.00104272	0.000192308	0.0296248	0.000915455	0.374676
105	ILMN_1677158	ENSG00000137142	Naive/IFN	3.5109	0.696876	11.7046	0.949383	0.371741	1	0.78201	1	0.969189	0.374676
106	ILMN_1680987	ENSG00000113196	Naive/IFN	5.87551	0.443465	4.733	0.843054	0.371741	1	0.570741	1	0.955426	0.374676
107	ILMN_1682245	ENSG00000171855	Naive/IFN	0.342968	0.0900555	0.170692	0.0727223	0.371741	0.604702	0.164382	0.728327	0.284977	0.374676
108	ILMN_1701789	ENSG00000119917	Naive/IFN	5.92784e-05	0.000341826	0.333226	0.136657	0.105827	0.000217251	0.00106366	1	0.416158	0.374676
109	ILMN_1707484	ENSG00000152147	Naive/IFN	0.167161	0.131953	0.868639	0.23092	0.371741	0.326209	0.225927	1	0.548401	0.374676
110	ILMN_1713290	ENSG00000016864	Naive/IFN	1.32529	0.232179	0.683817	0.207081	0.371741	1	0.352664	1	0.51938	0.374676
111	ILMN_1718977	ENSG00000099860	Naive/IFN	0.00524963	0.0494649	1.03214	0.289051	0.371741	0.0144673	0.0988493	1	0.615393	0.374676
112	ILMN_1737157	ENSG00000089351	Naive/IFN	9.22436e-11	2.62943e-06	0.985426	0.392388	0.0989035	6.22363e-10	1.16918e-05	1	0.710468	0.374676
113	ILMN_1755620	ENSG00000188483	Naive/IFN	1.70982	0.300176	0.54121	0.371941	0.371741	1	0.429135	1	0.694725	0.374676
114	ILMN_1761147	ENSG00000104064	Naive/IFN	1.34013	0.398785	7.3448	0.579674	0.371741	1	0.530194	1	0.83544	0.374676
115	ILMN_1762712	ENSG00000152804	Naive/IFN	0.0185884	0.00624491	2.95168	0.472593	0.371741	0.0458988	0.0156178	1	0.7702	0.374676
116	ILMN_1774077	ENSG00000162645	Naive/IFN	2.01311e-08	2.62943e-06	0.00203256	0.000386527	0.371741	1.08967e-07	1.16918e-05	0.0261592	0.00581257	0.374676
117	ILMN_1785345	ENSG00000139572	Naive/IFN	4.19811e-08	2.62943e-06	0.0374591	0.000662617	0.0680839	2.20188e-07	1.16918e-05	0.255581	0.00906149	0.374676
118	ILMN_1792072	ENSG00000196371	Naive/IFN	0.000538033	0.00046541	0.202558	0.00874813	0.371741	0.00174352	0.00141453	0.811511	0.0673755	0.374676
119	ILMN_1800512	ENSG00000100292	Naive/IFN	1.17652	0.242276	0.479079	0.257401	0.371741	1	0.364901	1	0.579483	0.374676
120	ILMN_1811171	ENSG00000183484	Naive/IFN	0.085102	0.08456	1.33372	0.550122	0.371741	0.181561	0.156036	1	0.814994	0.374676
121	ILMN_1812226	ENSG00000090339	Naive/IFN	0.272028	0.062215	0.379365	0.190234	0.371741	0.495474	0.120467	1	0.497135	0.374676
122	ILMN_1812759	ENSG00000131979	Naive/IFN	8.87155e-07	2.62943e-06	8.77289e-07	2.62943e-06	7.8883e-06	4.07333e-06	1.16918e-05	3.41147e-05	8.19001e-05	0.000980392
123	ILMN_2065690	ENSG00000155324	Naive/IFN	0.421575	0.163916	10.0149	0.472877	0.371741	0.718128	0.268056	1	0.7702	0.374676
124	ILMN_2148785	ENSG00000117228	Naive/IFN	3.11189e-07	5.25887e-06	1.12012	0.597252	0.371741	1.49599e-06	2.12247e-05	1	0.844633	0.374676
125	ILMN_2334587	ENSG00000092199	Naive/IFN	4.42034e-13	2.62943e-06	1.97078	0.613297	0.0872972	3.69635e-12	1.16918e-05	1	0.85362	0.374676
126	ILMN_3272074	ENSG00000104064	Naive/IFN	0.42886	0.151164	0.328717	0.494547	0.371741	0.728576	0.251022	1	0.782203	0.374676
127	ILMN_1658483	ENSG00000115008	Naive/IFN	5.2107	0.701436	11.2024	0.891809	0.371741	1	0.78201	1	0.969189	0.374676
128	ILMN_1659913	ENSG00000172183	Naive/IFN	0.065843	2.36649e-05	0.253751	0.011041	0.0395414	0.144435	8.71586e-05	0.94445	0.0798896	0.374676
129	ILMN_1672728	ENSG00000167977	Naive/IFN	0.00041189	7.8883e-06	0.814183	0.123923	0.0289054	0.00135801	3.00842e-05	1	0.39343	0.328835
130	ILMN_1679483	ENSG00000104613	Naive/IFN	1.34025e-07	2.62943e-06	0.781061	0.130483	0.371741	6.67859e-07	1.16918e-05	1	0.404532	0.374676
131	ILMN_1686989	ENSG00000186480	Naive/IFN	1.87613e-08	2.62943e-06	0.0886787	0.22092	0.066785	1.02032e-07	1.16918e-05	0.468446	0.537068	0.374676
132	ILMN_1691376	ENSG00000101384	Naive/IFN	3.30714e-11	2.62943e-06	0.00366052	5.52181e-05	0.371741	2.33174e-10	1.16918e-05	0.0422627	0.00110585	0.374676
133	ILMN_1699651	ENSG00000136244	Naive/IFN	0.946574	0.310363	0.264157	0.587618	0.371741	1	0.439753	0.968118	0.839149	0.374676
134	ILMN_1708375	ENSG00000125347	Naive/IFN	5.49691	0.581136	2.37335	0.662044	0.371741	1	0.693632	1	0.882331	0.374676
135	ILMN_1729596	ENSG00000203485	Naive/IFN	6.09232e-06	5.25887e-06	0.562565	0.0619074	0.00417817	2.52889e-05	2.12247e-05	1	0.256806	0.0993746
136	ILMN_1733696	ENSG00000177971	Naive/IFN	0.00177585	0.0017959	2.29521	0.468008	0.110081	0.00529331	0.00495358	1	0.768444	0.374676
137	ILMN_1745964	ENSG00000134070	Naive/IFN	6.57227e-11	2.62943e-06	9.31435e-05	7.8883e-06	0.371741	4.51581e-10	1.16918e-05	0.00200913	0.000194553	0.374676
138	ILMN_1753758	ENSG00000197272	Naive/IFN	0.432574	0.421929	0.294182	0.697315	0.371741	0.733611	0.551707	1	0.896829	0.374676
139	ILMN_1773427	ENSG00000107104	Naive/IFN	0.0490493	0.0568247	0.0265266	0.0418474	0.136128	0.11034	0.111598	0.19816	0.198689	0.374676
140	ILMN_1775501	ENSG00000125538	Naive/IFN	0.000265495	0.00113066	3.08748	0.679422	0.371741	0.000904025	0.00323114	1	0.889372	0.374676
141	ILMN_1788347	ENSG00000198894	Naive/IFN	2.06548e-29	2.62943e-06	1.02048	0.0467224	0.371741	6.87246e-28	1.16918e-05	1	0.21465	0.374676
142	ILMN_1792679	ENSG00000161638	Naive/IFN	3.99144	0.421362	5.62845	0.717026	0.371741	1	0.551264	1	0.905616	0.374676
143	ILMN_1793371	ENSG00000166783	Naive/IFN	0.495673	0.157527	2.5392	0.337722	0.371741	0.822251	0.259276	1	0.662535	0.374676
144	ILMN_1793474	ENSG00000186480	Naive/IFN	0.000460587	5.52181e-05	0.0356226	0.0228209	0.0464463	0.00150758	0.000192308	0.246097	0.132585	0.374676
145	ILMN_1800942	ENSG00000168301	Naive/IFN	1.59369	0.273077	3.41764	0.28863	0.371741	1	0.399746	1	0.614849	0.374676
146	ILMN_1810584	ENSG00000115594	Naive/IFN	22.7666	0.699703	12.6621	0.950803	0.371741	1	0.78201	1	0.969189	0.374676
147	ILMN_1814282	ENSG00000181026	Naive/IFN	1.74632	0.466788	6.10892	0.949828	0.371741	1	0.592695	1	0.969189	0.374676
148	ILMN_2137312	ENSG00000120457	Naive/IFN	2.84375	0.586913	11.3076	0.871973	0.371741	1	0.698948	1	0.965183	0.374676
149	ILMN_2342579	ENSG00000168685	Naive/IFN	0.128896	0.0645289	3.00641	0.114775	0.371741	0.260525	0.124213	1	0.377075	0.374676
150	ILMN_2394561	ENSG00000168264	Naive/IFN	0.000771692	0.000126213	1.30584	0.618643	0.371741	0.00244875	0.000417537	1	0.856546	0.374676
151	ILMN_2397521	ENSG00000132510	Naive/IFN	0.00416882	0.699897	0.0531754	0.866185	0.371741	0.0116998	0.78201	0.328326	0.963685	0.374676
152	ILMN_3193271	ENSG00000102794	Naive/IFN	1.33511	0.212064	0.408398	0.186077	0.371741	1	0.328929	1	0.490926	0.374676
153	ILMN_1655311	ENSG00000189227	Naive/IFN	3.6863e-21	2.62943e-06	0.134483	0.0628224	0.371741	6.00659e-20	1.16918e-05	0.623116	0.259828	0.374676
154	ILMN_1672660	ENSG00000197971	Naive/IFN	3.32003e-13	2.62943e-06	3.57415	0.433604	0.0547527	2.81149e-12	1.16918e-05	1	0.744031	0.374676
155	ILMN_1692072	ENSG00000177946	Naive/IFN	0.00129021	0.000194578	1.14567	0.284996	0.371741	0.00394788	0.000630216	1	0.610906	0.374676
156	ILMN_1693830	ENSG00000103642	Naive/IFN	1.64598e-05	2.36649e-05	0.153068	0.0409114	0.00266362	6.47613e-05	8.71586e-05	0.676291	0.196081	0.0763952
157	ILMN_1695246	ENSG00000185909	Naive/IFN	0.100146	0.0642055	0.0256666	0.0484237	0.125716	0.209913	0.123698	0.193216	0.219238	0.374676
158	ILMN_1700413	ENSG00000185022	Naive/IFN	2.47075	0.700287	16.7971	0.951379	0.371741	1	0.78201	1	0.969189	0.374676
159	ILMN_1709114	ENSG00000100324	Naive/IFN	1.8604	0.70041	1.05513	0.912251	0.371741	1	0.78201	1	0.969189	0.374676
160	ILMN_1715684	ENSG00000196878	Naive/IFN	2.45496	0.180808	0.873394	0.189062	0.114612	1	0.29047	1	0.4955	0.374676
161	ILMN_1730917	ENSG00000117009	Naive/IFN	0.0117508	2.62943e-06	0.433592	0.20294	0.0539428	0.0300758	1.16918e-05	1	0.514192	0.374676
162	ILMN_1730940	ENSG00000124702	Naive/IFN	5.44992	0.700834	3.0756	0.814299	0.371741	1	0.78201	1	0.947608	0.374676
163	ILMN_1732197	ENSG00000169184	Naive/IFN	1.32256	0.617562	0.404228	0.744524	0.133068	1	0.722642	1	0.918483	0.374676
164	ILMN_1741159	ENSG00000107968	Naive/IFN	4.83729e-06	2.62943e-06	0.845998	0.0357813	0.371741	2.03661e-05	1.16918e-05	1	0.179218	0.374676
165	ILMN_1745686	ENSG00000147324	Naive/IFN	0.00293182	2.62943e-06	0.00391383	7.36241e-05	1.31472e-05	0.00842974	1.16918e-05	0.04446	0.00144256	0.00140056
166	ILMN_1776121	ENSG00000196872	Naive/IFN	0.00301358	0.000391786	0.000695501	0.000199837	0.371741	0.00864294	0.00120317	0.0107131	0.00333773	0.374676
167	ILMN_1776188	ENSG00000101460	Naive/IFN	0.00406249	0.00230075	0.242144	0.101891	0.0593647	0.0114115	0.00622953	0.915158	0.35157	0.374676
168	ILMN_1789638	ENSG00000168389	Naive/IFN	4.60794	0.577713	2.14802	0.644006	0.371741	1	0.690391	1	0.871671	0.374676
169	ILMN_1790534	ENSG00000034152	Naive/IFN	0.0327853	0.0549473	0.881508	0.13728	0.371741	0.0768101	0.108533	1	0.417038	0.374676
170	ILMN_1792910	ENSG00000070444	Naive/IFN	0.64632	0.214904	3.79024	0.947937	0.371741	1	0.332362	1	0.969189	0.374676
171	ILMN_1815130	ENSG00000100139	Naive/IFN	0.620653	0.0368436	2.48179	0.654545	0.371741	0.994757	0.0766185	1	0.877715	0.374676
172	ILMN_1838319	ENSG00000102794	Naive/IFN	1.91433	0.172349	1.18257	0.146746	0.371741	1	0.27951	1	0.432427	0.374676
173	ILMN_2092441	ENSG00000147650	Naive/IFN	1.23563	0.647879	3.1139	0.758944	0.371741	1	0.746244	1	0.925287	0.374676
174	ILMN_2097858	ENSG00000198894	Naive/IFN	4.64269e-30	2.62943e-06	3.79294	0.477071	0.371741	1.64861e-28	1.16918e-05	1	0.772015	0.374676
175	ILMN_2111237	ENSG00000169184	Naive/IFN	1.62032	0.374949	0.764011	0.36872	0.371741	1	0.506579	1	0.691767	0.374676
176	ILMN_2235851	ENSG00000163121	Naive/IFN	1.14611	0.607667	1.06913	0.667424	0.371741	1	0.715065	1	0.884493	0.374676
177	ILMN_2268068	ENSG00000119487	Naive/IFN	0.293546	0.0926481	2.07126	0.892819	0.371741	0.529157	0.168435	1	0.969189	0.374676
178	ILMN_1660793	ENSG00000162073	Naive/IFN	3.23442e-07	2.62943e-06	8.67342	0.176598	0.371741	1.55137e-06	1.16918e-05	1	0.477749	0.374676
179	ILMN_1674811	ENSG00000135114	Naive/IFN	3.82781e-05	0.000160395	11.2307	0.695725	0.371741	0.000143565	0.000522842	1	0.896767	0.374676
180	ILMN_1676026	ENSG00000125901	Naive/IFN	0.0123853	0.00421498	0.327061	0.463017	0.371741	0.0315784	0.0109159	1	0.765076	0.374676
181	ILMN_1680618	ENSG00000136997	Naive/IFN	6.11126	0.706169	1.86448	0.900234	0.371741	1	0.78201	1	0.969189	0.374676
182	ILMN_1681721	ENSG00000135114	Naive/IFN	0.341029	0.185888	8.26483	0.459788	0.371741	0.602037	0.296676	1	0.76249	0.374676
183	ILMN_1682919	ENSG00000158006	Naive/IFN	15.9423	0.705769	10.859	0.819148	0.371741	1	0.78201	1	0.949121	0.374676
184	ILMN_1697817	ENSG00000110218	Naive/IFN	8.28266e-08	2.62943e-06	1.15784	0.39818	0.120365	4.2424e-07	1.16918e-05	1	0.71477	0.374676
185	ILMN_1705093	ENSG00000164815	Naive/IFN	0.0776521	0.0281612	0.465118	0.0720412	0.371741	0.167215	0.0605039	1	0.283535	0.374676
186	ILMN_1707051	ENSG00000131196	Naive/IFN	0.00278134	2.62943e-06	4.77013	0.302556	0.371741	0.00802618	1.16918e-05	1	0.629309	0.374676
187	ILMN_1713638	ENSG00000172548	Naive/IFN	2.05316	0.299161	0.920894	0.280256	0.371741	1	0.42814	1	0.605763	0.374676
188	ILMN_1714965	ENSG00000109320	Naive/IFN	3.78768e-05	7.8883e-06	1.95761e-05	7.8883e-06	0.0201388	0.000142187	3.00842e-05	0.000529139	0.000194553	0.275108
189	ILMN_1719695	ENSG00000144802	Naive/IFN	1.23141	0.433623	9.57578	0.744416	0.371741	1	0.562932	1	0.918483	0.374676
190	ILMN_1723768	ENSG00000160703	Naive/IFN	0.001346	0.000123583	4.51249	0.603679	0.371741	0.00410272	0.000409051	1	0.849183	0.374676
191	ILMN_1733931	ENSG00000249915	Naive/IFN	0.000175397	2.62943e-06	0.0011579	6.31064e-05	1.05177e-05	0.000611191	1.16918e-05	0.0162375	0.00125196	0.00124611
192	ILMN_1736628	ENSG00000261487	Naive/IFN	0.620898	0.180156	0.414054	0.180774	0.371741	0.994834	0.289716	1	0.484496	0.374676
193	ILMN_1753111	ENSG00000105835	Naive/IFN	0.00396681	0.130136	0.00214757	0.106174	0.371741	0.0111725	0.223162	0.0274195	0.360366	0.374676
194	ILMN_1756541	ENSG00000123933	Naive/IFN	5.46769	0.699445	3.55688	0.851235	0.371741	1	0.78201	1	0.958612	0.374676
195	ILMN_1759326	ENSG00000089041	Naive/IFN	0.154855	0.0225001	5.84207	0.162512	0.371741	0.305541	0.0497009	1	0.458363	0.374676
196	ILMN_1763828	ENSG00000188786	Naive/IFN	0.0027527	0.0010097	1.36734	0.913731	0.371741	0.00795078	0.00290909	1	0.969189	0.374676
197	ILMN_1770260	ENSG00000144802	Naive/IFN	0.463045	0.399742	0.247508	0.862399	0.371741	0.776766	0.530799	0.929125	0.962719	0.374676
198	ILMN_1775822	ENSG00000100311	Naive/IFN	3.38376e-15	2.62943e-06	7.46614e-08	2.62943e-06	0.371741	3.37763e-14	1.16918e-05	3.77085e-06	8.19001e-05	0.374676
199	ILMN_1777066	ENSG00000196290	Naive/IFN	0.341226	0.282701	6.99508	0.767135	0.371741	0.6023	0.409952	1	0.929107	0.374676
200	ILMN_1783681	ENSG00000130312	Naive/IFN	2.64323e-30	2.62943e-06	7.96316	0.429463	0.371741	9.62882e-29	1.16918e-05	1	0.740766	0.374676
201	ILMN_1787885	ENSG00000173566	Naive/IFN	6.3638e-21	2.62943e-06	0.00010183	0.000123583	0.034769	1.01477e-19	1.16918e-05	0.0021587	0.00217593	0.360294
202	ILMN_2340259	ENSG00000184588	Naive/IFN	1.75686	0.698667	8.5427	0.917625	0.371741	1	0.78201	1	0.969189	0.374676
203	ILMN_2384188	ENSG00000131196	Naive/IFN	0.00221148	0.000197208	6.42568	0.206042	0.371741	0.00647908	0.00063743	1	0.518563	0.374676
204	ILMN_1653292	ENSG00000114268	Naive/IFN	0.131146	0.0375983	0.378944	0.152799	0.0692304	0.26444	0.0780598	1	0.442548	0.374676
205	ILMN_1659936	ENSG00000087074	Naive/IFN	0.317103	0.169925	1.20583	0.612761	0.0881965	0.565707	0.275994	1	0.853435	0.374676
206	ILMN_1666819	ENSG00000019144	Naive/IFN	1.06089	0.694849	2.63568	0.914194	0.371741	1	0.78201	1	0.969189	0.374676
207	ILMN_1677511	ENSG00000073756	Naive/IFN	0.334714	0.22235	7.00011	0.715574	0.124065	0.592412	0.34121	1	0.905616	0.374676
208	ILMN_1679268	ENSG00000197329	Naive/IFN	0.121819	0.193587	0.869805	0.190889	0.137485	0.247961	0.30638	1	0.497984	0.374676
209	ILMN_1679979	ENSG00000173846	Naive/IFN	0.339863	0.27558	2.97273	0.939226	0.371741	0.60023	0.402203	1	0.969189	0.374676
210	ILMN_1681591	ENSG00000196396	Naive/IFN	1.63637e-18	2.62943e-06	0.00136446	0.000436486	0.0119771	2.17218e-17	1.16918e-05	0.0187402	0.00638216	0.199518
211	ILMN_1684982	ENSG00000004799	Naive/IFN	0.0117383	0.00118587	1.14279	0.152452	0.371741	0.0300499	0.00337904	1	0.441905	0.374676
212	ILMN_1690546	ENSG00000120910	Naive/IFN	1.28916e-13	2.62943e-06	0.0736353	0.037685	0.0875049	1.1302e-12	1.16918e-05	0.412676	0.186178	0.374676
213	ILMN_1701855	ENSG00000186298	Naive/IFN	0.0666561	0.00413347	0.0233966	0.00265047	0.371741	0.145941	0.0107289	0.180194	0.0271186	0.374676
214	ILMN_1703324	ENSG00000148459	Naive/IFN	6.48439e-12	2.62943e-06	3.33257	0.31819	0.371741	4.89302e-11	1.16918e-05	1	0.644361	0.374676
215	ILMN_1703926	ENSG00000125384	Naive/IFN	0.0197859	0.0196051	0.473435	0.0296469	0.371741	0.0485625	0.0438872	1	0.157681	0.374676
216	ILMN_1712705	ENSG00000197562	Naive/IFN	5.83669e-10	2.62943e-06	0.000295733	0.00325524	0.0165891	3.68668e-09	1.16918e-05	0.00525807	0.0319154	0.245105
217	ILMN_1736441	ENSG00000100092	Naive/IFN	6.39533e-14	2.62943e-06	2.21268	0.638745	0.371741	5.76626e-13	1.16918e-05	1	0.868257	0.374676
218	ILMN_1741632	ENSG00000167994	Naive/IFN	1.83051e-24	2.62943e-06	1.54177	0.177526	0.0455286	3.96672e-23	1.16918e-05	1	0.479411	0.374676
219	ILMN_1746135	ENSG00000040633	Naive/IFN	0.0603495	0.15892	0.842894	0.250322	0.371741	0.1334	0.260929	1	0.571747	0.374676
220	ILMN_1756910	ENSG00000103066	Naive/IFN	6.00111e-08	2.62943e-06	0.0200844	0.000473298	0.135674	3.11277e-07	1.16918e-05	0.163004	0.00684151	0.374676
221	ILMN_1789955	ENSG00000146278	Naive/IFN	0.0991481	0.0137861	0.809931	0.382094	0.371741	0.208165	0.0320908	1	0.702718	0.374676
222	ILMN_1795762	ENSG00000115956	Naive/IFN	5.67883e-10	2.62943e-06	5.68721	0.121293	0.371741	3.58876e-09	1.16918e-05	1	0.388586	0.374676
223	ILMN_1798164	ENSG00000118482	Naive/IFN	0.998602	0.563354	0.271197	0.94865	0.371741	1	0.677512	0.985363	0.969189	0.374676
224	ILMN_1799860	ENSG00000143315	Naive/IFN	2.64439e-17	2.62943e-06	3.27393	0.387281	0.371741	3.15659e-16	1.16918e-05	1	0.707328	0.374676
225	ILMN_1802082	ENSG00000152784	Naive/IFN	1.51586e-05	9.99185e-05	7.08384	0.378142	0.371741	5.98646e-05	0.000336075	1	0.699504	0.374676
226	ILMN_2080611	ENSG00000148459	Naive/IFN	4.77566e-21	2.62943e-06	1.70956	0.521028	0.371741	7.70242e-20	1.16918e-05	1	0.799742	0.374676
227	ILMN_2098446	ENSG00000141682	Naive/IFN	1.19312e-05	2.36649e-05	4.62318e-05	0.00343141	0.114599	4.76983e-05	8.71586e-05	0.00111634	0.0331808	0.374676
228	ILMN_2106449	ENSG00000175895	Naive/IFN	1.56763e-09	2.62943e-06	0.0231036	0.00943441	0.000560069	9.50852e-09	1.16918e-05	0.178915	0.0710214	0.0252669
229	ILMN_1652918	ENSG00000139725	Naive/IFN	0.89321	0.197857	0.223707	0.171636	0.371741	1	0.311575	0.866198	0.47096	0.374676
230	ILMN_1663042	ENSG00000124145	Naive/IFN	0.864131	0.113925	2.70199	0.221114	0.371741	1	0.200005	1	0.537068	0.374676
231	ILMN_1665135	ENSG00000122257	Naive/IFN	4.2282	0.478675	1.56287	0.501959	0.371741	1	0.603377	1	0.786957	0.374676
232	ILMN_1675501	ENSG00000119231	Naive/IFN	0.000278636	0.000257685	0.0300451	0.0170755	0.0161211	0.00094496	0.000815037	0.218772	0.109106	0.239867
233	ILMN_1677085	ENSG00000171700	Naive/IFN	0.0510523	0.108517	0.0123962	0.086298	0.371741	0.114486	0.192132	0.112437	0.317838	0.374676
234	ILMN_1678504	ENSG00000126858	Naive/IFN	0.0309913	0.00203255	0.593951	0.148815	0.371741	0.0729305	0.00555436	1	0.43579	0.374676
235	ILMN_1682081	ENSG00000116514	Naive/IFN	1.30882	0.355066	1.49868	0.587234	0.371741	1	0.485571	1	0.839149	0.374676
236	ILMN_1682095	ENSG00000117625	Naive/IFN	0.106059	0.00319739	0.0868324	0.00428598	0.371741	0.220592	0.00845149	0.462704	0.0396594	0.374676
237	ILMN_1683082	ENSG00000007376	Naive/IFN	0.0995681	0.000625805	0.427629	0.101507	0.0166732	0.208943	0.00186535	1	0.350699	0.24549
238	ILMN_1695271	ENSG00000178718	Naive/IFN	0.0131555	0.0369041	0.047124	0.0472036	0.371741	0.0333677	0.0767191	0.302936	0.216185	0.374676
239	ILMN_1700660	ENSG00000181481	Naive/IFN	1.62303	0.218998	0.536307	0.193282	0.371741	1	0.337126	1	0.502097	0.374676
240	ILMN_1710906	ENSG00000145860	Naive/IFN	0.193662	0.0342431	4.4382	0.525595	0.371741	0.36996	0.0718114	1	0.803392	0.374676
241	ILMN_1719661	ENSG00000198736	Naive/IFN	3.45174	0.698932	2.68129	0.948105	0.371741	1	0.78201	1	0.969189	0.374676
242	ILMN_1752526	ENSG00000137393	Naive/IFN	9.19532e-14	2.62943e-06	7.96486e-06	2.62943e-06	0.000483816	8.19754e-13	1.16918e-05	0.00024098	8.19001e-05	0.0228856
243	ILMN_1758939	ENSG00000104312	Naive/IFN	1.0768e-12	2.62943e-06	2.14196e-05	5.25887e-06	0.00466462	8.72802e-12	1.16918e-05	0.000571657	0.00014245	0.107515
244	ILMN_2119535	ENSG00000137275	Naive/IFN	0.000189636	1.57766e-05	0.316258	0.0460072	0.00353396	0.000658093	5.97015e-05	1	0.212341	0.0906883
245	ILMN_2124064	ENSG00000162924	Naive/IFN	9.92652	0.678901	6.09952	0.906553	0.371741	1	0.770082	1	0.969189	0.374676
246	ILMN_2150851	ENSG00000197632	Naive/IFN	0.377342	0.238939	0.167314	0.672412	0.128482	0.656764	0.361287	0.717778	0.886914	0.374676
247	ILMN_2150856	ENSG00000197632	Naive/IFN	11.9077	0.699224	8.68611	0.888104	0.371741	1	0.78201	1	0.969189	0.374676
248	ILMN_2229839	ENSG00000181467	Naive/IFN	1.13856	0.0656622	9.91632	0.682804	0.371741	1	0.126064	1	0.890711	0.374676
249	ILMN_2309446	ENSG00000122257	Naive/IFN	0.161794	0.0677421	2.61377	0.210349	0.371741	0.317501	0.129469	1	0.523579	0.374676
250	ILMN_2397028	ENSG00000166401	Naive/IFN	1.71276e-12	2.62943e-06	0.155236	0.135579	0.371741	1.35789e-11	1.16918e-05	0.683069	0.413953	0.374676
251	ILMN_2407529	ENSG00000181481	Naive/IFN	0.389545	0.074597	0.101927	0.226045	0.066622	0.672512	0.140411	0.518095	0.54279	0.374676
252	ILMN_3238889	ENSG00000163125	Naive/IFN	7.01102e-13	2.62943e-06	0.0828387	0.0311194	0.098425	5.78261e-12	1.16918e-05	0.448397	0.162949	0.374676
253	ILMN_3247261	ENSG00000109756	Naive/IFN	0.00587594	0.00348663	0.0548243	0.0387079	0.0182825	0.016033	0.00914546	0.335105	0.189606	0.258994
254	ILMN_1652409	ENSG00000042317	Naive/IFN	3.99745e-05	5.25887e-06	0.0019706	0.00429912	0.0604533	0.000149751	2.12247e-05	0.0255955	0.0396941	0.374676
255	ILMN_1666553	ENSG00000125454	Naive/IFN	1.57851e-11	2.62943e-06	0.115287	0.174828	0.0978018	1.15137e-10	1.16918e-05	0.562978	0.475527	0.374676
256	ILMN_1680104	ENSG00000181830	Naive/IFN	3.7039e-05	7.8883e-06	1.87964	0.287841	0.0520181	0.000139083	3.00842e-05	1	0.614097	0.374676
257	ILMN_1683859	ENSG00000139514	Naive/IFN	0.0614414	0.00199311	0.110671	0.196697	0.0175304	0.135577	0.00545363	0.547183	0.506368	0.252939
258	ILMN_1685176	ENSG00000164023	Naive/IFN	19.1071	0.696853	8.66666	0.950183	0.371741	1	0.78201	1	0.969189	0.374676
259	ILMN_1710923	ENSG00000026751	Naive/IFN	3.88603e-05	0.000115695	1.02835	0.0948647	0.371741	0.000145706	0.000386779	1	0.33743	0.374676
260	ILMN_1711838	ENSG00000085491	Naive/IFN	2.80612	0.696942	1.23537	0.950477	0.371741	1	0.78201	1	0.969189	0.374676
261	ILMN_1718960	ENSG00000166401	Naive/IFN	3.17467e-11	2.62943e-06	1.16829	0.0262891	0.371741	2.24208e-10	1.16918e-05	1	0.145448	0.374676
262	ILMN_1720373	ENSG00000103257	Naive/IFN	0.0388463	0.0029476	0.156712	0.0891904	0.0121296	0.0895698	0.00784026	0.688372	0.324328	0.20074
263	ILMN_1720771	ENSG00000135604	Naive/IFN	0.81935	0.0597223	1.69277	0.775268	0.134735	1	0.11637	1	0.932374	0.374676
264	ILMN_1729281	ENSG00000063176	Naive/IFN	0.413927	0.157529	3.07359	0.336107	0.371741	0.707506	0.259276	1	0.660084	0.374676
265	ILMN_1729691	ENSG00000108932	Naive/IFN	0.703682	0.0174857	3.11624	0.418674	0.371741	1	0.0396825	1	0.731885	0.374676
266	ILMN_1729987	ENSG00000197122	Naive/IFN	0.00103358	0.000491704	0.0199299	0.00593989	0.137943	0.00321537	0.0014898	0.16206	0.0505369	0.374676
267	ILMN_1740819	ENSG00000084090	Naive/IFN	1.84312e-10	2.62943e-06	0.00298021	0.000786201	0.371741	1.21252e-09	1.16918e-05	0.0359277	0.0103928	0.374676
268	ILMN_1753353	ENSG00000163950	Naive/IFN	0.220625	0.0761694	7.55472	0.950769	0.371741	0.413554	0.142925	1	0.969189	0.374676
269	ILMN_1774733	ENSG00000185338	Naive/IFN	0.0314324	0.00129631	0.0229179	0.00203255	0.371741	0.0738452	0.00367061	0.178021	0.0225233	0.374676
270	ILMN_1777915	ENSG00000135823	Naive/IFN	1.55829e-09	2.62943e-06	0.00100055	0.00531146	0.00023139	9.45642e-09	1.16918e-05	0.014427	0.0464048	0.0130952
271	ILMN_1778321	ENSG00000160326	Naive/IFN	0.000107476	7.8883e-06	1.06282	0.591875	0.0851989	0.000382717	3.00842e-05	1	0.841072	0.374676
272	ILMN_1779886	ENSG00000132405	Naive/IFN	0.00669321	3.15532e-05	0.0257698	0.000620546	0.000389156	0.0180493	0.000113443	0.193763	0.00861628	0.0189744
273	ILMN_1793203	ENSG00000100335	Naive/IFN	4.7529	0.717675	2.22402	0.803928	0.371741	1	0.785643	1	0.944281	0.374676
274	ILMN_1803745	ENSG00000139531	Naive/IFN	6.30676e-07	2.62943e-06	7.60116e-05	5.25887e-06	0.000165654	2.93937e-06	1.16918e-05	0.00171748	0.00014245	0.00990566
275	ILMN_2156250	ENSG00000184557	Naive/IFN	0.616977	0.0642528	2.86568	0.949991	0.371741	0.990803	0.12377	1	0.969189	0.374676
276	ILMN_2157951	ENSG00000135823	Naive/IFN	3.66337e-11	2.62943e-06	0.000445033	0.00434908	0.000305014	2.57574e-10	1.16918e-05	0.00742907	0.0399758	0.0160443
277	ILMN_2336781	ENSG00000112096	Naive/IFN	4.0888e-20	2.62943e-06	7.57472	0.263869	0.371741	6.10527e-19	1.16918e-05	1	0.587163	0.374676
278	ILMN_2383455	ENSG00000139531	Naive/IFN	0.0014915	0.00480661	0.00451356	0.00501433	0.126352	0.00450935	0.0122874	0.0493688	0.0443592	0.374676
279	ILMN_2406501	ENSG00000112096	Naive/IFN	4.2596e-24	2.62943e-06	9.50556	0.523218	0.371741	8.91073e-23	1.16918e-05	1	0.801127	0.374676
280	ILMN_1664978	ENSG00000119139	Naive/IFN	1.00103e-29	2.62943e-06	0.000982509	0.000157766	0.371741	3.42975e-28	1.16918e-05	0.0142346	0.00272851	0.374676
281	ILMN_1670672	ENSG00000171227	Naive/IFN	6.86781	0.360942	6.93519	0.497221	0.371741	1	0.491743	1	0.783793	0.374676
282	ILMN_1686906	ENSG00000078804	Naive/IFN	0.894553	0.269854	2.04046	0.45231	0.371741	1	0.396446	1	0.757145	0.374676
283	ILMN_1701514	ENSG00000056972	Naive/IFN	9.42683e-10	2.62943e-06	0.00200395	0.000980779	0.0917357	5.83211e-09	1.16918e-05	0.025949	0.0124333	0.374676
284	ILMN_1702691	ENSG00000118503	Naive/IFN	0.0600745	0.0265783	0.0247253	0.0185848	0.371741	0.132862	0.0575659	0.187855	0.115321	0.374676
285	ILMN_1703650	ENSG00000145901	Naive/IFN	0.620693	0.0931188	0.514402	0.168602	0.0692461	0.994757	0.16917	1	0.466878	0.374676
286	ILMN_1707591	ENSG00000050730	Naive/IFN	7.44526	0.717375	5.8582	0.81721	0.371741	1	0.785643	1	0.948463	0.374676
287	ILMN_1724863	ENSG00000127666	Naive/IFN	7.28435e-08	5.25887e-06	12.3089	0.542544	0.371741	3.75228e-07	2.12247e-05	1	0.809919	0.374676
288	ILMN_1727479	ENSG00000158109	Naive/IFN	2.4089e-30	2.62943e-06	6.67922	0.104289	0.371741	8.80047e-29	1.16918e-05	1	0.356352	0.374676
289	ILMN_1728106	ENSG00000232810	Naive/IFN	0.00215967	0.00207725	0.295118	0.00994189	0.371741	0.00634339	0.0056643	1	0.07379	0.374676
290	ILMN_1731181	ENSG00000136478	Naive/IFN	0.39573	0.144963	1.09832	0.120512	0.371741	0.681521	0.242857	1	0.387062	0.374676
291	ILMN_1751464	ENSG00000125657	Naive/IFN	0.0101721	0.0525992	0.00194468	0.0410165	0.371741	0.0263544	0.104465	0.0252848	0.196226	0.374676
292	ILMN_1757129	ENSG00000132510	Naive/IFN	1.93733	0.715111	4.16343	0.941408	0.371741	1	0.784428	1	0.969189	0.374676
293	ILMN_1769876	ENSG00000095383	Naive/IFN	0.0367295	0.000170913	0.303554	0.0706056	0.009487	0.0852316	0.000555983	1	0.279708	0.173046
294	ILMN_1772387	ENSG00000137462	Naive/IFN	0.000215345	0.00414399	0.0236968	0.0446399	0.371741	0.000743243	0.0107518	0.181953	0.208435	0.374676
295	ILMN_1779706	ENSG00000143514	Naive/IFN	0.373288	0.0163393	3.1038	0.304549	0.371741	0.650829	0.0373617	1	0.63167	0.374676
296	ILMN_1780699	ENSG00000168286	Naive/IFN	2.57225	0.463524	3.26039	0.481931	0.371741	1	0.590318	1	0.774688	0.374676
297	ILMN_1797021	ENSG00000151117	Naive/IFN	6.55365e-08	5.25887e-06	0.0341856	0.00236123	0.0897505	3.3869e-07	2.12247e-05	0.240511	0.0250908	0.374676
298	ILMN_1813379	ENSG00000049249	Naive/IFN	13.5791	0.7156	8.61067	0.805832	0.371741	1	0.784543	1	0.944922	0.374676
299	ILMN_1815079	ENSG00000127666	Naive/IFN	1.47014e-08	2.62943e-06	2.16422	0.0256843	0.371741	8.07495e-08	1.16918e-05	1	0.143626	0.374676
300	ILMN_2171789	ENSG00000056558	Naive/IFN	1.23677	0.257103	0.882214	0.357908	0.115303	1	0.381294	1	0.682599	0.374676
301	ILMN_2384561	ENSG00000119139	Naive/IFN	7.64385e-24	2.62943e-06	1.18431	0.153851	0.0439326	1.5529e-22	1.16918e-05	1	0.445406	0.374676
302	ILMN_2414325	ENSG00000145779	Naive/IFN	0.616236	0.0979017	0.269704	0.100742	0.0909258	0.989742	0.176268	0.983329	0.349158	0.374676
303	ILMN_3236428	ENSG00000205269	Naive/IFN	0.0358934	0.00205885	0.0170434	0.0270017	0.0151377	0.083444	0.00562137	0.144812	0.148155	0.230927
304	ILMN_3247821	ENSG00000065600	Naive/IFN	1.48555e-16	2.62943e-06	0.0039656	0.0272567	0.00686545	1.65195e-15	1.16918e-05	0.0447109	0.149001	0.141518
305	ILMN_1657618	ENSG00000146457	Naive/IFN	2.50008	0.717304	1.14597	0.920623	0.371741	1	0.785643	1	0.969189	0.374676
306	ILMN_1681628	ENSG00000198839	Naive/IFN	3.97995	0.719589	1.83827	0.933052	0.371741	1	0.786463	1	0.969189	0.374676
307	ILMN_1683215	ENSG00000132846	Naive/IFN	0.0546577	0.0156556	5.91648	0.682215	0.371741	0.121774	0.0359802	1	0.890409	0.374676
308	ILMN_1684628	ENSG00000184939	Naive/IFN	1.36776e-37	2.62943e-06	0.0166381	0.303408	0.0609792	9.79613e-36	1.16918e-05	0.142418	0.630096	0.374676
309	ILMN_1692168	ENSG00000159202	Naive/IFN	1.80676e-10	2.62943e-06	1.73412	0.452381	0.371741	1.18983e-09	1.16918e-05	1	0.757145	0.374676
310	ILMN_1693317	ENSG00000171853	Naive/IFN	1.66022e-10	2.62943e-06	15.6167	0.661324	0.371741	1.09552e-09	1.16918e-05	1	0.881791	0.374676
311	ILMN_1697906	ENSG00000120688	Naive/IFN	0.0255283	0.000257685	1.52632	0.0384949	0.371741	0.0611068	0.000815037	1	0.188846	0.374676
312	ILMN_1724837	ENSG00000105939	Naive/IFN	0.0166587	0.325845	0.503702	0.387631	0.371741	0.0415631	0.455679	1	0.707661	0.374676
313	ILMN_1729973	ENSG00000105939	Naive/IFN	0.00601071	0.0112987	0.045696	0.11782	0.024622	0.0163725	0.0267826	0.295706	0.382778	0.301287
314	ILMN_1731113	ENSG00000169155	Naive/IFN	0.0119398	0.0107544	6.23104	0.542087	0.371741	0.0305163	0.0256025	1	0.809772	0.374676
315	ILMN_1731412	ENSG00000168246	Naive/IFN	0.0968668	0.0525571	1.58016	0.171092	0.371741	0.204085	0.104414	1	0.470193	0.374676
316	ILMN_1734544	ENSG00000146457	Naive/IFN	2.77448	0.32757	1.04543	0.311009	0.371741	1	0.457587	1	0.637585	0.374676
317	ILMN_1772522	ENSG00000198081	Naive/IFN	2.62405e-06	2.62943e-06	1.39241	0.462767	0.371741	1.13961e-05	1.16918e-05	1	0.764863	0.374676
318	ILMN_1786328	ENSG00000198876	Naive/IFN	0.000126817	2.62943e-06	2.2474	0.613823	0.371741	0.000448192	1.16918e-05	1	0.853769	0.374676
319	ILMN_1799815	ENSG00000015532	Naive/IFN	0.000204662	0.00013936	0.00961704	0.000412821	0.371741	0.00070772	0.000458994	0.0921437	0.00614963	0.374676
320	ILMN_1805863	ENSG00000167716	Naive/IFN	2.91574e-16	2.62943e-06	0.0419807	0.0149773	0.371741	3.16734e-15	1.16918e-05	0.277906	0.0989404	0.374676
321	ILMN_1807044	ENSG00000130560	Naive/IFN	2.16187e-09	2.62943e-06	0.00316152	3.68121e-05	0.0351266	1.28788e-08	1.16918e-05	0.0375619	0.000767544	0.362249
322	ILMN_2038775	ENSG00000137267	Naive/IFN	2.51058e-18	2.62943e-06	0.00256434	0.00120954	0.371741	3.27771e-17	1.16918e-05	0.0317153	0.0147578	0.374676
323	ILMN_2097793	ENSG00000174282	Naive/IFN	0.00249999	3.15532e-05	0.650422	0.146173	0.0178065	0.00727891	0.000113443	1	0.431966	0.255354
324	ILMN_2139351	ENSG00000167840	Naive/IFN	0.0518376	0.057979	5.74199	0.162549	0.371741	0.116103	0.113496	1	0.458363	0.374676
325	ILMN_2260725	ENSG00000146457	Naive/IFN	12.7523	0.723473	5.59989	0.869998	0.371741	1	0.787937	1	0.964745	0.374676
326	ILMN_2279339	ENSG00000146457	Naive/IFN	2.1179	0.359943	9.90466	0.644493	0.371741	1	0.490909	1	0.872014	0.374676
327	ILMN_2321292	ENSG00000157954	Naive/IFN	1.16034e-28	2.62943e-06	5.44211e-06	0.00418606	0.000191949	3.56166e-27	1.16918e-05	0.000175994	0.0387631	0.0113178
328	ILMN_3237956	ENSG00000149289	Naive/IFN	1.63585e-09	2.62943e-06	0.0329099	0.00646841	0.371741	9.8845e-09	1.16918e-05	0.233856	0.0540404	0.374676
329	ILMN_3251686	ENSG00000168246	Naive/IFN	1.27661	0.163233	0.669695	0.138003	0.371741	1	0.267144	1	0.418233	0.374676
330	ILMN_1653711	ENSG00000180340	Naive/IFN	4.93447e-05	7.8883e-06	11.2366	0.413728	0.371741	0.00018264	3.00842e-05	1	0.727082	0.374676
331	ILMN_1656676	ENSG00000162378	Naive/IFN	2.99036e-21	2.62943e-06	4.92313	0.938006	0.371741	4.90412e-20	1.16918e-05	1	0.969189	0.374676
332	ILMN_1658504	ENSG00000110721	Naive/IFN	1.07767	0.229313	1.7937	0.219623	0.105522	1	0.349231	1	0.536261	0.374676
333	ILMN_1686109	ENSG00000167236	Naive/IFN	0.00648513	0.00166443	0.751399	0.0845889	0.0434461	0.0175479	0.00461808	1	0.313934	0.374676
334	ILMN_1686968	ENSG00000256142	Naive/IFN	1.06888e-07	5.25887e-06	2.25255	0.116576	0.371741	5.3985e-07	2.12247e-05	1	0.380101	0.374676
335	ILMN_1711199	ENSG00000130844	Naive/IFN	0.601821	0.112371	13.2366	0.430217	0.371741	0.970277	0.197742	1	0.741301	0.374676
336	ILMN_1745148	ENSG00000124201	Naive/IFN	0.805312	0.245655	1.9677	0.421049	0.0864742	1	0.369021	1	0.734149	0.374676
337	ILMN_1759595	ENSG00000215012	Naive/IFN	0.000305378	0.000410192	8.74123	0.158058	0.371741	0.00102987	0.00125483	1	0.451793	0.374676
338	ILMN_1772876	ENSG00000186918	Naive/IFN	0.37772	0.1388	0.545305	0.307783	0.371741	0.6572	0.234828	1	0.634601	0.374676
339	ILMN_1800912	ENSG00000103994	Naive/IFN	4.47326e-05	0.000318161	1.2991	0.0364965	0.371741	0.000166395	0.000997116	1	0.181866	0.374676
340	ILMN_1810147	ENSG00000171443	Naive/IFN	0.0113119	0.0283769	1.93121	0.663619	0.371741	0.0290462	0.0609304	1	0.882894	0.374676
341	ILMN_1815134	ENSG00000038210	Naive/IFN	7.23058	0.720996	3.7612	0.948389	0.371741	1	0.787394	1	0.969189	0.374676
342	ILMN_1819384	ENSG00000202515	Naive/IFN	0.21828	0.0456864	0.529277	0.25734	0.0402829	0.409885	0.0922828	1	0.579483	0.374676
343	ILMN_1824297	ENSG00000070961	Naive/IFN	0.000465289	6.57358e-05	0.0823016	0.0135889	0.0011438	0.00152219	0.000226943	0.446634	0.0918266	0.0435435
344	ILMN_1832033	ENSG00000250274	Naive/IFN	0.454454	0.340591	0.431188	0.435021	0.371741	0.764377	0.47059	1	0.745297	0.374676
345	ILMN_1838310	ENSG00000117036	Naive/IFN	2.50856	0.0702243	1.29025	0.0674923	0.0479372	1	0.133508	1	0.271489	0.374676
346	ILMN_1882512	ENSG00000253522	Naive/IFN	1.24068e-07	8.41419e-05	4.24165e-05	0.00156977	0.0404775	6.20438e-07	0.000286123	0.00104818	0.0183073	0.374676
347	ILMN_1910180	ENSG00000180672	Naive/IFN	0.503841	0.0858352	0.300631	0.0661881	0.371741	0.832968	0.157838	1	0.268673	0.374676
348	ILMN_2075927	ENSG00000196182	Naive/IFN	3.58413	0.647067	1.03125	0.757243	0.371741	1	0.74558	1	0.924344	0.374676
349	ILMN_2126423	ENSG00000198464	Naive/IFN	7.53895e-10	2.62943e-06	0.125581	0.142904	0.0644685	4.71027e-09	1.16918e-05	0.594024	0.425685	0.374676
350	ILMN_2197519	ENSG00000198551	Naive/IFN	0.00754782	0.00157503	0.154435	0.110773	0.00894533	0.0200553	0.00438346	0.679968	0.369552	0.167257
351	ILMN_2347068	ENSG00000099875	Naive/IFN	2.41274e-10	2.62943e-06	0.0152866	0.00808551	0.00518524	1.5758e-09	1.16918e-05	0.132641	0.0638232	0.116963
352	ILMN_2362232	ENSG00000130844	Naive/IFN	1.2578	0.323255	1.81641	0.307268	0.371741	1	0.453458	1	0.634462	0.374676
353	ILMN_2389347	ENSG00000113580	Naive/IFN	2.41154	0.414909	0.787726	0.763843	0.371741	1	0.546019	1	0.92752	0.374676
354	ILMN_2400322	ENSG00000143479	Naive/IFN	21.2	0.721814	20.587	0.878807	0.371741	1	0.787555	1	0.966196	0.374676
355	ILMN_3249501	ENSG00000143067	Naive/IFN	0.320532	0.031753	1.24735	0.11377	0.371741	0.57078	0.0672233	1	0.375644	0.374676
356	ILMN_1653618	ENSG00000036549	Naive/IFN	1.63161e-06	0.00023402	0.032465	0.0161395	0.371741	7.26515e-06	0.000747459	0.231343	0.105031	0.374676
357	ILMN_1660426	ENSG00000160917	Naive/IFN	0.00586557	0.00286608	2.57888	0.505338	0.11143	0.016015	0.00764269	1	0.789131	0.374676
358	ILMN_1667356	ENSG00000162869	Naive/IFN	2.51561e-08	2.62943e-06	0.480798	0.194512	0.0444927	1.35301e-07	1.16918e-05	1	0.503848	0.374676
359	ILMN_1668743	ENSG00000150977	Naive/IFN	9.34429e-06	2.62943e-06	0.122063	0.0840577	0.0107176	3.79793e-05	1.16918e-05	0.584042	0.312623	0.18561
360	ILMN_1669605	ENSG00000236739	Naive/IFN	9.73003	0.719731	12.3589	0.949113	0.371741	1	0.786487	1	0.969189	0.374676
361	ILMN_1671557	ENSG00000181649	Naive/IFN	2.03665e-12	2.62943e-06	6.46068e-07	2.62943e-06	0.371741	1.60663e-11	1.16918e-05	2.57554e-05	8.19001e-05	0.374676
362	ILMN_1682336	ENSG00000120539	Naive/IFN	4.69624e-21	2.62943e-06	5.9064	0.781452	0.371741	7.58398e-20	1.16918e-05	1	0.93484	0.374676
363	ILMN_1683065	ENSG00000183513	Naive/IFN	0.00430533	0.0012148	2.59631	0.556294	0.371741	0.0120509	0.00345369	1	0.819539	0.374676
364	ILMN_1690352	ENSG00000181915	Naive/IFN	3.63508e-07	2.62943e-06	0.299263	0.0907786	0.371741	1.73697e-06	1.16918e-05	1	0.328018	0.374676
365	ILMN_1705953	ENSG00000154359	Naive/IFN	1.28487	0.201396	0.481348	0.219182	0.102288	1	0.315712	1	0.535989	0.374676
366	ILMN_1718718	ENSG00000125863	Naive/IFN	0.00185017	2.89238e-05	0.022522	0.390466	0.371741	0.00550061	0.000104553	0.175591	0.709101	0.374676
367	ILMN_1726512	ENSG00000176371	Naive/IFN	0.00082342	0.000160395	1.67595	0.530612	0.371741	0.00260636	0.000522842	1	0.805423	0.374676
368	ILMN_1739274	ENSG00000168291	Naive/IFN	5.20381e-12	2.62943e-06	0.0746013	0.00721517	0.0180984	3.96447e-11	1.16918e-05	0.416801	0.0584452	0.257212
369	ILMN_1741440	ENSG00000213204	Naive/IFN	0.0666708	0.0133233	0.173786	0.0129579	0.371741	0.145948	0.0310878	0.736095	0.0893116	0.374676
370	ILMN_1758852	ENSG00000198018	Naive/IFN	0.0424022	0.0128816	12.1123	0.27907	0.371741	0.0968702	0.0301458	1	0.60423	0.374676
371	ILMN_1768449	ENSG00000161542	Naive/IFN	7.92735e-05	1.8406e-05	0.0624552	0.0551497	0.371741	0.000286392	6.87893e-05	0.36774	0.238043	0.374676
372	ILMN_1768480	ENSG00000144560	Naive/IFN	7.52261	0.511449	8.38404	0.546636	0.371741	1	0.632426	1	0.812963	0.374676
373	ILMN_1801845	ENSG00000100246	Naive/IFN	0.129928	0.0999264	0.5631	0.587728	0.371741	0.262235	0.17948	1	0.839149	0.374676
374	ILMN_1809285	ENSG00000162290	Naive/IFN	0.0122536	0.00242434	2.6181	0.551558	0.371741	0.0312678	0.00653623	1	0.816357	0.374676
375	ILMN_2150654	ENSG00000132003	Naive/IFN	14.9843	0.708277	9.34039	0.893187	0.371741	1	0.78201	1	0.969189	0.374676
376	ILMN_2153466	ENSG00000145945	Naive/IFN	1.35956e-07	2.62943e-06	0.225081	0.197602	0.0284347	6.76684e-07	1.16918e-05	0.869658	0.507329	0.32695
377	ILMN_2182531	ENSG00000075336	Naive/IFN	3.0174e-09	2.62943e-06	1.40589	0.156412	0.371741	1.77009e-08	1.16918e-05	1	0.449267	0.374676
378	ILMN_2231020	ENSG00000226479	Naive/IFN	4.99503e-06	7.8883e-06	0.146999	0.15083	0.130325	2.10093e-05	3.00842e-05	0.6557	0.439181	0.374676
379	ILMN_2320888	ENSG00000121966	Naive/IFN	0.0428675	0.0270174	0.0251433	0.0262207	0.121803	0.0978275	0.0583674	0.189727	0.145153	0.374676
380	ILMN_2357438	ENSG00000087586	Naive/IFN	0.0605542	0.136933	5.07601	0.245705	0.371741	0.133759	0.232445	1	0.567237	0.374676
381	ILMN_1664543	ENSG00000119917	Naive/IFN	0.191358	0.0397676	0.31717	0.111233	0.371741	0.366109	0.0819063	1	0.370591	0.374676
382	ILMN_1672004	ENSG00000141232	Naive/IFN	0.00805779	9.72891e-05	0.205911	0.0331414	0.371741	0.0212943	0.000328451	0.821117	0.170232	0.374676
383	ILMN_1676946	ENSG00000070718	Naive/IFN	1.44525e-37	2.62943e-06	2.50501e-09	2.62943e-06	1.57766e-05	1.02929e-35	1.16918e-05	1.84628e-07	8.19001e-05	0.0016
384	ILMN_1695354	ENSG00000104081	Naive/IFN	0.00947006	0.000570587	0.280214	0.295769	0.0359181	0.0246412	0.00171487	1	0.6223	0.367798
385	ILMN_1704094	ENSG00000258790	Naive/IFN	0.246926	0.067324	0.623895	0.0763219	0.371741	0.455994	0.128767	1	0.293014	0.374676
386	ILMN_1706511	ENSG00000167074	Naive/IFN	4.78327e-10	2.62943e-06	0.526469	0.173535	0.371741	3.041e-09	1.16918e-05	1	0.473388	0.374676
387	ILMN_1709350	ENSG00000163734	Naive/IFN	0.819881	0.181213	1.72051	0.346922	0.0934317	1	0.29101	1	0.671953	0.374676
388	ILMN_1728710	ENSG00000180257	Naive/IFN	2.74143e-21	2.62943e-06	1.76063e-07	2.62943e-06	0.371741	4.51339e-20	1.16918e-05	7.85897e-06	8.19001e-05	0.374676
389	ILMN_1738675	ENSG00000111679	Naive/IFN	1.34106	0.706532	0.605281	0.836457	0.371741	1	0.78201	1	0.953319	0.374676
390	ILMN_1766085	ENSG00000162924	Naive/IFN	1.90538	0.202693	1.06103	0.198246	0.371741	1	0.31736	1	0.507505	0.374676
391	ILMN_1772964	ENSG00000108700	Naive/IFN	0.11024	0.0436092	0.217127	0.0745339	0.371741	0.22824	0.0886804	0.849082	0.288509	0.374676
392	ILMN_1775743	ENSG00000133639	Naive/IFN	1.04063	0.243749	3.49638	0.403502	0.371741	1	0.366548	1	0.718199	0.374676
393	ILMN_1790807	ENSG00000154767	Naive/IFN	0.119696	0.355907	0.0302973	0.345684	0.371741	0.24459	0.486503	0.220002	0.671092	0.374676
394	ILMN_1791759	ENSG00000169245	Naive/IFN	0.00091939	0.00209566	1.58034	0.113918	0.371741	0.00288707	0.00571326	1	0.375672	0.374676
395	ILMN_1795026	ENSG00000160767	Naive/IFN	4.75124	0.706918	5.6172	0.947322	0.371741	1	0.78201	1	0.969189	0.374676
396	ILMN_1795835	ENSG00000271614	Naive/IFN	4.41369	0.566719	1.3813	0.626797	0.371741	1	0.680396	1	0.861108	0.374676
397	ILMN_1801101	ENSG00000204859	Naive/IFN	0.00312641	0.0100208	2.2226	0.205317	0.371741	0.0089446	0.0239686	1	0.517455	0.374676
398	ILMN_1806713	ENSG00000266368	Naive/IFN	0.273791	0.0372722	0.167825	0.0285872	0.371741	0.498112	0.0774336	0.7194	0.153732	0.374676
399	ILMN_1915076	ENSG00000132846	Naive/IFN	1.80368e-05	2.62943e-06	2.62007	0.66029	0.371741	7.05936e-05	1.16918e-05	1	0.881044	0.374676
400	ILMN_2080751	ENSG00000101544	Naive/IFN	0.23975	0.232965	9.71824	0.582246	0.371741	0.444798	0.353604	1	0.836143	0.374676
401	ILMN_2344002	ENSG00000092208	Naive/IFN	0.0278245	0.00144619	12.8873	0.736412	0.371741	0.0662032	0.00405874	1	0.914976	0.374676
402	ILMN_2365549	ENSG00000156983	Naive/IFN	0.123031	0.159181	6.66173	0.232734	0.371741	0.249986	0.261289	1	0.550575	0.374676
403	ILMN_2400326	ENSG00000143479	Naive/IFN	0.557299	0.337974	1.3201	0.324427	0.371741	0.907383	0.467985	1	0.649726	0.374676
404	ILMN_2401933	ENSG00000070961	Naive/IFN	0.827629	0.130898	1.69545	0.244443	0.371741	1	0.224304	1	0.565784	0.374676
405	ILMN_2406084	ENSG00000137809	Naive/IFN	5.4252	0.707202	2.32092	0.951195	0.371741	1	0.78201	1	0.969189	0.374676
406	ILMN_3257566	ENSG00000133059	Naive/IFN	8.92284e-06	7.8883e-06	4.588	0.527743	0.371741	3.63713e-05	3.00842e-05	1	0.80405	0.374676
407	ILMN_1680777	ENSG00000034152	Naive/IFN	0.502633	0.0172596	0.543	0.0180064	0.371741	0.831403	0.0392115	1	0.112724	0.374676
408	ILMN_1684585	ENSG00000151726	Naive/IFN	0.0546226	0.000236649	0.0126104	0.00170124	0.0142279	0.121717	0.000755477	0.113943	0.0195883	0.224616
409	ILMN_1694504	ENSG00000187147	Naive/IFN	0.443637	0.0471904	0.294185	0.0354711	0.371741	0.749499	0.0948779	1	0.178086	0.374676
410	ILMN_1712754	ENSG00000104825	Naive/IFN	0.113238	0.0186322	0.606075	0.392075	0.371741	0.233532	0.0419613	1	0.710048	0.374676
411	ILMN_1714990	ENSG00000137992	Naive/IFN	11.5891	0.709797	5.34924	0.797649	0.371741	1	0.782569	1	0.941596	0.374676
412	ILMN_1732296	ENSG00000117318	Naive/IFN	0.00204831	0.00201678	4.19235	0.697121	0.371741	0.00604432	0.00551481	1	0.896829	0.374676
413	ILMN_1732776	ENSG00000110713	Naive/IFN	1.19586	0.0919145	2.30868	0.72204	0.371741	1	0.167318	1	0.907372	0.374676
414	ILMN_1734833	ENSG00000104320	Naive/IFN	1.1572	0.39497	3.98209	0.393282	0.371741	1	0.526779	1	0.710956	0.374676
415	ILMN_1736568	ENSG00000106144	Naive/IFN	1.07185	0.24688	4.99101	0.900652	0.371741	1	0.370291	1	0.969189	0.374676
416	ILMN_1759008	ENSG00000156853	Naive/IFN	0.00450652	0.00174857	0.0553935	0.0576004	0.371741	0.0125835	0.00483355	0.336908	0.244519	0.374676
417	ILMN_1763129	ENSG00000179958	Naive/IFN	0.00104718	0.000244537	1.21077	0.138513	0.371741	0.00325609	0.000777722	1	0.419152	0.374676
418	ILMN_1766487	ENSG00000175489	Naive/IFN	1.4754e-10	2.62943e-06	0.37516	0.132842	0.371741	9.78736e-10	1.16918e-05	1	0.409143	0.374676
419	ILMN_1767722	ENSG00000119844	Naive/IFN	0.900854	0.482078	0.317345	0.506224	0.371741	1	0.60628	1	0.789251	0.374676
420	ILMN_1793616	ENSG00000137075	Naive/IFN	0.00426932	4.73298e-05	0.00761098	0.00241119	0.0123058	0.0119607	0.000167551	0.075674	0.0254722	0.202421
421	ILMN_1795464	ENSG00000226979	Naive/IFN	0.0194616	0.00611606	0.21443	0.0257974	0.371741	0.0478779	0.0153319	0.841645	0.143843	0.374676
422	ILMN_1797594	ENSG00000102908	Naive/IFN	4.33526	0.25368	3.05281	0.286916	0.371741	1	0.377808	1	0.613136	0.374676
423	ILMN_1802414	ENSG00000185015	Naive/IFN	0.31755	0.712379	0.0927269	0.776309	0.371741	0.566345	0.783128	0.483545	0.932374	0.374676
424	ILMN_2043452	ENSG00000112039	Naive/IFN	5.87711	0.712519	3.05099	0.956144	0.371741	1	0.783128	1	0.969189	0.374676
425	ILMN_2112256	ENSG00000186827	Naive/IFN	3.43629	0.0128422	3.8887	0.129976	0.371741	1	0.0300757	1	0.403848	0.374676
426	ILMN_2330371	ENSG00000203705	Naive/IFN	7.86265e-08	2.62943e-06	1.56859	0.173317	0.0548605	4.03542e-07	1.16918e-05	1	0.47325	0.374676
427	ILMN_2382724	ENSG00000181038	Naive/IFN	2.94508	0.44266	1.1926	0.496587	0.371741	1	0.570175	1	0.783184	0.374676
428	ILMN_2394305	ENSG00000100311	Naive/IFN	3.03247e-15	2.62943e-06	3.43915e-09	2.62943e-06	0.00203518	3.04858e-14	1.16918e-05	2.52012e-07	8.19001e-05	0.0647452
429	ILMN_3239060	ENSG00000133619	Naive/IFN	4.44013e-06	2.62943e-06	0.00237099	0.000896637	0.00288712	1.87625e-05	1.16918e-05	0.0298185	0.0116105	0.081153
430	ILMN_3242459	ENSG00000179958	Naive/IFN	0.00246709	0.00342878	0.14374	0.363425	0.0405827	0.00718476	0.0090105	0.647106	0.686812	0.374676
431	ILMN_3271092	ENSG00000162869	Naive/IFN	1.86192e-08	2.62943e-06	1.47592	0.220347	0.111648	1.01303e-07	1.16918e-05	1	0.53687	0.374676
432	ILMN_1657283	ENSG00000091542	Naive/IFN	0.693123	0.0719045	4.50203	0.239889	0.371741	1	0.136233	1	0.559946	0.374676
433	ILMN_1659364	ENSG00000111445	Naive/IFN	4.13178e-06	2.62943e-06	1.9977	0.00928716	0.371741	1.75767e-05	1.16918e-05	1	0.0701368	0.374676
434	ILMN_1665384	ENSG00000175137	Naive/IFN	0.257624	0.416142	1.7317	0.419963	0.371741	0.47284	0.547116	1	0.733012	0.374676
435	ILMN_1681644	ENSG00000023445	Naive/IFN	4.22154e-07	0.000365491	0.240786	0.00834319	0.371741	2.00587e-06	0.00113229	0.911448	0.0653284	0.374676
436	ILMN_1682930	ENSG00000213445	Naive/IFN	0.011611	0.0159081	1.89968	0.159325	0.371741	0.0297499	0.0364875	1	0.45382	0.374676
437	ILMN_1700044	ENSG00000136715	Naive/IFN	0.0280923	0.0388683	30.5077	0.730901	0.371741	0.0667402	0.080302	1	0.912421	0.374676
438	ILMN_1703955	ENSG00000156804	Naive/IFN	4.22404e-09	2.62943e-06	4.27077	0.196974	0.371741	2.45072e-08	1.16918e-05	1	0.5066	0.374676
439	ILMN_1716057	ENSG00000162909	Naive/IFN	1.94418	0.529944	2.86293	0.769046	0.371741	1	0.648966	1	0.929843	0.374676
440	ILMN_1728914	ENSG00000143363	Naive/IFN	1.44686	0.0465673	6.59585	0.596855	0.371741	1	0.0938132	1	0.844309	0.374676
441	ILMN_1733875	ENSG00000198863	Naive/IFN	0.351587	0.0291052	0.289204	0.0274145	0.371741	0.617493	0.0622939	1	0.149627	0.374676
442	ILMN_1734205	ENSG00000068028	Naive/IFN	2.35625	0.710052	1.79056	0.920349	0.371741	1	0.782569	1	0.969189	0.374676
443	ILMN_1734740	ENSG00000140030	Naive/IFN	0.000944974	1.8406e-05	0.051901	0.0326523	0.00273198	0.00296008	6.87893e-05	0.322841	0.168061	0.0778277
444	ILMN_1735548	ENSG00000095951	Naive/IFN	0.00473016	0.00511162	24.9277	0.352221	0.371741	0.0131645	0.012999	1	0.67653	0.374676
445	ILMN_1750805	ENSG00000186517	Naive/IFN	2.17492	0.496595	3.42424	0.541419	0.371741	1	0.619727	1	0.809772	0.374676
446	ILMN_1761912	ENSG00000131446	Naive/IFN	1.10296	0.0751203	0.980472	0.0566617	0.371741	1	0.14127	1	0.242183	0.374676
447	ILMN_1768391	ENSG00000188042	Naive/IFN	2.6805	0.710134	2.49564	0.963219	0.371741	1	0.782569	1	0.969189	0.374676
448	ILMN_1781812	ENSG00000119508	Naive/IFN	3.86977	0.710147	1.46549	0.780024	0.371741	1	0.782569	1	0.934536	0.374676
449	ILMN_1785202	ENSG00000138378	Naive/IFN	0.000569439	2.62943e-06	0.0215704	0.00179853	0.0702716	0.00184106	1.16918e-05	0.170373	0.0205221	0.374676
450	ILMN_1798288	ENSG00000142961	Naive/IFN	0.0988218	0.0300413	0.0875577	0.0748416	0.371741	0.207686	0.0640379	0.465201	0.289278	0.374676
451	ILMN_1804339	ENSG00000008118	Naive/IFN	1.14662	0.591475	3.90964	0.665207	0.371741	1	0.702862	1	0.883852	0.374676
452	ILMN_1811616	ENSG00000122547	Naive/IFN	0.00136547	0.000289238	0.0908588	0.00912939	0.0164655	0.00415508	0.000912333	0.476154	0.0695495	0.243563
453	ILMN_2070355	ENSG00000205138	Naive/IFN	4.27102e-08	5.25887e-06	0.477205	0.0367937	0.371741	2.23734e-07	2.12247e-05	1	0.183039	0.374676
454	ILMN_2135984	ENSG00000120539	Naive/IFN	1.25982e-08	2.62943e-06	2.03869	0.440391	0.371741	6.97109e-08	1.16918e-05	1	0.748971	0.374676
455	ILMN_2244484	ENSG00000137944	Naive/IFN	0.00153547	0.000570587	0.934983	0.4548	0.371741	0.00463015	0.00171487	1	0.758228	0.374676
456	ILMN_3243961	ENSG00000196922	Naive/IFN	8.35592e-23	2.62943e-06	0.72089	0.126597	0.0256107	1.5532e-21	1.16918e-05	1	0.398354	0.309501
457	ILMN_1667857	ENSG00000139405	Naive/IFN	8.47621e-12	2.62943e-06	11.7315	0.676682	0.371741	6.32448e-11	1.16918e-05	1	0.888759	0.374676
458	ILMN_1672834	ENSG00000141298	Naive/IFN	3.53177e-20	2.62943e-06	2.71423	0.461484	0.371741	5.30476e-19	1.16918e-05	1	0.763902	0.374676
459	ILMN_1678671	ENSG00000114796	Naive/IFN	0.00272451	0.00161447	0.00454641	0.00110173	0.371741	0.00788373	0.00448535	0.0496424	0.0136794	0.374676
460	ILMN_1683204	ENSG00000101216	Naive/IFN	2.75545	0.41579	1.45	0.520076	0.371741	1	0.546951	1	0.799248	0.374676
461	ILMN_1683992	ENSG00000151093	Naive/IFN	0.0445355	0.0294838	3.44761	0.236636	0.371741	0.101088	0.0629873	1	0.555422	0.374676
462	ILMN_1686152	ENSG00000103365	Naive/IFN	3.9301e-11	2.62943e-06	7.28544e-06	5.25887e-06	0.00652363	2.75259e-10	1.16918e-05	0.000224714	0.00014245	0.135131
463	ILMN_1699091	ENSG00000089916	Naive/IFN	1.34546e-07	2.62943e-06	0.0064004	0.0169783	0.049457	6.70193e-07	1.16918e-05	0.0656455	0.108704	0.374676
464	ILMN_1701216	ENSG00000172530	Naive/IFN	0.000648368	0.000951855	0.00444412	0.00648944	0.0442928	0.00207875	0.00275683	0.0488188	0.0541037	0.374676
465	ILMN_1711862	ENSG00000114125	Naive/IFN	0.00185513	0.00100181	0.41184	0.156714	0.371741	0.00551324	0.00288768	1	0.449879	0.374676
466	ILMN_1712430	ENSG00000159199	Naive/IFN	9.39169e-21	2.62943e-06	0.871561	0.346249	0.371741	1.47532e-19	1.16918e-05	1	0.671423	0.374676
467	ILMN_1726114	ENSG00000158715	Naive/IFN	1.00914	0.161676	2.12434	0.938839	0.371741	1	0.264973	1	0.969189	0.374676
468	ILMN_1729980	ENSG00000011275	Naive/IFN	0.0795487	0.0237859	0.0296029	0.0173069	0.102861	0.170748	0.0522588	0.216672	0.110119	0.374676
469	ILMN_1730294	ENSG00000153391	Naive/IFN	6.85294e-11	2.62943e-06	5.48349	0.840217	0.371741	4.69593e-10	1.16918e-05	1	0.954475	0.374676
470	ILMN_1744068	ENSG00000134014	Naive/IFN	3.67372e-08	2.62943e-06	0.287505	0.066175	0.371741	1.94292e-07	1.16918e-05	1	0.268673	0.374676
471	ILMN_1744240	ENSG00000156787	Naive/IFN	2.19128e-06	1.57766e-05	0.0471779	0.0214746	0.0652547	9.63208e-06	5.97015e-05	0.303129	0.12662	0.374676
472	ILMN_1776094	ENSG00000127125	Naive/IFN	0.000692059	0.0011701	0.522084	0.218882	0.371741	0.00220877	0.00333783	1	0.535779	0.374676
473	ILMN_1782890	ENSG00000075415	Naive/IFN	2.34734	0.338227	1.49534	0.404893	0.114951	1	0.468243	1	0.719352	0.374676
474	ILMN_1795930	ENSG00000171522	Naive/IFN	0.451398	0.0239962	4.39086	0.188738	0.371741	0.76055	0.0526389	1	0.495062	0.374676
475	ILMN_1797318	ENSG00000187522	Naive/IFN	0.0289435	0.00212195	1.56868	0.103295	0.371741	0.068621	0.00577749	1	0.354485	0.374676
476	ILMN_1799104	ENSG00000008294	Naive/IFN	0.0819852	0.0465147	0.0223199	0.0334806	0.371741	0.175414	0.0937616	0.174553	0.171584	0.374676
477	ILMN_1811114	ENSG00000135094	Naive/IFN	0.0132972	0.00249796	0.0272617	0.00348926	0.371741	0.03368	0.006719	0.202815	0.0335864	0.374676
478	ILMN_2086077	ENSG00000171223	Naive/IFN	0.64425	0.428077	0.239379	0.436002	0.371741	1	0.557446	0.906664	0.745911	0.374676
479	ILMN_2162799	ENSG00000106546	Naive/IFN	0.0222617	0.0129894	2.30351	0.0966948	0.371741	0.0541257	0.0303701	1	0.341353	0.374676
480	ILMN_2308338	ENSG00000104081	Naive/IFN	0.0807399	0.00303437	1.77064	0.349967	0.118535	0.172924	0.0080491	1	0.675543	0.374676
481	ILMN_2397024	ENSG00000121067	Naive/IFN	3.50532	0.710302	8.50906	0.928687	0.371741	1	0.782569	1	0.969189	0.374676
482	ILMN_2410975	ENSG00000198925	Naive/IFN	0.0414655	0.0197839	0.0647375	0.0180931	0.371741	0.0949184	0.0442328	0.376876	0.113212	0.374676
483	ILMN_1687315	ENSG00000186350	Naive/IFN	12.6053	0.710242	4.98614	0.834004	0.371741	1	0.782569	1	0.952528	0.374676
484	ILMN_1692267	ENSG00000158850	Naive/IFN	0.013402	0.000949226	0.0087154	0.0263785	0.00164866	0.0339386	0.00275111	0.0850539	0.145772	0.0569482
485	ILMN_1693045	ENSG00000099203	Naive/IFN	0.128322	0.0759906	0.379654	0.13529	0.0677605	0.25953	0.14261	1	0.413468	0.374676
486	ILMN_1693726	ENSG00000099992	Naive/IFN	0.899033	0.345255	4.99372	0.43864	0.371741	1	0.475185	1	0.748	0.374676
487	ILMN_1709937	ENSG00000104783	Naive/IFN	6.8062e-29	2.62943e-06	4.84041e-07	2.62943e-06	0.00789619	2.15705e-27	1.16918e-05	1.99227e-05	8.19001e-05	0.156406
488	ILMN_1718610	ENSG00000256439	Naive/IFN	0.546088	0.0223554	5.86329	0.119658	0.371741	0.892153	0.0494331	1	0.385587	0.374676
489	ILMN_1719039	ENSG00000132388	Naive/IFN	0.0773408	0.0175567	0.379712	0.0822171	0.371741	0.166573	0.0398211	1	0.307998	0.374676
490	ILMN_1721833	ENSG00000162783	Naive/IFN	0.0179265	0.00691015	0.0187282	0.0299387	0.371741	0.0444028	0.0171161	0.155073	0.158535	0.374676
491	ILMN_1725175	ENSG00000075426	Naive/IFN	0.663764	0.167582	0.797305	0.143717	0.371741	1	0.272888	1	0.426945	0.374676
492	ILMN_1730077	ENSG00000166133	Naive/IFN	3.75769e-06	5.25887e-06	0.032074	0.00450685	0.371741	1.60608e-05	2.12247e-05	0.229054	0.0410146	0.374676
493	ILMN_1738749	ENSG00000099308	Naive/IFN	0.000242636	5.25887e-06	0.00471997	0.000402303	4.47004e-05	0.000830201	2.12247e-05	0.0510538	0.00602125	0.00351967
494	ILMN_1753010	ENSG00000059691	Naive/IFN	1.58895e-21	2.62943e-06	0.361933	0.0951355	0.371741	2.67506e-20	1.16918e-05	1	0.338109	0.374676
495	ILMN_1756806	ENSG00000143384	Naive/IFN	0.507765	0.0639136	0.999658	0.0543294	0.371741	0.838439	0.123211	1	0.236271	0.374676
496	ILMN_1756898	ENSG00000260345	Naive/IFN	0.0196425	0.000381268	0.577458	0.0118403	0.371741	0.0482668	0.00117456	1	0.084184	0.374676
497	ILMN_1763634	ENSG00000142655	Naive/IFN	3.14124e-07	2.62943e-06	0.795816	0.044795	0.371741	1.50953e-06	1.16918e-05	1	0.208928	0.374676
498	ILMN_1772981	ENSG00000267183	Naive/IFN	0.153253	0.0119771	0.0417971	0.00782257	0.371741	0.302944	0.0282481	0.277345	0.0622125	0.374676
499	ILMN_1781121	ENSG00000105849	Naive/IFN	0.000985961	7.8883e-06	0.0754722	0.00184586	8.41419e-05	0.00308028	3.00842e-05	0.42	0.0209302	0.00602637
500	ILMN_1781638	ENSG00000184508	Naive/IFN	5.0473e-09	2.62943e-06	0.268091	0.0352528	0.371741	2.90575e-08	1.16918e-05	0.978573	0.177341	0.374676
501	ILMN_1786024	ENSG00000100413	Naive/IFN	0.0761976	0.260795	0.835156	0.237625	0.371741	0.164334	0.385821	1	0.556967	0.374676
502	ILMN_1791147	ENSG00000149922	Naive/IFN	0.419324	0.347435	4.19773	0.6381	0.371741	0.714773	0.477601	1	0.867661	0.374676
503	ILMN_1795383	ENSG00000156990	Naive/IFN	4.76471e-11	2.62943e-06	0.0261612	0.0151613	0.0019116	3.31698e-10	1.16918e-05	0.196124	0.0998442	0.062543
504	ILMN_2149053	ENSG00000080345	Naive/IFN	2.53858	0.255952	3.28338	0.802435	0.135237	1	0.380207	1	0.943577	0.374676
505	ILMN_2384241	ENSG00000163513	Naive/IFN	0.000920904	0.00379953	1.26663	0.23215	0.371741	0.00289039	0.009919	1	0.549779	0.374676
506	ILMN_2388177	ENSG00000042317	Naive/IFN	0.715727	0.330901	0.214313	0.320026	0.371741	1	0.460768	0.841645	0.645756	0.374676
507	ILMN_3238740	ENSG00000177946	Naive/IFN	0.102173	0.000339197	9.54184	0.413773	0.371741	0.213666	0.00105651	1	0.727082	0.374676
508	ILMN_1654690	ENSG00000069998	Naive/IFN	0.280342	0.186169	0.0576214	0.250569	0.0431201	0.508354	0.296976	0.345413	0.571747	0.374676
509	ILMN_1656682	ENSG00000155096	Naive/IFN	2.73016e-05	2.89238e-05	0.50881	0.184781	0.0275538	0.000104216	0.000104553	1	0.489671	0.321639
510	ILMN_1702065	ENSG00000182544	Naive/IFN	3.40562e-11	2.62943e-06	9.66916e-05	2.89238e-05	0.00373643	2.3985e-10	1.16918e-05	0.00207404	0.000652432	0.0934254
511	ILMN_1705241	ENSG00000196116	Naive/IFN	2.59854e-05	3.94415e-05	3.1448	0.930509	0.371741	9.94615e-05	0.000141643	1	0.969189	0.374676
512	ILMN_1725787	ENSG00000132005	Naive/IFN	0.590635	0.522679	2.90331	0.562428	0.371741	0.954548	0.642054	1	0.823261	0.374676
513	ILMN_1733932	ENSG00000260269	Naive/IFN	3.54037e-19	2.62943e-06	0.00108863	0.000276091	0.371741	4.95378e-18	1.16918e-05	0.0155103	0.00438596	0.374676
514	ILMN_1736623	ENSG00000213672	Naive/IFN	7.66006e-19	2.62943e-06	1.40585	0.470161	0.371741	1.03857e-17	1.16918e-05	1	0.769162	0.374676
515	ILMN_1741389	ENSG00000177191	Naive/IFN	4.36626e-27	2.62943e-06	0.233778	0.191015	0.0225527	1.17518e-25	1.16918e-05	0.891625	0.498019	0.290423
516	ILMN_1760303	ENSG00000145675	Naive/IFN	7.0673	0.482683	4.275	0.507136	0.371741	1	0.6068	1	0.790193	0.374676
517	ILMN_1763460	ENSG00000100138	Naive/IFN	4.81019e-12	2.62943e-06	8.558	0.194123	0.371741	3.68007e-11	1.16918e-05	1	0.503252	0.374676
518	ILMN_1764609	ENSG00000171813	Naive/IFN	0.49641	0.211743	0.113321	0.4417	0.0532197	0.823182	0.328592	0.556378	0.750393	0.374676
519	ILMN_1765076	ENSG00000136044	Naive/IFN	3.64337	0.219195	1.10982	0.193529	0.371741	1	0.337389	1	0.50243	0.374676
520	ILMN_1770936	ENSG00000110871	Naive/IFN	1.81078e-29	2.62943e-06	0.336414	0.173624	0.371741	6.04086e-28	1.16918e-05	1	0.473388	0.374676
521	ILMN_1774617	ENSG00000138386	Naive/IFN	0.826093	0.197891	2.88986	0.23083	0.371741	1	0.311575	1	0.548292	0.374676
522	ILMN_1775734	ENSG00000095370	Naive/IFN	0.0490556	0.00977361	0.105366	0.0518656	0.371741	0.11034	0.0234348	0.52847	0.229414	0.374676
523	ILMN_1777765	ENSG00000139637	Naive/IFN	7.34384	0.681791	3.01708	0.916647	0.371741	1	0.772323	1	0.969189	0.374676
524	ILMN_1794260	ENSG00000089094	Naive/IFN	0.00427709	0.00278457	1.66617	0.368594	0.371741	0.0119798	0.00743471	1	0.691767	0.374676
525	ILMN_1801600	ENSG00000142039	Naive/IFN	1.18252	0.024743	0.505435	0.0206805	0.371741	1	0.0539967	1	0.123839	0.374676
526	ILMN_2170814	ENSG00000078081	Naive/IFN	0.0390599	0.0079777	0.303804	0.0187794	0.371741	0.0900251	0.019554	1	0.116017	0.374676
527	ILMN_2178855	ENSG00000119927	Naive/IFN	0.100976	0.0872367	12.5103	0.379414	0.371741	0.211512	0.159974	1	0.700456	0.374676
528	ILMN_2186877	ENSG00000255423	Naive/IFN	0.118873	0.0199679	11.0456	0.720023	0.371741	0.243214	0.0445814	1	0.906555	0.374676
529	ILMN_2222317	ENSG00000162616	Naive/IFN	0.0855686	0.00143304	0.0270761	0.001036	0.0451658	0.182465	0.00402541	0.201552	0.0130162	0.374676
530	ILMN_2274306	ENSG00000118257	Naive/IFN	8.02376e-09	2.62943e-06	1.03451	0.479838	0.0902632	4.51724e-08	1.16918e-05	1	0.774103	0.374676
531	ILMN_2343105	ENSG00000144182	Naive/IFN	0.0050525	0.00215351	4.43237	0.534361	0.371741	0.0139635	0.00585711	1	0.807134	0.374676
532	ILMN_2367883	ENSG00000164949	Naive/IFN	9.3288	0.708977	5.24468	0.834219	0.371741	1	0.782492	1	0.952528	0.374676
533	ILMN_1657204	ENSG00000142230	Naive/IFN	0.0403281	0.0806789	2.09523	0.765286	0.371741	0.0925152	0.149932	1	0.928283	0.374676
534	ILMN_1662065	ENSG00000243667	Naive/IFN	9.17387e-07	2.62943e-06	0.236447	0.212745	0.0197655	4.203e-06	1.16918e-05	0.898513	0.527163	0.272059
535	ILMN_1714148	ENSG00000171169	Naive/IFN	0.401744	0.19542	12.7802	0.61345	0.371741	0.689738	0.308668	1	0.853663	0.374676
536	ILMN_1723035	ENSG00000173391	Naive/IFN	1.26611e-15	2.62943e-06	0.0360604	0.00115958	0.00806447	1.31346e-14	1.16918e-05	0.248444	0.0142029	0.158256
537	ILMN_1724718	ENSG00000071051	Naive/IFN	0.0157413	5.52181e-05	15.1284	0.137893	0.371741	0.0394607	0.000192308	1	0.41803	0.374676
538	ILMN_1727281	ENSG00000162227	Naive/IFN	0.120954	0.173343	0.0497381	0.14785	0.371741	0.246514	0.280772	0.313229	0.434067	0.374676
539	ILMN_1729976	ENSG00000198824	Naive/IFN	1.6475	0.249872	2.2744	0.235355	0.371741	1	0.373454	1	0.553544	0.374676
540	ILMN_1742461	ENSG00000117143	Naive/IFN	0.432744	0.140291	1.22987	0.191909	0.371741	0.733802	0.236656	1	0.499863	0.374676
541	ILMN_1745034	ENSG00000110911	Naive/IFN	0.00739804	0.00280298	1.8101	0.212119	0.371741	0.0196903	0.00748228	1	0.525921	0.374676
542	ILMN_1746148	ENSG00000174004	Naive/IFN	1.52139e-05	2.62943e-06	2.69407e-06	2.62943e-06	0.012453	6.00457e-05	1.16918e-05	9.30593e-05	8.19001e-05	0.204226
543	ILMN_1746457	ENSG00000115204	Naive/IFN	1.27531	0.377997	0.481232	0.372438	0.371741	1	0.509773	1	0.695205	0.374676
544	ILMN_1751079	ENSG00000168394	Naive/IFN	0.000328151	0.00143041	0.00169929	0.00189056	0.0728853	0.00109965	0.00401891	0.0225333	0.0212659	0.374676
545	ILMN_1752837	ENSG00000134108	Naive/IFN	0.00161821	0.00152507	0.000286941	0.000951855	0.371741	0.00486229	0.00425844	0.00514505	0.0121273	0.374676
546	ILMN_1755649	ENSG00000170190	Naive/IFN	0.158316	0.0207436	2.85289	0.580321	0.0800636	0.311739	0.0461669	1	0.835669	0.374676
547	ILMN_1763264	ENSG00000112651	Naive/IFN	0.00106038	2.62943e-06	6.29574	0.364939	0.371741	0.00329228	1.16918e-05	1	0.688087	0.374676
548	ILMN_1774083	ENSG00000170855	Naive/IFN	0.0516311	0.0258657	0.443611	0.24714	0.0792117	0.115702	0.0561857	1	0.568609	0.374676
549	ILMN_1774844	ENSG00000162889	Naive/IFN	0.0521345	0.00697589	0.0832308	0.00649733	0.0445374	0.116654	0.0172587	0.44956	0.0541037	0.374676
550	ILMN_1786429	ENSG00000139679	Naive/IFN	0.627545	0.223299	1.71228	0.358844	0.371741	1	0.342169	1	0.682837	0.374676
551	ILMN_1788802	ENSG00000131979	Naive/IFN	1.07518	0.102527	9.07569	0.472691	0.371741	1	0.183268	1	0.7702	0.374676
552	ILMN_1794588	ENSG00000127334	Naive/IFN	0.34228	0.17989	1.06195	0.154143	0.0942205	0.60374	0.289363	1	0.445829	0.374676
553	ILMN_1809027	ENSG00000105341	Naive/IFN	0.000247484	5.25887e-06	0.094734	0.028035	0.371741	0.000846562	2.12247e-05	0.490982	0.152067	0.374676
554	ILMN_2156267	ENSG00000086232	Naive/IFN	0.000423692	2.62943e-06	0.33483	0.0198811	0.00566906	0.00139402	1.16918e-05	1	0.120532	0.122804
555	ILMN_2173740	ENSG00000177981	Naive/IFN	0.0086407	0.0032342	1.32766	0.659475	0.371741	0.0226646	0.00853633	1	0.880574	0.374676
556	ILMN_2390310	ENSG00000186594	Naive/IFN	2.38052e-11	2.62943e-06	1.34844	0.169315	0.0701349	1.704e-10	1.16918e-05	1	0.467727	0.374676
557	ILMN_2401258	ENSG00000138640	Naive/IFN	3.93164	0.139392	1.3035	0.182769	0.0524914	1	0.235591	1	0.487583	0.374676
558	ILMN_1652163	ENSG00000004975	Naive/IFN	0.0289855	0.00586627	1.3988	0.189211	0.371741	0.0686821	0.014767	1	0.495511	0.374676
559	ILMN_1669523	ENSG00000170345	Naive/IFN	5.01008	0.323823	1.391	0.364968	0.371741	1	0.454054	1	0.688087	0.374676
560	ILMN_1677092	ENSG00000164949	Naive/IFN	0.375291	0.0421209	1.6275	0.0724041	0.371741	0.65378	0.086082	1	0.284485	0.374676
561	ILMN_1687359	ENSG00000181610	Naive/IFN	1.20875	0.423675	8.98601	0.439405	0.371741	1	0.553219	1	0.748247	0.374676
562	ILMN_1690695	ENSG00000166821	Naive/IFN	0.00443561	0.000607399	0.311467	0.0387841	0.0983198	0.0123964	0.00181561	1	0.189906	0.374676
563	ILMN_1706149	ENSG00000126249	Naive/IFN	1.15161	0.26872	0.45016	0.246078	0.371741	1	0.395193	1	0.56757	0.374676
564	ILMN_1716596	ENSG00000035681	Naive/IFN	1.0204e-07	5.25887e-06	0.22826	0.34352	0.371741	5.16389e-07	2.12247e-05	0.876334	0.669273	0.374676
565	ILMN_1724489	ENSG00000163918	Naive/IFN	0.000485734	7.09947e-05	8.36595e-05	7.36241e-05	0.0210723	0.00158539	0.000243046	0.00187377	0.00144256	0.282928
566	ILMN_1752510	ENSG00000138640	Naive/IFN	2.00741	0.193366	4.85314	0.188281	0.371741	1	0.306101	1	0.494476	0.374676
567	ILMN_1758827	ENSG00000130347	Naive/IFN	1.46875e-08	2.62943e-06	0.000457641	0.000328679	1.31472e-05	8.0708e-08	1.16918e-05	0.00761354	0.00509372	0.00140056
568	ILMN_1766359	ENSG00000143614	Naive/IFN	4.74754e-07	5.25887e-06	0.716199	0.625337	0.371741	2.24901e-06	2.12247e-05	1	0.860365	0.374676
569	ILMN_1769388	ENSG00000165474	Naive/IFN	3.13252e-18	2.62943e-06	8.34032e-07	2.62943e-06	0.371741	4.05627e-17	1.16918e-05	3.27338e-05	8.19001e-05	0.374676
570	ILMN_1772124	ENSG00000088812	Naive/IFN	8.96992e-06	5.25887e-06	1.69763	0.0392811	0.371741	3.65515e-05	2.12247e-05	1	0.19135	0.374676
571	ILMN_1783846	ENSG00000173166	Naive/IFN	0.000997006	0.00064947	0.000402937	0.000733612	0.0329731	0.00311	0.00192323	0.00680164	0.00983087	0.352445
572	ILMN_1793621	ENSG00000155256	Naive/IFN	0.0342235	0.0584234	0.403072	0.0538508	0.371741	0.0797375	0.11426	1	0.234916	0.374676
573	ILMN_1794324	ENSG00000080802	Naive/IFN	0.145373	0.0497357	0.448557	0.0416923	0.128982	0.289262	0.099307	1	0.198175	0.374676
574	ILMN_1796165	ENSG00000182512	Naive/IFN	5.61311e-11	2.62943e-06	0.0530559	0.0164813	0.00247693	3.88202e-10	1.16918e-05	0.327932	0.106436	0.0728538
575	ILMN_1796639	ENSG00000175520	Naive/IFN	0.173975	0.212548	0.289327	0.210389	0.371741	0.337333	0.329477	1	0.523579	0.374676
576	ILMN_1798061	ENSG00000072121	Naive/IFN	6.06155e-06	5.25887e-06	1.60286e-06	5.25887e-06	0.000357603	2.51942e-05	2.12247e-05	5.80556e-05	0.00014245	0.0179183
577	ILMN_1801313	ENSG00000181788	Naive/IFN	1.70659	0.621611	0.592595	0.713118	0.371741	1	0.725803	1	0.904222	0.374676
578	ILMN_1805673	ENSG00000160993	Naive/IFN	0.549306	0.0944519	0.1715	0.0751308	0.112661	0.895864	0.171224	0.729812	0.290111	0.374676
579	ILMN_2043615	ENSG00000204237	Naive/IFN	3.86347e-10	2.62943e-06	0.0825115	0.0569325	0.00879546	2.4711e-09	1.16918e-05	0.447199	0.242844	0.165529
580	ILMN_2093500	ENSG00000236287	Naive/IFN	3.02783e-12	2.62943e-06	1.05943	0.32337	0.371741	2.34907e-11	1.16918e-05	1	0.648634	0.374676
581	ILMN_2154836	ENSG00000154640	Naive/IFN	0.410601	0.251876	0.749415	0.224785	0.371741	0.70274	0.375554	1	0.541599	0.374676
582	ILMN_2222074	ENSG00000127947	Naive/IFN	9.98895e-10	2.62943e-06	0.351106	0.324948	0.0379296	6.16804e-09	1.16918e-05	1	0.650134	0.374676
583	ILMN_1656482	ENSG00000130703	Naive/IFN	2.29888e-07	2.62943e-06	1.04825	0.70736	0.371741	1.11616e-06	1.16918e-05	1	0.901296	0.374676
584	ILMN_1657810	ENSG00000164088	Naive/IFN	3.02956e-19	2.62943e-06	2.76077e-10	2.62943e-06	0.0304304	4.25313e-18	1.16918e-05	2.39714e-08	8.19001e-05	0.338271
585	ILMN_1680139	ENSG00000185022	Naive/IFN	1.48011	0.286111	0.407077	0.264823	0.371741	1	0.413692	1	0.588212	0.374676
586	ILMN_1683682	ENSG00000134780	Naive/IFN	8.29519e-07	2.62943e-06	1.35817	0.138742	0.094891	3.81561e-06	1.16918e-05	1	0.419448	0.374676
587	ILMN_1690320	ENSG00000103852	Naive/IFN	4.00264e-06	2.62943e-06	0.000700049	0.000270832	7.62536e-05	1.7056e-05	1.16918e-05	0.0107701	0.00431323	0.00568627
588	ILMN_1694759	ENSG00000214046	Naive/IFN	1.84379	0.113889	1.4499	0.129329	0.371741	1	0.199968	1	0.402578	0.374676
589	ILMN_1695362	ENSG00000169740	Naive/IFN	5.06832e-05	0.000412821	1.81515	0.396256	0.371741	0.000187321	0.00126165	1	0.713152	0.374676
590	ILMN_1710204	ENSG00000186827	Naive/IFN	7.99921	0.367166	2.41545	0.378938	0.371741	1	0.498615	1	0.70033	0.374676
591	ILMN_1732452	ENSG00000114738	Naive/IFN	2.83772e-09	2.62943e-06	0.339732	0.0187189	0.371741	1.66932e-08	1.16918e-05	1	0.115813	0.374676
592	ILMN_1735347	ENSG00000124370	Naive/IFN	0.00134011	2.62943e-06	5.93369	0.352115	0.371741	0.00408577	1.16918e-05	1	0.67653	0.374676
593	ILMN_1740005	ENSG00000167711	Naive/IFN	7.52758e-06	2.62943e-06	2.20588	0.313113	0.371741	3.09627e-05	1.16918e-05	1	0.63867	0.374676
594	ILMN_1743538	ENSG00000078403	Naive/IFN	0.00151675	0.00156714	0.256786	0.241598	0.0665746	0.00457806	0.00436247	0.951837	0.562279	0.374676
595	ILMN_1768798	ENSG00000008294	Naive/IFN	0.130055	0.082722	0.610539	0.0921906	0.371741	0.262408	0.153269	1	0.331546	0.374676
596	ILMN_1787509	ENSG00000130589	Naive/IFN	0.830799	0.408659	1.88556	0.457216	0.371741	1	0.539572	1	0.75975	0.374676
597	ILMN_1790603	ENSG00000123472	Naive/IFN	3.30884e-06	7.8883e-06	0.00392977	0.0165733	0.0218112	1.4248e-05	3.00842e-05	0.044507	0.106829	0.287872
598	ILMN_1793002	ENSG00000171984	Naive/IFN	0.453333	0.0176119	14.626	0.498412	0.371741	0.7632	0.0399118	1	0.784419	0.374676
599	ILMN_1795228	ENSG00000107372	Naive/IFN	1.32791e-05	2.62943e-06	0.000358174	0.000967632	0.000239278	5.27873e-05	1.16918e-05	0.00616926	0.0123159	0.0134218
600	ILMN_1803988	ENSG00000143384	Naive/IFN	0.113354	0.0611922	0.823391	0.816665	0.371741	0.233733	0.118759	1	0.94831	0.374676
601	ILMN_1804642	ENSG00000123415	Naive/IFN	0.104234	0.00696537	0.462644	0.0688281	0.00480923	0.217295	0.017236	1	0.275242	0.110447
602	ILMN_1809245	ENSG00000180957	Naive/IFN	0.0229309	0.00210355	0.444134	0.0282874	0.0209881	0.0555503	0.00573353	1	0.152726	0.282928
603	ILMN_1810725	ENSG00000135842	Naive/IFN	0.00785614	0.00491441	0.26552	0.0439694	0.371741	0.0208134	0.0125377	0.97199	0.206292	0.374676
604	ILMN_1898124	ENSG00000232956	Naive/IFN	0.000274351	7.8883e-06	0.280345	0.0116615	0.00447267	0.000932427	3.00842e-05	1	0.0830991	0.104736
605	ILMN_2213199	ENSG00000164118	Naive/IFN	3.39381e-22	2.62943e-06	0.0418308	0.00486445	0.371741	6.07674e-21	1.16918e-05	0.277348	0.0434272	0.374676
606	ILMN_2364535	ENSG00000260269	Naive/IFN	7.92862e-17	2.62943e-06	0.0736919	0.005038	0.371741	8.97421e-16	1.16918e-05	0.412811	0.0445064	0.374676
607	ILMN_2399310	ENSG00000078403	Naive/IFN	0.0145224	0.0595041	0.0572623	0.0975678	0.371741	0.036586	0.115998	0.344294	0.342717	0.374676
608	ILMN_3307786	ENSG00000100395	Naive/IFN	8.08518e-20	2.62943e-06	1.35472e-13	2.62943e-06	0.371741	1.17811e-18	1.16918e-05	2.20176e-11	8.19001e-05	0.374676
609	ILMN_1651838	ENSG00000172602	Naive/IFN	0.580789	0.208049	0.434039	0.181991	0.371741	0.940554	0.324089	1	0.486217	0.374676
610	ILMN_1660031	ENSG00000171631	Naive/IFN	0.229284	0.00532986	0.0868032	0.00351292	0.371741	0.427789	0.0135323	0.462704	0.033763	0.374676
611	ILMN_1663631	ENSG00000172530	Naive/IFN	4.13034e-07	2.62943e-06	0.00235822	0.000778312	0.000591623	1.964e-06	1.16918e-05	0.0296874	0.0103316	0.0258248
612	ILMN_1685095	ENSG00000186222	Naive/IFN	0.00167254	0.00202729	0.0208574	0.011204	0.0153717	0.00501129	0.00554238	0.167136	0.0807926	0.233094
613	ILMN_1708203	ENSG00000164164	Naive/IFN	4.79755	0.697689	2.07092	0.775041	0.371741	1	0.78201	1	0.932374	0.374676
614	ILMN_1708905	ENSG00000256594	Naive/IFN	1.387e-10	2.62943e-06	1.46258e-05	3.15532e-05	0.371741	9.22026e-10	1.16918e-05	0.00041226	0.000693241	0.374676
615	ILMN_1710326	ENSG00000080822	Naive/IFN	0.00508306	0.000846678	6.81116	0.4285	0.371741	0.0140402	0.00246687	1	0.740369	0.374676
616	ILMN_1713189	ENSG00000221491	Naive/IFN	0.00131244	0.000970261	2.98056	0.528874	0.371741	0.0040091	0.00280374	1	0.804749	0.374676
617	ILMN_1715809	ENSG00000119900	Naive/IFN	0.00111334	7.8883e-06	0.890847	0.373243	0.0452683	0.0034449	3.00842e-05	1	0.695926	0.374676
618	ILMN_1731287	ENSG00000242247	Naive/IFN	6.64171e-07	2.62943e-06	0.00129318	0.0010097	0.0100628	3.08866e-06	1.16918e-05	0.0179754	0.0127363	0.179167
619	ILMN_1732921	ENSG00000105855	Naive/IFN	0.0215696	0.164608	0.0197261	0.139728	0.371741	0.052574	0.268944	0.160904	0.420247	0.374676
620	ILMN_1742052	ENSG00000170542	Naive/IFN	3.19048e-18	2.62943e-06	1.06031	0.0744419	0.0706003	4.12712e-17	1.16918e-05	1	0.288417	0.374676
621	ILMN_1750401	ENSG00000178927	Naive/IFN	1.24601e-09	2.62943e-06	1.75254	0.443149	0.371741	7.63075e-09	1.16918e-05	1	0.751847	0.374676
622	ILMN_1766200	ENSG00000138172	Naive/IFN	1.6569e-05	2.62943e-06	0.00985098	0.000165654	0.0300649	6.51504e-05	1.16918e-05	0.0937544	0.00281124	0.336593
623	ILMN_1787808	ENSG00000182923	Naive/IFN	1.52492e-29	2.62943e-06	0.0235224	0.0793248	0.00627383	5.14132e-28	1.16918e-05	0.180943	0.301078	0.132115
624	ILMN_1789338	ENSG00000120896	Naive/IFN	1.67678e-09	2.62943e-06	0.259732	0.098212	0.371741	1.01125e-08	1.16918e-05	0.958551	0.34395	0.374676
625	ILMN_1791067	ENSG00000107140	Naive/IFN	2.58185	0.189779	3.87456	0.902748	0.371741	1	0.30171	1	0.969189	0.374676
626	ILMN_1810214	ENSG00000130522	Naive/IFN	0.0236232	0.0264127	7.33193	0.705459	0.371741	0.0569987	0.0572463	1	0.900436	0.374676
627	ILMN_1815086	ENSG00000131669	Naive/IFN	1.21972e-16	2.62943e-06	8.16939e-06	0.00291341	0.00013936	1.36473e-15	1.16918e-05	0.000245994	0.0292194	0.00874587
628	ILMN_2054019	ENSG00000187608	Naive/IFN	0.237564	0.0241329	3.00886	0.698065	0.371741	0.441325	0.0528748	1	0.896956	0.374676
629	ILMN_2196097	ENSG00000113575	Naive/IFN	2.78249	0.483161	28.2656	0.885922	0.371741	1	0.607221	1	0.9686	0.374676
630	ILMN_2224143	ENSG00000112118	Naive/IFN	5.53708	0.657298	7.28909	0.787113	0.371741	1	0.753874	1	0.937407	0.374676
631	ILMN_2372413	ENSG00000015475	Naive/IFN	1.52826e-10	2.62943e-06	0.0115822	0.00100444	0.371741	1.01168e-09	1.16918e-05	0.10632	0.0126826	0.374676
632	ILMN_2374159	ENSG00000051108	Naive/IFN	0.14567	0.00425442	0.255187	0.00306329	0.371741	0.289762	0.0110068	0.947848	0.030386	0.374676
633	ILMN_2393573	ENSG00000068028	Naive/IFN	2.50473	0.698609	2.92088	0.905425	0.371741	1	0.78201	1	0.969189	0.374676
634	ILMN_1654851	ENSG00000144567	Naive/IFN	1.52234e-14	2.62943e-06	3.90436e-05	0.000165654	0.371741	1.4456e-13	1.16918e-05	0.000974956	0.00281124	0.374676
635	ILMN_1659845	ENSG00000166398	Naive/IFN	0.00831717	0.00566906	8.18963	0.402456	0.371741	0.0219021	0.0143075	1	0.717454	0.374676
636	ILMN_1664028	ENSG00000125817	Naive/IFN	6.22329e-11	2.62943e-06	0.280195	0.372049	0.371741	4.29231e-10	1.16918e-05	1	0.694824	0.374676
637	ILMN_1665538	ENSG00000145604	Naive/IFN	0.700969	0.157543	5.74685	0.214996	0.371741	1	0.259276	1	0.529841	0.374676
638	ILMN_1669064	ENSG00000197933	Naive/IFN	0.182959	0.0214772	1.14416	0.149725	0.371741	0.352327	0.047649	1	0.437893	0.374676
639	ILMN_1674866	ENSG00000171148	Naive/IFN	2.34393e-07	5.25887e-06	0.10394	0.101749	0.371741	1.13716e-06	2.12247e-05	0.524334	0.351271	0.374676
640	ILMN_1682717	ENSG00000137331	Naive/IFN	2.16856e-06	2.62943e-06	0.000106796	0.00083616	0.000160395	9.54213e-06	1.16918e-05	0.00224148	0.0109391	0.00963665
641	ILMN_1689172	ENSG00000224470	Naive/IFN	1.66909	0.694031	1.72008	0.81665	0.371741	1	0.78201	1	0.94831	0.374676
642	ILMN_1698478	ENSG00000104976	Naive/IFN	5.12029	0.695932	6.44261	0.874016	0.371741	1	0.78201	1	0.965436	0.374676
643	ILMN_1698934	ENSG00000153551	Naive/IFN	4.06125e-11	2.62943e-06	0.859304	0.0269543	0.371741	2.84131e-10	1.16918e-05	1	0.148015	0.374676
644	ILMN_1700518	ENSG00000182952	Naive/IFN	2.79066e-11	2.62943e-06	0.010879	0.00608188	0.000318161	1.98081e-10	1.16918e-05	0.101332	0.0516064	0.0164626
645	ILMN_1705064	ENSG00000166579	Naive/IFN	3.68551e-06	5.25887e-06	0.9574	0.180952	0.371741	1.57735e-05	2.12247e-05	1	0.48477	0.374676
646	ILMN_1713732	ENSG00000097007	Naive/IFN	4.64895	0.678483	11.7966	0.759346	0.371741	1	0.769865	1	0.925436	0.374676
647	ILMN_1731354	ENSG00000175193	Naive/IFN	0.00111763	0.000943967	0.00288751	0.0248955	0.0226973	0.00345651	0.00273649	0.0349952	0.140579	0.291247
648	ILMN_1739008	ENSG00000198925	Naive/IFN	0.310492	0.162678	0.0842024	0.137459	0.371741	0.555869	0.266408	0.453263	0.417481	0.374676
649	ILMN_1753498	ENSG00000068120	Naive/IFN	0.027469	0.0119666	0.0609212	0.0151192	0.371741	0.065431	0.0282285	0.360046	0.0997744	0.374676
650	ILMN_1755221	ENSG00000114988	Naive/IFN	0.00360981	0.00428861	0.442142	0.0681628	0.371741	0.0102169	0.0110794	1	0.273276	0.374676
651	ILMN_1757230	ENSG00000196150	Naive/IFN	0.319712	0.186837	2.37249	0.220425	0.371741	0.56956	0.297741	1	0.536926	0.374676
652	ILMN_1763265	ENSG00000255112	Naive/IFN	3.37449	0.224406	4.07803	0.435232	0.371741	1	0.343202	1	0.745297	0.374676
653	ILMN_1786972	ENSG00000031698	Naive/IFN	0.985432	0.0567353	1.83408	0.198038	0.371741	1	0.111473	1	0.507342	0.374676
654	ILMN_1798270	ENSG00000166002	Naive/IFN	6.76984e-13	2.62943e-06	1.61578	0.0357287	0.371741	5.60191e-12	1.16918e-05	1	0.179096	0.374676
655	ILMN_1812777	ENSG00000132313	Naive/IFN	7.32937e-18	2.62943e-06	0.00144499	0.00184849	7.8883e-05	9.14513e-17	1.16918e-05	0.0195498	0.0209413	0.00581395
656	ILMN_2172755	ENSG00000155792	Naive/IFN	1.33406	0.0183797	0.326876	0.0124399	0.131296	1	0.0414738	1	0.0872235	0.374676
657	ILMN_2219246	ENSG00000205730	Naive/IFN	1.2822	0.00229287	1.24516	0.00145671	0.371741	1	0.00621083	1	0.0172425	0.374676
658	ILMN_2230577	ENSG00000243335	Naive/IFN	1.89631	0.00168547	4.18139	0.0559254	0.371741	1	0.0046744	1	0.240084	0.374676
659	ILMN_1657248	ENSG00000124882	Naive/IFN	0.0337414	0.0831848	4.59573	0.265951	0.371741	0.078788	0.153924	1	0.589727	0.374676
660	ILMN_1668484	ENSG00000130764	Naive/IFN	1.85706e-09	2.62943e-06	0.00350459	4.73298e-05	0.100778	1.11415e-08	1.16918e-05	0.0408848	0.000966184	0.374676
661	ILMN_1675130	ENSG00000141905	Naive/IFN	0.195505	0.392122	0.0590967	0.642799	0.0937419	0.372582	0.523863	0.352454	0.870885	0.374676
662	ILMN_1678490	ENSG00000150977	Naive/IFN	0.00365041	0.000160395	0.0196902	0.0149063	0.00263469	0.0103226	0.000522842	0.160833	0.0986256	0.075737
663	ILMN_1679311	ENSG00000196182	Naive/IFN	1.25581	0.201315	1.82706	0.180455	0.371741	1	0.315655	1	0.48394	0.374676
664	ILMN_1683456	ENSG00000108688	Naive/IFN	3.75306	0.328348	19.0239	0.765983	0.371741	1	0.458253	1	0.928283	0.374676
665	ILMN_1692539	ENSG00000100092	Naive/IFN	6.10467e-13	2.62943e-06	5.40205	0.876893	0.371741	5.07136e-12	1.16918e-05	1	0.965717	0.374676
666	ILMN_1705266	ENSG00000173039	Naive/IFN	0.248102	0.132387	1.48885	0.121701	0.371741	0.457682	0.226365	1	0.389498	0.374676
667	ILMN_1723198	ENSG00000147883	Naive/IFN	0.0111666	0.00516421	0.333417	0.0203729	0.371741	0.0286905	0.0131248	1	0.122692	0.374676
668	ILMN_1731644	ENSG00000136169	Naive/IFN	0.000233184	0.000433857	7.94983	0.667574	0.371741	0.000799588	0.00132275	1	0.884493	0.374676
669	ILMN_1732060	ENSG00000175220	Naive/IFN	0.535904	0.393326	1.12599	0.391176	0.371741	0.877167	0.525084	1	0.70935	0.374676
670	ILMN_1738784	ENSG00000066027	Naive/IFN	1.9722e-17	2.62943e-06	2.78143e-07	2.62943e-06	1.31472e-05	2.3925e-16	1.16918e-05	1.19932e-05	8.19001e-05	0.00140056
671	ILMN_1750079	ENSG00000146676	Naive/IFN	0.209706	0.0719466	1.00498	0.451689	0.371741	0.396132	0.136256	1	0.757113	0.374676
672	ILMN_1752111	ENSG00000138375	Naive/IFN	0.000638415	0.0116326	3.03417	0.699151	0.371741	0.00204943	0.0274919	1	0.897623	0.374676
673	ILMN_1752213	ENSG00000135211	Naive/IFN	8.99308e-21	2.62943e-06	0.06099	0.0856354	0.0874629	1.41446e-19	1.16918e-05	0.360284	0.316409	0.374676
674	ILMN_1759023	ENSG00000109501	Naive/IFN	5.38877e-06	5.25887e-06	4.51992	0.296692	0.371741	2.25382e-05	2.12247e-05	1	0.623642	0.374676
675	ILMN_1777740	ENSG00000130193	Naive/IFN	1.21034e-07	2.62943e-06	4.31743e-06	2.62943e-06	0.000102548	6.05981e-07	1.16918e-05	0.000140699	8.19001e-05	0.00684211
676	ILMN_1809963	ENSG00000136444	Naive/IFN	2.89161	0.515595	6.49891	0.671684	0.371741	1	0.63581	1	0.886797	0.374676
677	ILMN_1849186	ENSG00000164684	Naive/IFN	1.65086	0.0800873	0.897021	0.239384	0.0781941	1	0.149041	1	0.55945	0.374676
678	ILMN_1882590	ENSG00000148411	Naive/IFN	0.00126683	0.000297126	0.205135	0.0375194	0.371741	0.00388101	0.000935818	0.818282	0.185722	0.374676
679	ILMN_2088825	ENSG00000114331	Naive/IFN	2.35952	0.421916	0.893308	0.427627	0.371741	1	0.551707	1	0.739737	0.374676
680	ILMN_2094856	ENSG00000164188	Naive/IFN	4.85519	0.267413	1.55712	0.242473	0.371741	1	0.393755	1	0.563198	0.374676
681	ILMN_2206554	ENSG00000115084	Naive/IFN	1.33948e-07	2.62943e-06	0.222953	0.0126949	0.371741	6.67741e-07	1.16918e-05	0.864406	0.088316	0.374676
682	ILMN_2207504	ENSG00000174697	Naive/IFN	10.7162	0.706198	9.30964	0.963464	0.371741	1	0.78201	1	0.969189	0.374676
683	ILMN_2411190	ENSG00000136824	Naive/IFN	0.000199334	2.36649e-05	1.93119	0.670293	0.371741	0.000690804	8.71586e-05	1	0.886151	0.374676
684	ILMN_3195401	ENSG00000104064	Naive/IFN	4.42468	0.706019	1.83118	0.885483	0.371741	1	0.78201	1	0.968519	0.374676
685	ILMN_1652223	ENSG00000105875	Naive/IFN	3.28515e-11	2.62943e-06	0.000256953	0.000544293	0.0371329	2.31752e-10	1.16918e-05	0.00472772	0.00776153	0.37271
686	ILMN_1652749	ENSG00000105722	Naive/IFN	1.54153	0.278013	1.90069	0.25607	0.371741	1	0.404727	1	0.578336	0.374676
687	ILMN_1653466	ENSG00000188290	Naive/IFN	1.08099e-08	5.25887e-06	2.42638	0.0891825	0.371741	6.01304e-08	2.12247e-05	1	0.324328	0.374676
688	ILMN_1654737	ENSG00000119401	Naive/IFN	0.00205312	0.000439115	1.88085	0.300371	0.371741	0.00605572	0.00133782	1	0.627728	0.374676
689	ILMN_1655244	ENSG00000230856	Naive/IFN	0.286607	0.267771	0.311255	0.506048	0.0683679	0.518378	0.394209	1	0.789207	0.374676
690	ILMN_1658080	ENSG00000189144	Naive/IFN	8.45074e-11	2.62943e-06	0.0699862	0.111501	0.0548	5.73195e-10	1.16918e-05	0.397676	0.37113	0.374676
691	ILMN_1662334	ENSG00000103423	Naive/IFN	0.285342	0.23301	6.07624	0.492041	0.371741	0.516329	0.353629	1	0.779822	0.374676
692	ILMN_1667716	ENSG00000091947	Naive/IFN	3.10776e-11	2.62943e-06	2.29532e-06	2.62943e-06	0.0895322	2.19727e-10	1.16918e-05	8.03804e-05	8.19001e-05	0.374676
693	ILMN_1671554	ENSG00000134324	Naive/IFN	0.000121268	2.89238e-05	7.61398e-05	4.99592e-05	0.040325	0.000430019	0.000104553	0.00171748	0.00101171	0.374676
694	ILMN_1687410	ENSG00000144909	Naive/IFN	2.26489e-20	2.62943e-06	1.44771e-05	2.62943e-06	0.371741	3.44269e-19	1.16918e-05	0.000409658	8.19001e-05	0.374676
695	ILMN_1687430	ENSG00000115211	Naive/IFN	0.000986019	0.00251374	5.25253	0.505782	0.371741	0.00308028	0.00675571	1	0.789207	0.374676
696	ILMN_1706498	ENSG00000111817	Naive/IFN	0.00292344	0.000210355	0.000552634	0.00300018	0.0006521	0.00840946	0.000677335	0.00885682	0.0299239	0.0278339
697	ILMN_1718303	ENSG00000130202	Naive/IFN	3.96359e-16	2.62943e-06	9.44161e-16	2.62943e-06	1.31472e-05	4.2654e-15	1.16918e-05	2.30176e-13	8.19001e-05	0.00140056
698	ILMN_1722981	ENSG00000187554	Naive/IFN	2.26014e-05	5.25887e-06	0.00599454	0.0200442	0.371741	8.72998e-05	2.12247e-05	0.0622382	0.121147	0.374676
699	ILMN_1727761	ENSG00000162419	Naive/IFN	3.35749	0.700473	5.0198	0.922095	0.371741	1	0.78201	1	0.969189	0.374676
700	ILMN_1730816	ENSG00000250510	Naive/IFN	0.000556729	5.25887e-06	0.733114	0.0121007	0.371741	0.00180042	2.12247e-05	1	0.0856771	0.374676
701	ILMN_1746856	ENSG00000080371	Naive/IFN	1.20598e-10	2.62943e-06	2.381	0.146583	0.371741	8.07192e-10	1.16918e-05	1	0.432388	0.374676
702	ILMN_1764228	ENSG00000153071	Naive/IFN	7.47419e-13	2.62943e-06	2.02875	0.471152	0.371741	6.15262e-12	1.16918e-05	1	0.770078	0.374676
703	ILMN_1776352	ENSG00000188428	Naive/IFN	0.000682164	0.0071731	23.3344	0.67852	0.371741	0.00217938	0.0177258	1	0.889355	0.374676
704	ILMN_1803728	ENSG00000100036	Naive/IFN	0.000104878	0.000315532	0.0594531	0.0271095	0.371741	0.000373886	0.000989364	0.353888	0.148452	0.374676
705	ILMN_2064898	ENSG00000183978	Naive/IFN	1.08764	0.699721	0.724687	0.820717	0.371741	1	0.78201	1	0.949385	0.374676
706	ILMN_2160929	ENSG00000168496	Naive/IFN	0.00612727	0.0534748	0.0018691	0.0391496	0.371741	0.0166614	0.105905	0.0244779	0.191032	0.374676
707	ILMN_2199022	ENSG00000161526	Naive/IFN	1.28673	0.244209	0.623428	0.219681	0.371741	1	0.367109	1	0.53628	0.374676
708	ILMN_2225709	ENSG00000106246	Naive/IFN	0.0336047	0.0245563	0.240871	0.0576424	0.371741	0.0785265	0.0536597	0.911501	0.244519	0.374676
709	ILMN_2352563	ENSG00000080822	Naive/IFN	0.0451875	0.00347611	13.0036	0.713749	0.371741	0.10244	0.00912542	1	0.904458	0.374676
710	ILMN_1666924	ENSG00000158828	Naive/IFN	1.47893e-08	2.62943e-06	8.20998	0.463519	0.371741	8.11971e-08	1.16918e-05	1	0.765507	0.374676
711	ILMN_1676891	ENSG00000155111	Naive/IFN	9.30116e-09	2.62943e-06	0.199679	0.0154164	0.371741	5.20808e-08	1.16918e-05	0.804107	0.101366	0.374676
712	ILMN_1677305	ENSG00000073008	Naive/IFN	0.00204338	5.25887e-06	0.448668	0.00995767	0.371741	0.00603118	2.12247e-05	1	0.0738207	0.374676
713	ILMN_1682099	ENSG00000183578	Naive/IFN	0.760907	0.201194	0.196475	0.174063	0.371741	1	0.315504	0.797133	0.473824	0.374676
714	ILMN_1689774	ENSG00000178988	Naive/IFN	0.504172	0.0813336	1.90941	0.569556	0.371741	0.833405	0.151003	1	0.828012	0.374676
715	ILMN_1693650	ENSG00000182511	Naive/IFN	7.72163e-11	2.62943e-06	0.0463377	0.12742	0.0100103	5.25709e-10	1.16918e-05	0.299095	0.399728	0.178481
716	ILMN_1706734	ENSG00000112200	Naive/IFN	3.42303	0.160464	2.34408	0.135397	0.371741	1	0.263122	1	0.413698	0.374676
717	ILMN_1713058	ENSG00000152229	Naive/IFN	2.28011e-05	2.89238e-05	1.07671	0.063088	0.371741	8.80443e-05	0.000104553	1	0.260595	0.374676
718	ILMN_1718907	ENSG00000179981	Naive/IFN	0.279179	0.0164077	0.951268	0.17333	0.371741	0.506825	0.0374977	1	0.47325	0.374676
719	ILMN_1752086	ENSG00000168538	Naive/IFN	0.00194612	0.000841419	1.4944	0.407554	0.371741	0.0057602	0.00245211	1	0.721462	0.374676
720	ILMN_1756355	ENSG00000213619	Naive/IFN	1.00561	0.249499	0.458462	0.22519	0.371741	1	0.373019	1	0.541945	0.374676
721	ILMN_1769931	ENSG00000116560	Naive/IFN	3.37887	0.506674	1.51146	0.539878	0.371741	1	0.628053	1	0.808796	0.374676
722	ILMN_1771884	ENSG00000124459	Naive/IFN	3.85273	0.401086	1.747	0.844519	0.371741	1	0.532199	1	0.955975	0.374676
723	ILMN_1775759	ENSG00000213281	Naive/IFN	1.95695	0.701967	0.980066	0.886382	0.371741	1	0.78201	1	0.9686	0.374676
724	ILMN_1785795	ENSG00000164024	Naive/IFN	0.9024	0.0717283	1.9459	0.16806	0.371741	1	0.135924	1	0.466295	0.374676
725	ILMN_1797341	ENSG00000117713	Naive/IFN	3.72373e-15	2.62943e-06	2.02653	0.225061	0.374676	3.71115e-14	1.16918e-05	1	0.541822	0.374676
726	ILMN_1798654	ENSG00000076003	Naive/IFN	5.17795e-12	2.62943e-06	3.1918	0.427241	0.374676	3.94713e-11	1.16918e-05	1	0.739505	0.374676
727	ILMN_1806328	ENSG00000175087	Naive/IFN	0.000264146	0.000299755	1.13989	0.123668	0.374676	0.000899912	0.000943396	1	0.393113	0.374676
728	ILMN_1808500	ENSG00000011523	Naive/IFN	3.63645e-09	2.62943e-06	4.04354e-05	5.25887e-06	0.374676	2.12146e-08	1.16918e-05	0.00100707	0.00014245	0.374676
729	ILMN_1813019	ENSG00000162616	Naive/IFN	0.477958	0.0863243	0.119422	0.0861297	0.0528543	0.797561	0.158633	0.576072	0.317515	0.374676
730	ILMN_2137536	ENSG00000036549	Naive/IFN	0.000481781	0.000339197	0.106772	0.0326234	0.00244011	0.0015737	0.00105651	0.533314	0.168034	0.0726135
731	ILMN_2217935	ENSG00000035928	Naive/IFN	6.9109	0.626954	2.56543	0.721401	0.374676	1	0.729902	1	0.906992	0.374676
732	ILMN_2330307	ENSG00000254979	Naive/IFN	0.023345	0.000570587	2.37637	0.221125	0.374676	0.0564134	0.00171487	1	0.537068	0.374676
733	ILMN_2352326	ENSG00000068120	Naive/IFN	3.17283	0.551	12.6035	0.763901	0.374676	1	0.66836	1	0.92752	0.374676
734	ILMN_2367818	ENSG00000101017	Naive/IFN	1.62469e-14	2.62943e-06	6.41437e-10	7.8883e-06	5.25887e-06	1.54048e-13	1.16918e-05	5.3147e-08	0.000194553	0.000673401
735	ILMN_2411794	ENSG00000132670	Naive/IFN	0.253869	0.0120507	2.47048	0.243607	0.374676	0.467164	0.0284059	1	0.5649	0.374676
736	ILMN_1652777	ENSG00000149798	Naive/IFN	0.000403299	0.00060477	4.21518	0.464655	0.374676	0.00133245	0.00180988	1	0.76616	0.374676
737	ILMN_1670263	ENSG00000162852	Naive/IFN	6.34912e-06	5.52181e-05	0.930504	0.352641	0.110975	2.62946e-05	0.000192308	1	0.676974	0.374676
738	ILMN_1678579	ENSG00000157184	Naive/IFN	1.67678e-05	0.000644211	1.06717	0.710252	0.114459	6.58506e-05	0.00191346	1	0.903096	0.374676
739	ILMN_1688041	ENSG00000126106	Naive/IFN	0.548474	0.108843	0.289623	0.181865	0.374676	0.895313	0.192629	1	0.486085	0.374676
740	ILMN_1691760	ENSG00000119979	Naive/IFN	0.677947	0.420081	0.296622	0.764361	0.374676	1	0.550451	1	0.927786	0.374676
741	ILMN_1695719	ENSG00000123908	Naive/IFN	0.651506	0.360293	0.338084	0.350864	0.374676	1	0.49128	1	0.67587	0.374676
742	ILMN_1714599	ENSG00000164615	Naive/IFN	7.07763e-21	2.62943e-06	2.13992	0.197079	0.374676	1.12294e-19	1.16918e-05	1	0.506679	0.374676
743	ILMN_1715069	ENSG00000136560	Naive/IFN	1.09423	0.495924	6.99809	0.960811	0.374676	1	0.61927	1	0.969189	0.374676
744	ILMN_1733110	ENSG00000099849	Naive/IFN	2.41806e-06	5.25887e-06	0.0958732	0.115724	0.0367621	1.05561e-05	2.12247e-05	0.495469	0.378259	0.371341
745	ILMN_1738491	ENSG00000148158	Naive/IFN	6.82982e-07	5.25887e-06	1.88445	0.114557	0.374676	3.16917e-06	2.12247e-05	1	0.376812	0.374676
746	ILMN_1742577	ENSG00000107937	Naive/IFN	9.47015e-06	5.25887e-06	23.1729	0.782585	0.374676	3.84539e-05	2.12247e-05	1	0.935209	0.374676
747	ILMN_1748908	ENSG00000147471	Naive/IFN	0.00578631	0.00178539	1.07908	0.926523	0.374676	0.0158191	0.00492779	1	0.969189	0.374676
748	ILMN_1756793	ENSG00000112941	Naive/IFN	1.68819e-16	2.62943e-06	6.72043e-08	2.62943e-06	0.374676	1.8691e-15	1.16918e-05	3.4078e-06	8.19001e-05	0.374676
749	ILMN_1760667	ENSG00000121851	Naive/IFN	0.171977	0.187536	0.919608	0.300713	0.374676	0.334226	0.298631	1	0.62786	0.374676
750	ILMN_1776674	ENSG00000168061	Naive/IFN	1.94757e-07	2.62943e-06	0.18332	0.391336	0.13737	9.51422e-07	1.16918e-05	0.763954	0.709488	0.374676
751	ILMN_1802653	ENSG00000105246	Naive/IFN	0.294115	0.0895454	0.275075	0.141808	0.0559991	0.529917	0.163545	0.994048	0.423486	0.374676
752	ILMN_1812688	ENSG00000213699	Naive/IFN	0.000515553	0.000115695	0.00656522	0.000517998	0.374676	0.0016771	0.000386779	0.0669394	0.00741996	0.374676
753	ILMN_2056760	ENSG00000075975	Naive/IFN	6.97186e-17	2.62943e-06	0.000674297	0.000249796	0.00210355	7.9552e-16	1.16918e-05	0.0104372	0.00406504	0.0662531
754	ILMN_2070300	ENSG00000204392	Naive/IFN	0.334783	0.129563	0.105141	0.105093	0.374676	0.592412	0.222406	0.52808	0.35804	0.374676
755	ILMN_2176251	ENSG00000125871	Naive/IFN	1.38977e-40	2.62943e-06	0.889234	0.311443	0.0353527	1.31478e-38	1.16918e-05	1	0.637585	0.363477
756	ILMN_2225595	ENSG00000151498	Naive/IFN	9.38108e-13	2.62943e-06	0.130972	0.213121	0.0245957	7.65277e-12	1.16918e-05	0.612445	0.527682	0.301256
757	ILMN_2256765	ENSG00000130177	Naive/IFN	1.20857e-12	2.62943e-06	4.01714	0.866059	0.374676	9.72768e-12	1.16918e-05	1	0.963685	0.374676
758	ILMN_2315694	ENSG00000266173	Naive/IFN	5.50638e-24	2.62943e-06	5.84224e-16	2.62943e-06	0.00109647	1.13135e-22	1.16918e-05	1.64582e-13	8.19001e-05	0.042378
759	ILMN_2339284	ENSG00000173575	Naive/IFN	0.0665385	0.0111751	10.2816	0.96064	0.374676	0.145784	0.0265393	1	0.969189	0.374676
760	ILMN_2370365	ENSG00000163918	Naive/IFN	1.81746e-05	2.89238e-05	1.48816e-05	1.05177e-05	0.116266	7.10891e-05	0.000104553	0.000418303	0.000247372	0.374676
761	ILMN_1668442	ENSG00000185433	Naive/IFN	2.93907	0.366404	6.49644	0.546757	0.374676	1	0.497846	1	0.813017	0.374676
762	ILMN_1671005	ENSG00000168264	Naive/IFN	0.774066	0.229011	6.31009	0.816558	0.374676	1	0.349024	1	0.94831	0.374676
763	ILMN_1675507	ENSG00000157654	Naive/IFN	0.696654	0.698215	0.159165	0.960632	0.374676	1	0.78201	0.695053	0.969189	0.374676
764	ILMN_1701655	ENSG00000089060	Naive/IFN	4.97112e-13	2.62943e-06	0.00391619	0.0140648	0.00148037	4.14013e-12	1.16918e-05	0.04446	0.0942067	0.0521296
765	ILMN_1705733	ENSG00000163125	Naive/IFN	0.0966776	0.0216823	4.74635	0.430822	0.374676	0.203754	0.0480536	1	0.742056	0.374676
766	ILMN_1707727	ENSG00000167772	Naive/IFN	5.28384	0.436704	2.91794	0.537406	0.0927401	1	0.565485	1	0.807682	0.374676
767	ILMN_1723020	ENSG00000095015	Naive/IFN	0.538598	0.157545	6.11568	0.439434	0.374676	0.881235	0.259276	1	0.748247	0.374676
768	ILMN_1724350	ENSG00000152503	Naive/IFN	1.10309e-11	2.62943e-06	0.000271925	0.00179064	0.374676	8.1729e-11	1.16918e-05	0.00493053	0.0204505	0.374676
769	ILMN_1728698	ENSG00000006007	Naive/IFN	8.05291e-21	2.62943e-06	6.72036	0.755865	0.374676	1.27132e-19	1.16918e-05	1	0.924171	0.374676
770	ILMN_1732577	ENSG00000187049	Naive/IFN	3.79495e-07	7.8883e-06	1.1645	0.18369	0.374676	1.81132e-06	3.00842e-05	1	0.488901	0.374676
771	ILMN_1735014	ENSG00000067082	Naive/IFN	7.03314	0.55327	4.0658	0.607	0.374676	1	0.669128	1	0.850457	0.374676
772	ILMN_1745152	ENSG00000101019	Naive/IFN	3.4392e-20	2.62943e-06	6.20736	0.960522	0.374676	5.17186e-19	1.16918e-05	1	0.969189	0.374676
773	ILMN_1745447	ENSG00000010818	Naive/IFN	2.42282	0.697039	6.59217	0.940641	0.374676	1	0.78201	1	0.969189	0.374676
774	ILMN_1773927	ENSG00000221949	Naive/IFN	0.0362855	0.14856	0.208144	0.127556	0.374676	0.0842783	0.24751	0.825867	0.400058	0.374676
775	ILMN_1780887	ENSG00000143258	Naive/IFN	4.96399	0.697707	1.63062	0.960474	0.374676	1	0.78201	1	0.969189	0.374676
776	ILMN_1788024	ENSG00000126226	Naive/IFN	1.42754	0.374721	0.429031	0.27471	0.374676	1	0.506489	1	0.599604	0.374676
777	ILMN_1798256	ENSG00000183696	Naive/IFN	7.37848e-10	2.62943e-06	10.3962	0.289995	0.374676	4.61683e-09	1.16918e-05	1	0.616066	0.374676
778	ILMN_1812478	ENSG00000108278	Naive/IFN	0.00137188	0.0111961	0.0279619	0.0270884	0.374676	0.00417357	0.0265693	0.207164	0.148401	0.374676
779	ILMN_1813236	ENSG00000204564	Naive/IFN	5.26122	0.521911	4.84602	0.602919	0.374676	1	0.64136	1	0.848396	0.374676
780	ILMN_1813669	ENSG00000064999	Naive/IFN	0.0277122	0.000625805	0.512611	0.00434908	0.374676	0.065961	0.00186535	1	0.0399758	0.374676
781	ILMN_1873620	ENSG00000108219	Naive/IFN	7.56684e-11	2.62943e-06	0.701321	0.0394205	0.00261892	5.15725e-10	1.16918e-05	1	0.19167	0.0756264
782	ILMN_1873677	ENSG00000261005	Naive/IFN	0.0122944	0.00744656	0.0771407	0.147106	0.0610397	0.0313595	0.0183622	0.426477	0.433001	0.374676
783	ILMN_2362902	ENSG00000136653	Naive/IFN	0.407197	0.104013	2.47579	0.241398	0.374676	0.697478	0.185348	1	0.56202	0.374676
784	ILMN_2399328	ENSG00000188986	Naive/IFN	3.78173e-16	2.62943e-06	0.00072534	3.15532e-05	0.0894849	4.08009e-15	1.16918e-05	0.0110573	0.000693241	0.374676
785	ILMN_2408543	ENSG00000011422	Naive/IFN	0.407111	0.126728	2.68633	0.715256	0.374676	0.697425	0.218368	1	0.905489	0.374676
786	ILMN_1651229	ENSG00000117408	Naive/IFN	1.10516	0.100834	0.302689	0.0796508	0.374676	1	0.180853	1	0.301593	0.374676
787	ILMN_1657860	ENSG00000173436	Naive/IFN	0.796978	0.112863	13.3449	0.26044	0.374676	1	0.198414	1	0.583116	0.374676
788	ILMN_1665909	ENSG00000002834	Naive/IFN	0.0236961	0.106174	2.73828	0.319568	0.0761037	0.0571528	0.188484	1	0.645627	0.374676
789	ILMN_1667306	ENSG00000141084	Naive/IFN	0.0706315	0.0114564	0.130248	0.00901633	0.374676	0.153637	0.0271059	0.610183	0.0688969	0.374676
790	ILMN_1674551	ENSG00000113658	Naive/IFN	1.24494e-25	2.62943e-06	5.55351	0.96039	0.374676	2.97633e-24	1.16918e-05	1	0.969189	0.374676
791	ILMN_1679438	ENSG00000151725	Naive/IFN	1.18917e-25	2.62943e-06	8.13307	0.576969	0.374676	2.85514e-24	1.16918e-05	1	0.832961	0.374676
792	ILMN_1683700	ENSG00000239697	Naive/IFN	3.08448e-25	2.62943e-06	0.624355	0.0657306	0.0135021	7.14843e-24	1.16918e-05	1	0.267587	0.216393
793	ILMN_1704571	ENSG00000189319	Naive/IFN	1.81792e-07	5.25887e-06	0.000487592	0.000993926	0.374676	8.92211e-07	2.12247e-05	0.00800675	0.0125749	0.374676
794	ILMN_1712298	ENSG00000186106	Naive/IFN	0.0131935	0.000331309	0.376791	0.107909	0.11823	0.0334442	0.00103397	1	0.364279	0.374676
795	ILMN_1737005	ENSG00000105771	Naive/IFN	7.56067e-07	5.25887e-06	1.19368	0.115682	0.0285136	3.49677e-06	2.12247e-05	1	0.378259	0.32695
796	ILMN_1743582	ENSG00000149761	Naive/IFN	0.00398856	0.00800926	0.74384	0.461137	0.374676	0.0112262	0.0196162	1	0.763762	0.374676
797	ILMN_1753547	ENSG00000126561	Naive/IFN	0.00667319	0.000709947	4.72443	0.141903	0.374676	0.0180068	0.00209595	1	0.423669	0.374676
798	ILMN_1759563	ENSG00000175352	Naive/IFN	0.000890722	0.000281349	0.000483832	0.000165654	0.374676	0.00280469	0.000888335	0.00796395	0.00281124	0.374676
799	ILMN_1760982	ENSG00000197062	Naive/IFN	5.85899e-06	5.25887e-06	1.03987e-05	2.62943e-06	0.374676	2.43762e-05	2.12247e-05	0.000305149	8.19001e-05	0.374676
800	ILMN_1771019	ENSG00000108389	Naive/IFN	0.662081	0.146315	0.959098	0.199301	0.0463858	1	0.244553	1	0.508744	0.374676
801	ILMN_1780197	ENSG00000162065	Naive/IFN	0.329924	0.434227	3.80425	0.855142	0.374676	0.585449	0.563544	1	0.960794	0.374676
802	ILMN_1798712	ENSG00000188315	Naive/IFN	4.93987e-21	2.62943e-06	3.94875	0.35389	0.374676	7.95714e-20	1.16918e-05	1	0.678302	0.374676
803	ILMN_1812580	ENSG00000161179	Naive/IFN	3.31361e-06	1.8406e-05	0.127558	0.0524178	0.374676	1.42637e-05	6.87893e-05	0.601804	0.23105	0.374676
804	ILMN_1899760	ENSG00000260841	Naive/IFN	5.13726	0.533049	11.8583	0.594749	0.374676	1	0.652013	1	0.8427	0.374676
805	ILMN_2232121	ENSG00000140030	Naive/IFN	7.94851e-05	0.000310273	0.400493	0.177971	0.0263259	0.000287075	0.000975287	1	0.480057	0.31514
806	ILMN_2240003	ENSG00000143322	Naive/IFN	0.356126	0.244863	0.537942	0.234574	0.374676	0.624342	0.367963	1	0.552322	0.374676
807	ILMN_2263718	ENSG00000008294	Naive/IFN	0.169428	0.0309879	15.294	0.873924	0.374676	0.329929	0.0658012	1	0.965436	0.374676
808	ILMN_2341467	ENSG00000175193	Naive/IFN	0.000969876	0.00253214	0.000979081	0.00788041	0.0503379	0.00303283	0.00679797	0.0142121	0.0625391	0.374676
809	ILMN_2376484	ENSG00000118257	Naive/IFN	0.039117	0.0144303	0.106621	0.0414557	0.119747	0.0901119	0.0334003	0.532785	0.197569	0.374676
810	ILMN_2400922	ENSG00000125510	Naive/IFN	4.78914e-16	2.62943e-06	0.266095	0.0334858	0.0267597	5.11905e-15	1.16918e-05	0.973532	0.171584	0.31823
811	ILMN_3247681	ENSG00000168887	Naive/IFN	1.75027	0.280671	3.44476	0.518753	0.374676	1	0.407661	1	0.798575	0.374676
812	ILMN_1652913	ENSG00000106462	Naive/IFN	3.69282	0.445537	1.39208	0.45831	0.374676	1	0.572525	1	0.76087	0.374676
813	ILMN_1665205	ENSG00000254004	Naive/IFN	0.813139	0.133567	0.558368	0.177826	0.374676	1	0.228014	1	0.479857	0.374676
814	ILMN_1665510	ENSG00000116285	Naive/IFN	2.33922e-33	2.62943e-06	6.3903e-22	2.62943e-06	0.374676	1.1065e-31	1.16918e-05	6.36163e-19	8.19001e-05	0.374676
815	ILMN_1673111	ENSG00000170892	Naive/IFN	9.71719e-17	2.62943e-06	2.86312e-07	2.62943e-06	0.000160395	1.094e-15	1.16918e-05	1.23037e-05	8.19001e-05	0.00963665
816	ILMN_1685810	ENSG00000072736	Naive/IFN	5.47272	0.565397	2.03854	0.624806	0.374676	1	0.679065	1	0.860007	0.374676
817	ILMN_1693233	ENSG00000135709	Naive/IFN	2.87124e-08	2.62943e-06	1.66336	0.0332886	0.374676	1.53516e-07	1.16918e-05	1	0.170781	0.374676
818	ILMN_1696127	ENSG00000112624	Naive/IFN	2.05351	0.709122	1.26777	0.905808	0.374676	1	0.782569	1	0.969189	0.374676
819	ILMN_1699496	ENSG00000135365	Naive/IFN	1.62856	0.709379	3.99207	0.874989	0.374676	1	0.782569	1	0.965436	0.374676
820	ILMN_1703412	ENSG00000150457	Naive/IFN	0.0107602	0.00892693	3.15832	0.679293	0.374676	0.0277195	0.0216132	1	0.889372	0.374676
821	ILMN_1714197	ENSG00000131069	Naive/IFN	0.0298145	0.00495385	0.0111419	0.00459362	0.0866398	0.0704226	0.0126231	0.1031	0.0415952	0.374676
822	ILMN_1714349	ENSG00000138604	Naive/IFN	1.20114e-11	2.62943e-06	2.23818	0.406161	0.108396	8.86826e-11	1.16918e-05	1	0.720039	0.374676
823	ILMN_1730612	ENSG00000254806	Naive/IFN	0.00837568	0.00223239	0.0204415	0.0129342	0.135303	0.0220431	0.00606126	0.164741	0.0892578	0.374676
824	ILMN_1741392	ENSG00000178537	Naive/IFN	1.25631	0.222768	1.40931	0.338303	0.374676	1	0.341644	1	0.663342	0.374676
825	ILMN_1745887	ENSG00000135108	Naive/IFN	12.5246	0.707184	5.29485	0.857803	0.374676	1	0.78201	1	0.962043	0.374676
826	ILMN_1754272	ENSG00000181938	Naive/IFN	0.141046	0.70732	1.77093	0.962207	0.374676	0.281548	0.78201	1	0.969189	0.374676
827	ILMN_1755658	ENSG00000108798	Naive/IFN	0.00534615	0.0215666	9.41514	0.57812	0.374676	0.0147077	0.0478223	1	0.833769	0.374676
828	ILMN_1762787	ENSG00000173456	Naive/IFN	1.86787	0.273551	0.625036	0.334101	0.374676	1	0.400162	1	0.658008	0.374676
829	ILMN_1769546	ENSG00000132669	Naive/IFN	1.16674	0.625306	2.36303	0.771255	0.124554	1	0.72892	1	0.931158	0.374676
830	ILMN_1784630	ENSG00000176595	Naive/IFN	0.0010502	0.00060477	0.371074	0.248058	0.374676	0.00326388	0.00180988	1	0.569461	0.374676
831	ILMN_1787265	ENSG00000165655	Naive/IFN	1.52602e-12	2.62943e-06	0.137498	0.117312	0.029873	1.21745e-11	1.16918e-05	0.632004	0.381716	0.335727
832	ILMN_1787879	ENSG00000213465	Naive/IFN	0.209636	0.25831	0.740716	0.637732	0.116434	0.39606	0.38277	1	0.867661	0.374676
833	ILMN_1797903	ENSG00000198131	Naive/IFN	0.00401696	0.00023402	2.97099	0.351334	0.374676	0.0113012	0.000747459	1	0.676194	0.374676
834	ILMN_1802628	ENSG00000205808	Naive/IFN	1.61078e-07	2.62943e-06	0.198111	0.00290027	0.374676	7.95475e-07	1.16918e-05	0.801101	0.0291337	0.374676
835	ILMN_2351795	ENSG00000168675	Naive/IFN	0.602085	0.104467	0.184027	0.0827535	0.374676	0.970578	0.186106	0.765641	0.309368	0.374676
836	ILMN_3260715	ENSG00000140577	Naive/IFN	0.0526331	0.000570587	4.764	0.601685	0.086064	0.117636	0.00171487	1	0.847884	0.374676
837	ILMN_1654268	ENSG00000164104	Naive/IFN	0.186387	0.254661	0.160013	0.230796	0.374676	0.35795	0.378779	0.69804	0.548292	0.374676
838	ILMN_1654639	ENSG00000138642	Naive/IFN	6.90366e-07	3.41826e-05	0.0860227	0.163966	0.374676	3.20109e-06	0.000122862	0.459549	0.460393	0.374676
839	ILMN_1657509	ENSG00000182173	Naive/IFN	6.08744e-06	7.8883e-06	0.317388	0.142957	0.374676	2.52769e-05	3.00842e-05	1	0.425685	0.374676
840	ILMN_1663379	ENSG00000107872	Naive/IFN	1.72027	0.536218	0.934481	0.58171	0.374676	1	0.655003	1	0.835989	0.374676
841	ILMN_1665682	ENSG00000134470	Naive/IFN	3.02784e-06	2.62943e-06	0.982682	0.237477	0.374676	1.31003e-05	1.16918e-05	1	0.556778	0.374676
842	ILMN_1671221	ENSG00000165219	Naive/IFN	0.00494346	0.0209014	0.0111063	0.0144987	0.374676	0.013695	0.0464854	0.102995	0.0966351	0.374676
843	ILMN_1682316	ENSG00000197323	Naive/IFN	0.0513376	0.0152218	0.172801	0.0291946	0.374676	0.115065	0.0350912	0.733379	0.156029	0.374676
844	ILMN_1695711	ENSG00000145569	Naive/IFN	0.0164814	0.000320791	1.99931	0.149941	0.374676	0.0411533	0.00100263	1	0.438376	0.374676
845	ILMN_1706344	ENSG00000163686	Naive/IFN	2.46742e-09	2.62943e-06	0.973593	0.057653	0.374676	1.46097e-08	1.16918e-05	1	0.244519	0.374676
846	ILMN_1711023	ENSG00000101391	Naive/IFN	1.11443	0.710549	4.57889	0.8641	0.374676	1	0.782569	1	0.963331	0.374676
847	ILMN_1718972	ENSG00000167700	Naive/IFN	0.073973	0.0286424	1.99391	0.264116	0.374676	0.160054	0.0614175	1	0.587507	0.374676
848	ILMN_1721344	ENSG00000172081	Naive/IFN	0.000795956	0.165373	0.051865	0.200752	0.0608609	0.00252321	0.269807	0.322841	0.510826	0.374676
849	ILMN_1730631	ENSG00000163026	Naive/IFN	3.82147	0.346249	3.57144	0.455902	0.374676	1	0.47628	1	0.758958	0.374676
850	ILMN_1745497	ENSG00000127720	Naive/IFN	2.87062e-09	2.62943e-06	5.26241	0.27268	0.374676	1.68789e-08	1.16918e-05	1	0.597436	0.374676
851	ILMN_1746465	ENSG00000179431	Naive/IFN	4.21952	0.402185	4.51582	0.697534	0.374676	1	0.53326	1	0.896829	0.374676
852	ILMN_1746618	ENSG00000182749	Naive/IFN	2.32159	0.627346	9.57639	0.753122	0.374676	1	0.730224	1	0.923255	0.374676
853	ILMN_1747204	ENSG00000115317	Naive/IFN	8.04797	0.718732	5.00586	0.803402	0.374676	1	0.786144	1	0.944075	0.374676
854	ILMN_1769390	ENSG00000168792	Naive/IFN	6.4023e-12	2.62943e-06	1.87364	0.683495	0.374676	4.83395e-11	1.16918e-05	1	0.890711	0.374676
855	ILMN_1779257	ENSG00000101017	Naive/IFN	4.8217e-32	2.62943e-06	6.75419e-13	2.62943e-06	0.0227867	2.024e-30	1.16918e-05	1.00733e-10	8.19001e-05	0.291247
856	ILMN_1797816	ENSG00000141564	Naive/IFN	4.40071	0.651931	8.98627	0.768815	0.374676	1	0.749754	1	0.929843	0.374676
857	ILMN_1809433	ENSG00000100219	Naive/IFN	9.62633e-07	2.62943e-06	0.0769884	0.0493624	0.00321843	4.40235e-06	1.16918e-05	0.425821	0.221703	0.0866242
858	ILMN_1813423	ENSG00000262621	Naive/IFN	0.135593	0.0274723	2.89644	0.539252	0.374676	0.272455	0.0592391	1	0.808708	0.374676
859	ILMN_2124816	ENSG00000196378	Naive/IFN	4.72522e-14	2.62943e-06	1.15616e-07	2.62943e-06	0.374676	4.30019e-13	1.16918e-05	5.55176e-06	8.19001e-05	0.374676
860	ILMN_2182704	ENSG00000110330	Naive/IFN	0.341809	0.362544	1.64344	0.371571	0.374676	0.603077	0.493606	1	0.694135	0.374676
861	ILMN_2356672	ENSG00000115211	Naive/IFN	0.00922854	0.0306908	5.28268	0.492356	0.374676	0.0240473	0.0652796	1	0.7802	0.374676
862	ILMN_1655608	ENSG00000114648	Naive/IFN	0.271106	0.436696	3.62736	0.746743	0.374676	0.494078	0.565485	1	0.91999	0.374676
863	ILMN_1660451	ENSG00000133121	Naive/IFN	0.1197	0.022408	0.07731	0.0293366	0.0823565	0.24459	0.0495379	0.427041	0.156406	0.374676
864	ILMN_1676899	ENSG00000163872	Naive/IFN	0.346172	0.318117	0.0964163	0.301352	0.374676	0.609418	0.447936	0.497019	0.628617	0.374676
865	ILMN_1679093	ENSG00000171425	Naive/IFN	1.28985	0.314596	10.2559	0.590221	0.374676	1	0.444311	1	0.840102	0.374676
866	ILMN_1691575	ENSG00000205302	Naive/IFN	0.0753189	0.00841156	0.995135	0.0602035	0.374676	0.162522	0.0204946	1	0.252125	0.374676
867	ILMN_1697218	ENSG00000148297	Naive/IFN	2.8512e-25	2.62943e-06	5.12414	0.375659	0.374676	6.63205e-24	1.16918e-05	1	0.697788	0.374676
868	ILMN_1706342	ENSG00000181220	Naive/IFN	0.00378225	0.00168547	1.84611	0.233741	0.374676	0.0106716	0.0046744	1	0.551094	0.374676
869	ILMN_1708502	ENSG00000072364	Naive/IFN	0.802432	0.132282	0.629168	0.214438	0.0771949	1	0.226215	1	0.529496	0.374676
870	ILMN_1716736	ENSG00000121594	Naive/IFN	0.00264276	0.000257685	0.0440214	0.00173543	0.374676	0.00766117	0.000815037	0.287441	0.0199637	0.374676
871	ILMN_1726981	ENSG00000173511	Naive/IFN	0.000456379	5.25887e-06	0.00229363	0.000110436	3.94415e-05	0.00149458	2.12247e-05	0.0289979	0.00201149	0.00324675
872	ILMN_1757134	ENSG00000254858	Naive/IFN	4.48924e-05	7.8883e-06	0.131497	0.0636796	0.374676	0.000166892	3.00842e-05	0.613615	0.26227	0.374676
873	ILMN_1761804	ENSG00000206990	Naive/IFN	1.43737e-25	2.62943e-06	0.163762	0.0212905	0.374676	3.40591e-24	1.16918e-05	0.708053	0.125769	0.374676
874	ILMN_1771385	ENSG00000162654	Naive/IFN	0.00130509	0.00239016	3.81807	0.666401	0.374676	0.00398833	0.00645093	1	0.884464	0.374676
875	ILMN_1784352	ENSG00000136280	Naive/IFN	0.000100217	0.000410192	0.00490684	0.000386527	0.374676	0.000358177	0.00125483	0.0528048	0.00581257	0.374676
876	ILMN_1806122	ENSG00000100888	Naive/IFN	6.19149	0.543294	2.29559	0.592009	0.374676	1	0.661671	1	0.841081	0.374676
877	ILMN_1808241	ENSG00000180316	Naive/IFN	3.09613	0.682593	3.89623	0.919382	0.374676	1	0.773093	1	0.969189	0.374676
878	ILMN_1815023	ENSG00000137193	Naive/IFN	0.900608	0.144322	1.88399	0.119873	0.374676	1	0.242006	1	0.385919	0.374676
879	ILMN_2068435	ENSG00000196757	Naive/IFN	4.10009	0.506589	7.97882	0.539731	0.374676	1	0.62801	1	0.808796	0.374676
880	ILMN_2101375	ENSG00000120647	Naive/IFN	2.72575e-18	2.62943e-06	11.9569	0.443449	0.374676	3.54403e-17	1.16918e-05	1	0.751912	0.374676
881	ILMN_2172174	ENSG00000198805	Naive/IFN	3.47775e-28	2.62943e-06	0.507948	0.151545	0.0573217	1.02529e-26	1.16918e-05	1	0.440425	0.374676
882	ILMN_2232520	ENSG00000206560	Naive/IFN	3.9883	0.403087	1.78686	0.408277	0.374676	1	0.534232	1	0.722061	0.374676
883	ILMN_2336595	ENSG00000131069	Naive/IFN	0.0128283	0.00690226	0.00353728	0.00511425	0.0806421	0.0325965	0.0170999	0.0411774	0.0450544	0.374676
884	ILMN_2343624	ENSG00000010165	Naive/IFN	8.64531e-14	2.62943e-06	1.01844	0.218861	0.374676	7.73987e-13	1.16918e-05	1	0.535779	0.374676
885	ILMN_3187771	ENSG00000215256	Naive/IFN	2.86592e-23	2.62943e-06	0.175467	0.138469	0.0121979	5.5131e-22	1.16918e-05	0.741711	0.419142	0.201608
886	ILMN_3237329	ENSG00000052795	Naive/IFN	0.812592	0.39608	0.650667	0.402282	0.374676	1	0.527648	1	0.717454	0.374676
887	ILMN_3243982	ENSG00000143740	Naive/IFN	1.05858e-05	1.8406e-05	0.628742	0.160196	0.0287976	4.26156e-05	6.87893e-05	1	0.454708	0.328835
888	ILMN_1667453	ENSG00000172273	Naive/IFN	9.85891e-21	2.62943e-06	0.0148563	0.00387841	0.0455286	1.54489e-19	1.16918e-05	0.130226	0.0366096	0.374676
889	ILMN_1674250	ENSG00000123338	Naive/IFN	1.41904	0.709576	0.352336	0.839131	0.374676	1	0.782569	1	0.954231	0.374676
890	ILMN_1678054	ENSG00000132109	Naive/IFN	4.87833e-09	2.62943e-06	2.25981	0.0378928	0.135905	2.80975e-08	1.16918e-05	1	0.186768	0.374676
891	ILMN_1694174	ENSG00000167333	Naive/IFN	2.96364e-05	2.36649e-05	1.02441	0.2996	0.112122	0.000112768	8.71586e-05	1	0.626945	0.374676
892	ILMN_1708382	ENSG00000163832	Naive/IFN	1.50397e-06	5.25887e-06	0.42873	0.130391	0.374676	6.7204e-06	2.12247e-05	1	0.404346	0.374676
893	ILMN_1711361	ENSG00000166188	Naive/IFN	8.4084e-09	2.62943e-06	0.0800379	0.013986	0.00347611	4.73117e-08	1.16918e-05	0.438562	0.0938592	0.090068
894	ILMN_1719986	ENSG00000100100	Naive/IFN	2.42114e-05	5.25887e-06	0.766453	0.0235597	0.374676	9.29801e-05	2.12247e-05	1	0.135266	0.374676
895	ILMN_1743767	ENSG00000083838	Naive/IFN	1.01426	0.112327	2.35078	0.531853	0.374676	1	0.197714	1	0.806093	0.374676
896	ILMN_1748650	ENSG00000174100	Naive/IFN	6.35702e-08	2.62943e-06	0.258693	0.0311194	0.374676	3.2893e-07	1.16918e-05	0.956108	0.162949	0.374676
897	ILMN_1752988	ENSG00000166452	Naive/IFN	2.7146e-14	2.62943e-06	1.13146	0.0570035	0.374676	2.53596e-13	1.16918e-05	1	0.243065	0.374676
898	ILMN_1760245	ENSG00000169964	Naive/IFN	0.00862574	0.000244537	2.68928	0.159107	0.374676	0.0226395	0.000777722	1	0.453768	0.374676
899	ILMN_1773865	ENSG00000044574	Naive/IFN	0.0393912	0.200413	0.701814	0.317357	0.0338119	0.0906447	0.314591	1	0.643804	0.356811
900	ILMN_1784269	ENSG00000157426	Naive/IFN	6.60558e-32	2.62943e-06	0.00112899	0.00237964	0.00210618	2.73657e-30	1.16918e-05	0.0159379	0.0252652	0.0662531
901	ILMN_1787324	ENSG00000124074	Naive/IFN	2.51706	0.220991	4.13551	0.465646	0.374676	1	0.339611	1	0.766892	0.374676
902	ILMN_1793770	ENSG00000105993	Naive/IFN	0.0780453	0.0108727	1.69373	0.0299282	0.374676	0.167948	0.0258745	1	0.158535	0.374676
903	ILMN_1794505	ENSG00000127922	Naive/IFN	0.0098379	0.00892693	2.7854	0.115372	0.374676	0.0255407	0.0216132	1	0.378022	0.374676
904	ILMN_1794914	ENSG00000165886	Naive/IFN	0.381817	0.183343	1.44053	0.509774	0.374676	0.662776	0.293538	1	0.792058	0.374676
905	ILMN_1798181	ENSG00000185507	Naive/IFN	4.2017e-12	2.62943e-06	6.22151	0.187476	0.374676	3.22427e-11	1.16918e-05	1	0.493077	0.374676
906	ILMN_2121068	ENSG00000151694	Naive/IFN	0.00217129	0.00297126	0.381455	0.136702	0.0132602	0.00637457	0.00789823	1	0.416158	0.21414
907	ILMN_2148668	ENSG00000136161	Naive/IFN	4.36105	0.721272	2.44311	0.789816	0.374676	1	0.787501	1	0.938381	0.374676
908	ILMN_2152711	ENSG00000121989	Naive/IFN	0.0118108	0.0138519	0.970739	0.0452683	0.374676	0.0302111	0.0322202	1	0.209961	0.374676
909	ILMN_2235354	ENSG00000171813	Naive/IFN	6.51739	0.604244	3.97992	0.727025	0.374676	1	0.712691	1	0.910474	0.374676
910	ILMN_2246510	ENSG00000165699	Naive/IFN	0.0190345	0.000757277	0.00565821	0.000439115	0.374676	0.0469	0.0022248	0.0594769	0.00639112	0.374676
911	ILMN_2396648	ENSG00000171311	Naive/IFN	2.48091e-05	5.25887e-06	0.0210331	0.000778312	0.374676	9.51603e-05	2.12247e-05	0.168013	0.0103316	0.374676
912	ILMN_2415157	ENSG00000196843	Naive/IFN	4.47976e-16	2.62943e-06	6.28566e-05	0.000801977	0.0500671	4.79644e-15	1.16918e-05	0.00146208	0.0105354	0.374676
913	ILMN_1654612	ENSG00000164048	Naive/IFN	3.12114e-28	2.62943e-06	1.13158e-15	2.62943e-06	0.374676	9.24454e-27	1.16918e-05	2.66301e-13	8.19001e-05	0.374676
914	ILMN_1658800	ENSG00000096070	Naive/IFN	0.0145841	0.0683627	0.0423593	0.940783	0.374676	0.0367195	0.130438	0.279391	0.969189	0.374676
915	ILMN_1660847	ENSG00000170525	Naive/IFN	4.13014	0.594105	2.46648	0.669601	0.374676	1	0.705061	1	0.885791	0.374676
916	ILMN_1661683	ENSG00000126351	Naive/IFN	0.233612	0.214912	1.27746	0.382546	0.374676	0.435066	0.332362	1	0.703035	0.374676
917	ILMN_1665797	ENSG00000124207	Naive/IFN	1.50861e-08	2.62943e-06	1.28498	0.117467	0.374676	8.27549e-08	1.16918e-05	1	0.381927	0.374676
918	ILMN_1675674	ENSG00000130939	Naive/IFN	0.00549025	0.000625805	0.104981	0.113607	0.00863243	0.0150747	0.00186535	0.527485	0.375644	0.163822
919	ILMN_1689189	ENSG00000185670	Naive/IFN	2.11466	0.72362	0.876367	0.967466	0.374676	1	0.787937	1	0.969189	0.374676
920	ILMN_1712026	ENSG00000162711	Naive/IFN	0.00241339	7.8883e-06	1.30448	0.168875	0.374676	0.00704458	3.00842e-05	1	0.467329	0.374676
921	ILMN_1721842	ENSG00000163602	Naive/IFN	3.46872e-13	2.62943e-06	2.48001	0.513381	0.374676	2.93349e-12	1.16918e-05	1	0.794838	0.374676
922	ILMN_1737211	ENSG00000196967	Naive/IFN	0.160309	0.0543951	0.115234	0.0681602	0.374676	0.314978	0.10756	0.562978	0.273276	0.374676
923	ILMN_1737426	ENSG00000168300	Naive/IFN	2.39769e-11	2.62943e-06	0.0358276	0.0022061	0.0147669	1.71339e-10	1.16918e-05	0.247378	0.0238623	0.227981
924	ILMN_1737685	ENSG00000088766	Naive/IFN	6.50115e-26	2.62943e-06	0.00415527	0.00207988	0.374676	1.58796e-24	1.16918e-05	0.0463719	0.0228283	0.374676
925	ILMN_1741334	ENSG00000123411	Naive/IFN	0.00487455	0.00133312	0.332193	0.0240199	0.374676	0.0135248	0.00376392	1	0.136915	0.374676
926	ILMN_1744381	ENSG00000106366	Naive/IFN	1.0158	0.605325	2.2222	0.686871	0.374676	1	0.713567	1	0.892358	0.374676
927	ILMN_1768812	ENSG00000137726	Naive/IFN	6.36914e-12	2.62943e-06	0.00303341	3.41826e-05	0.374676	4.81178e-11	1.16918e-05	0.0363808	0.000740741	0.374676
928	ILMN_1784709	ENSG00000113552	Naive/IFN	9.49699e-08	2.62943e-06	0.357265	0.524004	0.374676	4.83119e-07	1.16918e-05	1	0.801818	0.374676
929	ILMN_1789171	ENSG00000103319	Naive/IFN	10.8119	0.715311	8.09276	0.795696	0.374676	1	0.784491	1	0.940709	0.374676
930	ILMN_1800390	ENSG00000198546	Naive/IFN	0.25074	0.140796	2.06164	0.743099	0.374676	0.461813	0.237381	1	0.918181	0.374676
931	ILMN_1812118	ENSG00000171827	Naive/IFN	3.49869	0.556554	6.33354	0.611667	0.374676	1	0.672074	1	0.852942	0.374676
932	ILMN_2081682	ENSG00000084070	Naive/IFN	0.00739599	0.000483816	0.0400074	0.0311825	0.0118482	0.019689	0.0014673	0.26863	0.163119	0.197892
933	ILMN_2136635	ENSG00000165898	Naive/IFN	8.42917e-06	5.25887e-06	0.412054	0.0810365	0.106279	3.44476e-05	2.12247e-05	1	0.304666	0.374676
934	ILMN_2145518	ENSG00000171204	Naive/IFN	1.2854	0.246851	5.23502	0.302519	0.374676	1	0.370291	1	0.629309	0.374676
935	ILMN_2205963	ENSG00000107738	Naive/IFN	0.00377425	5.52181e-05	1.07659	0.0133707	0.374676	0.0106609	0.000192308	1	0.091129	0.374676
936	ILMN_2353697	ENSG00000172273	Naive/IFN	1.39896e-06	2.62943e-06	0.176936	0.132182	0.0294391	6.27996e-06	1.16918e-05	0.745662	0.407804	0.33262
937	ILMN_2371964	ENSG00000128626	Naive/IFN	0.194861	0.0612369	1.57262	0.183387	0.374676	0.371523	0.118827	1	0.488198	0.374676
938	ILMN_2389064	ENSG00000166920	Naive/IFN	3.78582	0.304126	2.3111	0.4704	0.374676	1	0.432851	1	0.769419	0.374676
939	ILMN_1652753	ENSG00000175575	Naive/IFN	3.32598e-23	2.62943e-06	0.131513	0.209358	0.0219768	6.33085e-22	1.16918e-05	0.613615	0.522036	0.288705
940	ILMN_1658834	ENSG00000158545	Naive/IFN	1.35646	0.487245	0.529494	0.967413	0.374676	1	0.610899	1	0.969189	0.374676
941	ILMN_1660186	ENSG00000117614	Naive/IFN	0.0474099	0.0043149	0.0154576	0.0026978	0.374676	0.106999	0.011136	0.133692	0.0273819	0.374676
942	ILMN_1678235	ENSG00000120071	Naive/IFN	5.93336	0.697697	13.543	0.908632	0.374676	1	0.78201	1	0.969189	0.374676
943	ILMN_1691117	ENSG00000101457	Naive/IFN	3.63296e-31	2.62943e-06	0.00359071	0.0258	0.374676	1.41273e-29	1.16918e-05	0.0415703	0.143843	0.374676
944	ILMN_1700231	ENSG00000176020	Naive/IFN	0.0309815	0.0334569	0.986551	0.751229	0.374676	0.0729305	0.0703956	1	0.922535	0.374676
945	ILMN_1729237	ENSG00000159348	Naive/IFN	0.241084	0.0383056	1.9591	0.532132	0.0815913	0.446752	0.0793075	1	0.806093	0.374676
946	ILMN_1740490	ENSG00000181007	Naive/IFN	5.28913e-06	7.8883e-06	0.00313786	0.00305014	0.0232994	2.21508e-05	3.00842e-05	0.037386	0.0303268	0.295077
947	ILMN_1742578	ENSG00000128585	Naive/IFN	0.283385	0.421375	3.49165	0.577495	0.374676	0.51343	0.551264	1	0.833159	0.374676
948	ILMN_1751887	ENSG00000085377	Naive/IFN	0.00853053	0.00216928	0.699721	0.0230049	0.374676	0.0224081	0.00589749	1	0.133288	0.374676
949	ILMN_1753370	ENSG00000166016	Naive/IFN	16.498	0.550653	7.63679	0.667398	0.374676	1	0.668067	1	0.884493	0.374676
950	ILMN_1776147	ENSG00000265590	Naive/IFN	0.1794	0.0518051	0.776024	0.0846283	0.374676	0.346158	0.103033	1	0.313936	0.374676
951	ILMN_1786396	ENSG00000074755	Naive/IFN	9.1552e-05	5.25887e-06	2.12905	0.195546	0.374676	0.000328876	2.12247e-05	1	0.504874	0.374676
952	ILMN_1788547	ENSG00000023909	Naive/IFN	0.197813	0.00450948	10.3122	0.526045	0.374676	0.376301	0.0115886	1	0.803494	0.374676
953	ILMN_1791840	ENSG00000017797	Naive/IFN	1.44614e-27	2.62943e-06	1.11444	0.0134785	0.374676	4.07395e-26	1.16918e-05	1	0.0914704	0.374676
954	ILMN_1797776	ENSG00000150687	Naive/IFN	7.11851	0.513789	4.10155	0.553698	0.374676	1	0.634141	1	0.818096	0.374676
955	ILMN_1806946	ENSG00000108312	Naive/IFN	0.774009	0.20731	0.515416	0.181218	0.374676	1	0.323264	1	0.484969	0.374676
956	ILMN_2060212	ENSG00000162065	Naive/IFN	2.18891	0.698911	4.05333	0.875701	0.374676	1	0.78201	1	0.965436	0.374676
957	ILMN_2232157	ENSG00000256786	Naive/IFN	0.0870288	0.06389	0.909931	0.390681	0.11747	0.185329	0.123194	1	0.709348	0.374676
958	ILMN_2317457	ENSG00000167733	Naive/IFN	0.104154	0.341485	0.0248635	0.328695	0.374676	0.217223	0.471261	0.188075	0.652398	0.374676
959	ILMN_2322375	ENSG00000185022	Naive/IFN	6.5826	0.401559	2.42901	0.401512	0.374676	1	0.532653	1	0.716979	0.374676
960	ILMN_2383419	ENSG00000162419	Naive/IFN	1.19825	0.367066	1.25246	0.404959	0.374676	1	0.498532	1	0.719352	0.374676
961	ILMN_3240321	ENSG00000181026	Naive/IFN	1.14739	0.624443	0.88184	0.717449	0.374676	1	0.728182	1	0.905616	0.374676
962	ILMN_3240370	ENSG00000204922	Naive/IFN	9.36381e-09	2.62943e-06	1.7646	0.448353	0.374676	5.23852e-08	1.16918e-05	1	0.75507	0.374676
963	ILMN_3251379	ENSG00000127526	Naive/IFN	0.682221	0.0132839	3.96793	0.515288	0.122292	1	0.0310072	1	0.796331	0.374676
964	ILMN_1659285	ENSG00000183527	Naive/IFN	1.87512e-11	2.62943e-06	2.77595	0.616944	0.374676	1.3537e-10	1.16918e-05	1	0.855783	0.374676
965	ILMN_1669308	ENSG00000156983	Naive/IFN	0.00850039	0.0557282	0.867545	0.587352	0.374676	0.0223336	0.109785	1	0.839149	0.374676
966	ILMN_1677484	ENSG00000165684	Naive/IFN	0.0119188	2.62943e-06	8.58063	0.29283	0.374676	0.0304692	1.16918e-05	1	0.618597	0.374676
967	ILMN_1678546	ENSG00000131779	Naive/IFN	1.2514	0.309074	2.42157	0.90279	0.374676	1	0.438417	1	0.969189	0.374676
968	ILMN_1678962	ENSG00000169598	Naive/IFN	5.31017e-09	2.62943e-06	0.353836	0.0187058	0.374676	3.04464e-08	1.16918e-05	1	0.115813	0.374676
969	ILMN_1682264	ENSG00000136485	Naive/IFN	2.44425	0.694589	6.25466	0.908254	0.374676	1	0.78201	1	0.969189	0.374676
970	ILMN_1697448	ENSG00000117289	Naive/IFN	0.907405	0.622737	1.29537	0.707917	0.374676	1	0.726727	1	0.901483	0.374676
971	ILMN_1712556	ENSG00000086827	Naive/IFN	2.28593	0.0193211	8.26123	0.379519	0.374676	1	0.0433817	1	0.700456	0.374676
972	ILMN_1734096	ENSG00000198924	Naive/IFN	4.21314	0.64164	1.40458	0.717854	0.374676	1	0.741078	1	0.905714	0.374676
973	ILMN_1738718	ENSG00000114395	Naive/IFN	0.726952	0.040091	1.55087	0.595099	0.374676	1	0.0825188	1	0.843007	0.374676
974	ILMN_1743316	ENSG00000198324	Naive/IFN	1.62248	0.238306	0.505846	0.213444	0.374676	1	0.360544	1	0.528142	0.374676
975	ILMN_1743340	ENSG00000169105	Naive/IFN	0.173609	0.0205306	0.0683076	0.0201809	0.374676	0.336675	0.045733	0.390413	0.121709	0.374676
976	ILMN_1763972	ENSG00000119139	Naive/IFN	2.42482e-18	2.62943e-06	2.78613	0.497954	0.374676	3.17228e-17	1.16918e-05	1	0.783987	0.374676
977	ILMN_1782922	ENSG00000184588	Naive/IFN	0.285388	0.136302	14.3815	0.555144	0.374676	0.516329	0.231529	1	0.818893	0.374676
978	ILMN_1784737	ENSG00000125910	Naive/IFN	0.00529938	0.0012332	14.5317	0.654095	0.374676	0.0145917	0.00349896	1	0.877457	0.374676
979	ILMN_1806845	ENSG00000214160	Naive/IFN	4.4262	0.674384	3.9854	0.943091	0.374676	1	0.766673	1	0.969189	0.374676
980	ILMN_1811480	ENSG00000116863	Naive/IFN	5.78257	0.702863	10.2448	0.814851	0.374676	1	0.78201	1	0.947618	0.374676
981	ILMN_1865764	ENSG00000172667	Naive/IFN	1.69294e-16	2.62943e-06	4.68428e-05	2.62943e-06	5.25887e-06	1.87109e-15	1.16918e-05	0.00112254	8.19001e-05	0.000673401
982	ILMN_2188333	ENSG00000110848	Naive/IFN	0.00217988	0.00197996	0.00285877	0.0021351	0.374676	0.00639537	0.00542	0.0347132	0.0233132	0.374676
983	ILMN_2189222	ENSG00000145332	Naive/IFN	4.67054e-20	2.62943e-06	0.599508	0.157177	0.0131551	6.95751e-19	1.16918e-05	1	0.450596	0.212713
984	ILMN_2200636	ENSG00000120071	Naive/IFN	3.33695e-05	0.0236623	1.19358	0.719865	0.374676	0.000126088	0.0520053	1	0.906555	0.374676
985	ILMN_2336109	ENSG00000100395	Naive/IFN	8.22971e-37	2.62943e-06	2.35158e-11	2.62943e-06	0.374676	5.4056e-35	1.16918e-05	2.52238e-09	8.19001e-05	0.374676
986	ILMN_2367782	ENSG00000084090	Naive/IFN	2.69401e-10	2.62943e-06	0.398669	0.0477978	0.374676	1.75138e-09	1.16918e-05	1	0.21754	0.374676
987	ILMN_2392274	ENSG00000085117	Naive/IFN	4.64803	0.703747	19.1462	0.966874	0.374676	1	0.78201	1	0.969189	0.374676
988	ILMN_3180989	ENSG00000133059	Naive/IFN	3.8886e-06	7.09947e-05	0.679777	0.333954	0.0405801	1.66035e-05	0.000243046	1	0.657892	0.374676
989	ILMN_1652333	ENSG00000141560	Naive/IFN	3.35279e-37	2.62943e-06	1.14255	0.400181	0.0549341	2.28513e-35	1.16918e-05	1	0.716124	0.374676
990	ILMN_1657754	ENSG00000122484	Naive/IFN	2.56331e-09	2.62943e-06	0.0410641	0.666727	0.374676	1.51492e-08	1.16918e-05	0.273953	0.884493	0.374676
991	ILMN_1658639	ENSG00000139508	Naive/IFN	0.0728329	0.00320002	0.977719	0.33027	0.374676	0.157956	0.00845491	1	0.654091	0.374676
992	ILMN_1664826	ENSG00000165355	Naive/IFN	0.909385	0.239313	0.702429	0.21443	0.374676	1	0.361723	1	0.529496	0.374676
993	ILMN_1665877	ENSG00000163162	Naive/IFN	0.303154	0.250693	1.81032	0.28533	0.119042	0.544345	0.374194	1	0.611415	0.374676
994	ILMN_1688464	ENSG00000180834	Naive/IFN	1.39617e-23	2.62943e-06	0.0590946	0.134916	0.0207278	2.76551e-22	1.16918e-05	0.352454	0.412925	0.281034
995	ILMN_1702609	ENSG00000176597	Naive/IFN	0.0251699	0.00848255	0.00632112	0.0055297	0.374676	0.0603516	0.0206477	0.0649901	0.0477876	0.374676
996	ILMN_1706238	ENSG00000124207	Naive/IFN	1.04802e-07	2.62943e-06	7.15766	0.652031	0.374676	5.30158e-07	1.16918e-05	1	0.875963	0.374676
997	ILMN_1707312	ENSG00000165030	Naive/IFN	2.48072	0.705104	1.60432	0.874899	0.374676	1	0.78201	1	0.965436	0.374676
998	ILMN_1715416	ENSG00000095319	Naive/IFN	0.817395	0.705661	1.47027	0.841795	0.374676	1	0.78201	1	0.954853	0.374676
999	ILMN_1724495	ENSG00000187231	Naive/IFN	0.781419	0.0554337	1.01515	0.155476	0.374676	1	0.109304	1	0.447743	0.374676
1000	ILMN_1737535	ENSG00000130699	Naive/IFN	2.14537	0.0909311	13.1928	0.296792	0.374676	1	0.165694	1	0.623642	0.374676
1001	ILMN_1737857	ENSG00000137947	Naive/IFN	0.0406345	0.0012148	1.64512	0.0503852	0.374676	0.0931339	0.00345369	1	0.224827	0.374676
1002	ILMN_1745256	ENSG00000171604	Naive/IFN	1.57328e-06	2.62943e-06	0.00202094	0.000594252	0.374676	7.01774e-06	1.16918e-05	0.0260841	0.00830577	0.374676
1003	ILMN_1750256	ENSG00000003393	Naive/IFN	6.97744e-13	2.62943e-06	1.82177	0.295162	0.374676	5.76241e-12	1.16918e-05	1	0.621997	0.374676
1004	ILMN_1764764	ENSG00000160953	Naive/IFN	1.3388	0.339402	1.0563	0.326097	0.374676	1	0.469614	1	0.65126	0.374676
1005	ILMN_1779015	ENSG00000181444	Naive/IFN	3.11227e-25	2.62943e-06	1.84965	0.552547	0.374676	7.18657e-24	1.16918e-05	1	0.81712	0.374676
1006	ILMN_1782385	ENSG00000181222	Naive/IFN	0.0705335	0.0168757	1.78296	0.396361	0.130649	0.153503	0.0384012	1	0.713152	0.374676
1007	ILMN_2048793	ENSG00000144021	Naive/IFN	0.00907153	0.00155662	0.401754	0.0293392	0.374676	0.0236869	0.00433604	1	0.156406	0.374676
1008	ILMN_2244547	ENSG00000139163	Naive/IFN	5.37664	0.5128	5.03949	0.675044	0.374676	1	0.633418	1	0.887895	0.374676
1009	ILMN_2310896	ENSG00000162711	Naive/IFN	0.000942157	5.25887e-06	1.87185	0.181136	0.374676	0.00295271	2.12247e-05	1	0.484854	0.374676
1010	ILMN_2320250	ENSG00000165271	Naive/IFN	1.15649e-05	0.000796718	0.00129035	0.0021798	0.119747	4.63073e-05	0.00233256	0.0179559	0.0236384	0.374676
1011	ILMN_2337336	ENSG00000130202	Naive/IFN	8.77515e-16	2.62943e-06	7.8553e-10	2.62943e-06	0.0149115	9.19361e-15	1.16918e-05	6.42462e-08	8.19001e-05	0.229096
1012	ILMN_2367258	ENSG00000088826	Naive/IFN	3.54734e-10	2.62943e-06	11.9544	0.351479	0.374676	2.27925e-09	1.16918e-05	1	0.676194	0.374676
1013	ILMN_2383693	ENSG00000151461	Naive/IFN	0.0341211	0.00443848	0.70512	0.534698	0.121858	0.079528	0.011427	1	0.807141	0.374676
1014	ILMN_3255770	ENSG00000264269	Naive/IFN	3.37578	0.576017	1.45855	0.641569	0.374676	1	0.688899	1	0.87053	0.374676
1015	ILMN_1667510	ENSG00000130921	Naive/IFN	6.19255	0.63688	2.70766	0.738516	0.374676	1	0.737058	1	0.915887	0.374676
1016	ILMN_1677919	ENSG00000100938	Naive/IFN	0.0394882	0.0023402	0.659932	0.547761	0.106442	0.0908349	0.00632686	1	0.813515	0.374676
1017	ILMN_1706304	ENSG00000134698	Naive/IFN	23.675	0.702437	12.7712	0.792895	0.374676	1	0.78201	1	0.939451	0.374676
1018	ILMN_1713867	ENSG00000118557	Naive/IFN	4.74923e-07	2.62943e-06	0.00450946	0.0090137	0.374676	2.24901e-06	1.16918e-05	0.0493665	0.0688969	0.374676
1019	ILMN_1739210	ENSG00000117697	Naive/IFN	1.02231e-24	2.62943e-06	0.195562	0.126549	0.00991297	2.28167e-23	1.16918e-05	0.796896	0.398354	0.177495
1020	ILMN_1758642	ENSG00000226137	Naive/IFN	0.00487775	2.36649e-05	0.176536	0.0509532	0.0951776	0.0135307	8.71586e-05	0.744793	0.226424	0.374676
1021	ILMN_1760347	ENSG00000122862	Naive/IFN	4.07942e-17	2.62943e-06	5.59348e-06	2.62943e-06	3.41826e-05	4.77074e-16	1.16918e-05	0.000179515	8.19001e-05	0.00286976
1022	ILMN_1761486	ENSG00000136122	Naive/IFN	0.162364	0.111396	0.18611	0.193074	0.374676	0.318078	0.19638	0.770968	0.501907	0.374676
1023	ILMN_1766010	ENSG00000134684	Naive/IFN	2.64277	0.235666	4.7493	0.647401	0.374676	1	0.357232	1	0.873653	0.374676
1024	ILMN_1768031	ENSG00000160570	Naive/IFN	0.617289	0.725093	1.91529	0.851103	0.374676	0.991055	0.78861	1	0.95855	0.374676
1025	ILMN_1771139	ENSG00000103264	Naive/IFN	5.45445e-43	2.62943e-06	0.46175	0.233123	0.374676	7.59847e-41	1.16918e-05	1	0.550668	0.374676
1026	ILMN_1791896	ENSG00000147654	Naive/IFN	0.336681	0.169062	1.33179	0.214504	0.374676	0.59519	0.27491	1	0.529504	0.374676
1027	ILMN_1792078	ENSG00000124226	Naive/IFN	0.166167	0.00423339	0.035934	0.00263995	0.374676	0.324577	0.0109569	0.247708	0.0270766	0.374676
1028	ILMN_1803813	ENSG00000034533	Naive/IFN	0.0059579	0.0544556	4.39239	0.326042	0.374676	0.0162391	0.107663	1	0.65126	0.374676
1029	ILMN_1804571	ENSG00000187626	Naive/IFN	0.237888	0.100276	3.27192	0.770277	0.374676	0.441713	0.180006	1	0.930479	0.374676
1030	ILMN_1805344	ENSG00000265695	Naive/IFN	1.28058e-06	5.52181e-05	0.94138	0.0406248	0.374676	5.77515e-06	0.000192308	1	0.19515	0.374676
1031	ILMN_1810832	ENSG00000088876	Naive/IFN	0.395262	0.428151	1.67022	0.713031	0.374676	0.680992	0.557484	1	0.904222	0.374676
1032	ILMN_1810891	ENSG00000102870	Naive/IFN	3.56565	0.660793	1.51338	0.74302	0.374676	1	0.756183	1	0.918181	0.374676
1033	ILMN_1813572	ENSG00000172349	Naive/IFN	0.168735	0.0982409	0.593915	0.320628	0.374676	0.328883	0.176803	1	0.646129	0.374676
1034	ILMN_2082244	ENSG00000164916	Naive/IFN	4.48436	0.544248	32.9562	0.658266	0.374676	1	0.662493	1	0.880164	0.374676
1035	ILMN_2115154	ENSG00000136243	Naive/IFN	4.84581e-26	2.62943e-06	4.89997e-17	2.62943e-06	0.374676	1.19282e-24	1.16918e-05	1.63465e-14	8.19001e-05	0.374676
1036	ILMN_2121282	ENSG00000204568	Naive/IFN	0.0278877	0.074455	1.01183	0.503944	0.374676	0.0663164	0.140248	1	0.787722	0.374676
1037	ILMN_2152581	ENSG00000112079	Naive/IFN	0.0137061	0.0055744	6.80615	0.583598	0.374676	0.0346464	0.0141051	1	0.83693	0.374676
1038	ILMN_2204545	ENSG00000110080	Naive/IFN	0.532424	0.0709684	0.935823	0.349849	0.0385843	0.872823	0.134721	1	0.675543	0.374676
1039	ILMN_3307719	ENSG00000188033	Naive/IFN	9.71602e-08	2.62943e-06	0.077794	0.0230759	0.374676	4.93667e-07	1.16918e-05	0.428967	0.133516	0.374676
1040	ILMN_1668411	ENSG00000115641	Naive/IFN	2.06852	0.270248	0.843872	0.249307	0.374676	1	0.396842	1	0.570686	0.374676
1041	ILMN_1670377	ENSG00000132010	Naive/IFN	6.81715e-07	1.8406e-05	0.477281	0.0396834	0.374676	3.16445e-06	6.87893e-05	1	0.19217	0.374676
1042	ILMN_1671281	ENSG00000135828	Naive/IFN	1.98681e-05	2.62943e-06	1.67962e-05	2.62943e-06	0.000197208	7.72838e-05	1.16918e-05	0.000463306	8.19001e-05	0.0114679
1043	ILMN_1684368	ENSG00000256235	Naive/IFN	1.53648e-07	5.25887e-06	1.84705e-07	2.62943e-06	0.374676	7.59967e-07	2.12247e-05	8.15853e-06	8.19001e-05	0.374676
1044	ILMN_1685005	ENSG00000067182	Naive/IFN	0.00264699	0.00380216	2.67347	0.381725	0.0502537	0.00767167	0.00992178	1	0.702342	0.374676
1045	ILMN_1685854	ENSG00000182700	Naive/IFN	8.83127	0.788959	9.45994	0.862352	0.374676	1	0.805953	1	0.962719	0.374676
1046	ILMN_1685898	ENSG00000197122	Naive/IFN	1.44264	0.207418	2.80222	0.364642	0.374676	1	0.323377	1	0.687882	0.374676
1047	ILMN_1688295	ENSG00000165804	Naive/IFN	2.05163	0.788977	5.79828	0.864621	0.374676	1	0.805953	1	0.963331	0.374676
1048	ILMN_1695356	ENSG00000158717	Naive/IFN	3.70488e-12	2.62943e-06	0.208075	0.00378113	0.108033	2.85686e-11	1.16918e-05	0.825849	0.0358246	0.374676
1049	ILMN_1747281	ENSG00000142459	Naive/IFN	2.71494e-13	2.62943e-06	0.0142808	0.00324472	0.000531146	2.32392e-12	1.16918e-05	0.126247	0.0318616	0.0245742
1050	ILMN_1750549	ENSG00000155252	Naive/IFN	0.25881	0.0406826	0.400865	0.125811	0.0384108	0.474578	0.0835737	1	0.39717	0.374676
1051	ILMN_1761560	ENSG00000116273	Naive/IFN	2.17516	0.453551	1.54875	0.481081	0.124472	1	0.580716	1	0.774139	0.374676
1052	ILMN_1763524	ENSG00000107816	Naive/IFN	1.3207	0.470056	1.11008	0.937362	0.374676	1	0.595473	1	0.969189	0.374676
1053	ILMN_1763640	ENSG00000167566	Naive/IFN	3.10089	0.606768	3.07897	0.689135	0.374676	1	0.714478	1	0.893127	0.374676
1054	ILMN_1764577	ENSG00000100060	Naive/IFN	0.145868	0.114254	0.0648301	0.109937	0.0782756	0.290019	0.200443	0.376996	0.368305	0.374676
1055	ILMN_1778059	ENSG00000196954	Naive/IFN	1.07333	0.506106	0.329616	0.539118	0.374676	1	0.627672	1	0.808708	0.374676
1056	ILMN_1795055	ENSG00000160233	Naive/IFN	4.63212e-15	2.62943e-06	0.000347395	2.10355e-05	0.374676	4.5912e-14	1.16918e-05	0.00600641	0.000479616	0.374676
1057	ILMN_1815878	ENSG00000149357	Naive/IFN	0.00909014	0.00548763	0.483437	0.0218743	0.374676	0.0237257	0.0139106	1	0.12838	0.374676
1058	ILMN_2044293	ENSG00000120696	Naive/IFN	0.013662	0.00947911	0.0169271	0.00620546	0.374676	0.0345558	0.0227804	0.144054	0.0524095	0.374676
1059	ILMN_2104696	ENSG00000104714	Naive/IFN	2.27754e-09	2.62943e-06	2.95635	0.225324	0.0218453	1.35424e-08	1.16918e-05	1	0.542018	0.287872
1060	ILMN_2110167	ENSG00000137054	Naive/IFN	9.71945e-23	2.62943e-06	1.88716	0.037877	0.374676	1.79874e-21	1.16918e-05	1	0.186763	0.374676
1061	ILMN_2138589	ENSG00000153208	Naive/IFN	7.78786e-17	2.62943e-06	0.00201304	3.68121e-05	0.120307	8.83065e-16	1.16918e-05	0.0260401	0.000767544	0.374676
1062	ILMN_2174612	ENSG00000155508	Naive/IFN	3.53205	0.665781	2.108	0.835881	0.374676	1	0.76006	1	0.953091	0.374676
1063	ILMN_2323385	ENSG00000146833	Naive/IFN	1.40221e-53	2.62943e-06	0.000524216	0.00175909	8.41419e-05	2.5394e-50	1.16918e-05	0.00844407	0.0201929	0.00602637
1064	ILMN_2339796	ENSG00000130177	Naive/IFN	2.98136e-18	2.62943e-06	0.134943	0.136946	0.0318267	3.86449e-17	1.16918e-05	0.624333	0.416523	0.345167
1065	ILMN_2354237	ENSG00000129484	Naive/IFN	5.74524	0.788983	6.32791	0.98908	0.374676	1	0.805953	1	0.989474	0.374676
1066	ILMN_1658920	ENSG00000175471	Naive/IFN	4.53872	0.621046	3.52951	0.75678	0.374676	1	0.725377	1	0.924249	0.374676
1067	ILMN_1661599	ENSG00000168209	Naive/IFN	2.8034	0.299109	6.68587	0.903119	0.374676	1	0.428113	1	0.969189	0.374676
1068	ILMN_1672042	ENSG00000167130	Naive/IFN	2.48203	0.789043	1.72987	0.795104	0.374676	1	0.805953	1	0.940539	0.374676
1069	ILMN_1678961	ENSG00000151474	Naive/IFN	1.14722	0.516053	0.317477	0.553249	0.374676	1	0.636156	1	0.817619	0.374676
1070	ILMN_1683786	ENSG00000122068	Naive/IFN	2.04024	0.111727	3.16229	0.113489	0.374676	1	0.1968	1	0.375644	0.374676
1071	ILMN_1689274	ENSG00000170113	Naive/IFN	3.96201e-08	2.62943e-06	0.447889	0.355394	0.374676	2.08495e-07	1.16918e-05	1	0.679845	0.374676
1072	ILMN_1690241	ENSG00000168062	Naive/IFN	1.83499	0.440222	1.1333	0.452591	0.374676	1	0.56833	1	0.757145	0.374676
1073	ILMN_1697166	ENSG00000136819	Naive/IFN	0.00111223	0.0678815	0.302643	0.401898	0.374676	0.00344233	0.129633	1	0.717284	0.374676
1074	ILMN_1698766	ENSG00000103490	Naive/IFN	0.491194	0.486677	0.27113	0.512469	0.374676	0.81589	0.610428	0.985363	0.794108	0.374676
1075	ILMN_1715603	ENSG00000110944	Naive/IFN	3.34469	0.383513	3.91986	0.635387	0.374676	1	0.515567	1	0.866792	0.374676
1076	ILMN_1719433	ENSG00000158473	Naive/IFN	0.0188103	0.00060214	16.5581	0.443917	0.374676	0.0463837	0.00180287	1	0.752042	0.374676
1077	ILMN_1735275	ENSG00000196151	Naive/IFN	4.15067e-26	2.62943e-06	1.5548e-09	2.62943e-06	2.62943e-06	1.03173e-24	1.16918e-05	1.16628e-07	8.19001e-05	0.000406504
1078	ILMN_1737462	ENSG00000164830	Naive/IFN	1.24821	0.337264	2.23229	0.355152	0.374676	1	0.467166	1	0.67969	0.374676
1079	ILMN_1764964	ENSG00000159128	Naive/IFN	5.46529e-20	2.62943e-06	0.0001812	0.000473298	0.0186006	8.11283e-19	1.16918e-05	0.00354486	0.00684151	0.261541
1080	ILMN_1777998	ENSG00000163219	Naive/IFN	5.61651	0.606766	1.70011	0.689125	0.374676	1	0.714478	1	0.893127	0.374676
1081	ILMN_1779857	ENSG00000136826	Naive/IFN	2.77887	0.692885	0.854569	0.932011	0.374676	1	0.781398	1	0.969189	0.374676
1082	ILMN_1791792	ENSG00000078237	Naive/IFN	0.00402755	1.57766e-05	0.730165	0.266646	0.0579738	0.0113284	5.97015e-05	1	0.590371	0.374676
1083	ILMN_1794011	ENSG00000175040	Naive/IFN	6.40347	0.789574	3.28161	0.799861	0.374676	1	0.805953	1	0.942808	0.374676
1084	ILMN_1803302	ENSG00000167193	Naive/IFN	3.38063	0.596992	13.3011	0.673987	0.374676	1	0.707494	1	0.887639	0.374676
1085	ILMN_1803611	ENSG00000164975	Naive/IFN	3.81683e-08	2.62943e-06	0.325874	0.00704425	0.000531146	2.01356e-07	1.16918e-05	1	0.0573753	0.0245742
1086	ILMN_2050654	ENSG00000151748	Naive/IFN	0.588502	0.31036	2.80995	0.523662	0.374676	0.951345	0.439753	1	0.801457	0.374676
1087	ILMN_2195236	ENSG00000164040	Naive/IFN	0.123246	0.0495753	0.091304	0.946423	0.374676	0.250362	0.0990335	0.477953	0.969189	0.374676
1088	ILMN_2279873	ENSG00000156232	Naive/IFN	4.15753e-09	2.62943e-06	0.932341	0.872891	0.374676	2.41323e-08	1.16918e-05	1	0.965335	0.374676
1089	ILMN_2318811	ENSG00000031823	Naive/IFN	0.00013735	0.000360232	0.614162	0.114041	0.374676	0.000483933	0.00111736	1	0.375799	0.374676
1090	ILMN_2397880	ENSG00000176102	Naive/IFN	0.166057	0.00210618	0.309392	0.285112	0.0421209	0.324412	0.00573947	1	0.611051	0.374676
1091	ILMN_1659523	ENSG00000168883	Naive/IFN	3.64156e-05	5.25887e-06	0.000270449	0.000681023	0.000560069	0.000136985	2.12247e-05	0.00492598	0.00926323	0.0252669
1092	ILMN_1660723	ENSG00000160439	Naive/IFN	3.49023e-17	2.62943e-06	0.00415544	0.191657	0.017775	4.09682e-16	1.16918e-05	0.0463719	0.499411	0.255191
1093	ILMN_1678087	ENSG00000085511	Naive/IFN	3.18766	0.789785	0.922711	0.9676	0.374676	1	0.805953	1	0.969189	0.374676
1094	ILMN_1678422	ENSG00000108771	Naive/IFN	5.03422e-15	2.62943e-06	6.42819	0.612442	0.374676	4.96645e-14	1.16918e-05	1	0.853137	0.374676
1095	ILMN_1689445	ENSG00000163882	Naive/IFN	0.680893	0.0527464	0.840621	0.0775131	0.374676	1	0.104708	1	0.295974	0.374676
1096	ILMN_1693826	ENSG00000135077	Naive/IFN	0.000276305	0.00037338	4.10288	0.966738	0.374676	0.000938061	0.00115194	1	0.969189	0.374676
1097	ILMN_1700727	ENSG00000067082	Naive/IFN	1.45345e-05	0.000168284	14.5228	0.629229	0.374676	5.74718e-05	0.000547851	1	0.862479	0.374676
1098	ILMN_1703477	ENSG00000116584	Naive/IFN	0.00612729	0.000197208	0.0247591	0.00153822	0.0973101	0.0166614	0.00063743	0.187855	0.0180556	0.374676
1099	ILMN_1704793	ENSG00000176182	Naive/IFN	0.687749	0.0161079	3.86442	0.408575	0.374676	1	0.0368792	1	0.722129	0.374676
1100	ILMN_1709814	ENSG00000153406	Naive/IFN	6.22308e-15	2.62943e-06	4.99348	0.34932	0.374676	6.10132e-14	1.16918e-05	1	0.674742	0.374676
1101	ILMN_1716468	ENSG00000246082	Naive/IFN	0.00609948	2.62943e-06	7.14413	0.320851	0.374676	0.0165965	1.16918e-05	1	0.646445	0.374676
1102	ILMN_1725312	ENSG00000145715	Naive/IFN	0.257476	0.467684	0.181935	0.487544	0.374676	0.472636	0.593142	0.760434	0.778097	0.374676
1103	ILMN_1726391	ENSG00000154719	Naive/IFN	1.82181e-24	2.62943e-06	0.284724	0.253094	0.101996	3.95464e-23	1.16918e-05	1	0.574557	0.374676
1104	ILMN_1747911	ENSG00000170312	Naive/IFN	0.437141	0.0720281	0.113162	0.099553	0.034485	0.739575	0.136385	0.555811	0.346568	0.359655
1105	ILMN_1763091	ENSG00000156030	Naive/IFN	0.175429	0.0554469	0.462016	0.176793	0.024338	0.339685	0.109304	1	0.47815	0.299903
1106	ILMN_1773200	ENSG00000103540	Naive/IFN	0.00537226	0.000612658	0.0990441	0.0215587	0.374676	0.0147731	0.0018309	0.506896	0.127057	0.374676
1107	ILMN_1777118	ENSG00000104299	Naive/IFN	2.64136	0.176564	6.76669	0.594165	0.374676	1	0.284916	1	0.842532	0.374676
1108	ILMN_1779190	ENSG00000137760	Naive/IFN	0.265973	0.0977255	1.38031	0.500034	0.374676	0.485771	0.17605	1	0.785396	0.374676
1109	ILMN_1780236	ENSG00000100417	Naive/IFN	2.92328e-16	2.62943e-06	0.228242	0.136728	0.374676	3.17281e-15	1.16918e-05	0.876334	0.416158	0.374676
1110	ILMN_1789781	ENSG00000198355	Naive/IFN	0.619656	0.168152	18.7908	0.6513	0.374676	0.993635	0.273641	1	0.875746	0.374676
1111	ILMN_1807719	ENSG00000040531	Naive/IFN	8.31062e-17	2.62943e-06	1.47562	0.233862	0.0460177	9.38981e-16	1.16918e-05	1	0.551258	0.374676
1112	ILMN_2103591	ENSG00000133422	Naive/IFN	2.32942e-09	2.62943e-06	2.41816	0.408601	0.374676	1.38249e-08	1.16918e-05	1	0.722129	0.374676
1113	ILMN_2120965	ENSG00000149308	Naive/IFN	2.41676e-10	2.62943e-06	2.77056e-11	2.62943e-06	0.374676	1.57761e-09	1.16918e-05	2.87889e-09	8.19001e-05	0.374676
1114	ILMN_2174394	ENSG00000155229	Naive/IFN	5.46143e-08	2.62943e-06	0.00214779	0.000163025	0.374676	2.83748e-07	1.16918e-05	0.0274195	0.00280416	0.374676
1115	ILMN_2398432	ENSG00000174744	Naive/IFN	1.75743	0.2034	2.12974	0.498601	0.374676	1	0.318294	1	0.784419	0.374676
1116	ILMN_1656145	ENSG00000120053	Naive/IFN	0.0169692	0.00154611	1.22861	0.889664	0.371741	0.0422381	0.00430959	1	0.969189	0.374676
1117	ILMN_1658425	ENSG00000173402	Naive/IFN	0.0180655	0.00663932	1.30422	0.397339	0.371741	0.0447122	0.0165162	1	0.713971	0.374676
1118	ILMN_1664424	ENSG00000236287	Naive/IFN	5.45734	0.788659	8.82982	0.944803	0.371741	1	0.805953	1	0.969189	0.374676
1119	ILMN_1675656	ENSG00000166387	Naive/IFN	1.17365e-12	2.62943e-06	0.0512185	0.0837922	0.0429176	9.45861e-12	1.16918e-05	0.319693	0.312422	0.374676
1120	ILMN_1675695	ENSG00000083642	Naive/IFN	0.00238319	0.00106755	1.43414	0.351371	0.371741	0.00696122	0.00306531	1	0.676194	0.374676
1121	ILMN_1678808	ENSG00000126775	Naive/IFN	0.00732502	0.00566906	0.0622647	0.0121059	0.371741	0.0195329	0.0143075	0.36696	0.0856771	0.374676
1122	ILMN_1690682	ENSG00000235863	Naive/IFN	9.95212e-14	2.62943e-06	1.24767	0.646662	0.134714	8.82877e-13	1.16918e-05	1	0.873121	0.374676
1123	ILMN_1710758	ENSG00000155827	Naive/IFN	0.0118229	0.0225605	0.0607145	0.0162552	0.371741	0.0302359	0.0498258	0.358992	0.105621	0.374676
1124	ILMN_1715181	ENSG00000105643	Naive/IFN	1.09125	0.140572	0.2754	0.159386	0.0537062	1	0.237099	0.994656	0.45382	0.374676
1125	ILMN_1721029	ENSG00000167550	Naive/IFN	0.443225	0.634832	0.133592	0.735029	0.371741	0.748969	0.735762	0.62073	0.914243	0.374676
1126	ILMN_1760062	ENSG00000137965	Naive/IFN	2.94173	0.181978	1.02262	0.938626	0.371741	1	0.291832	1	0.969189	0.374676
1127	ILMN_1778032	ENSG00000148296	Naive/IFN	3.19818e-33	2.62943e-06	5.31848e-05	0.000596881	0.00146985	1.5016e-31	1.16918e-05	0.00125554	0.00833333	0.0519034
1128	ILMN_1803779	ENSG00000183020	Naive/IFN	0.00064919	0.00322632	0.17557	0.132605	0.371741	0.00208085	0.00851906	0.741899	0.408911	0.374676
1129	ILMN_1804207	ENSG00000105364	Naive/IFN	1.06549	0.216489	6.09991	0.66379	0.371741	1	0.334035	1	0.882894	0.374676
1130	ILMN_1806867	ENSG00000115241	Naive/IFN	8.12766e-07	5.25887e-06	0.239155	0.144998	0.371741	3.74398e-06	2.12247e-05	0.906089	0.429872	0.374676
1131	ILMN_1809566	ENSG00000196812	Naive/IFN	0.00362807	0.00566117	2.46847	0.658844	0.371741	0.0102663	0.0142933	1	0.880566	0.374676
1132	ILMN_1812489	ENSG00000130695	Naive/IFN	4.87356e-07	2.62943e-06	1.11017e-06	2.62943e-06	2.62943e-05	2.30358e-06	1.16918e-05	4.22632e-05	8.19001e-05	0.00228311
1133	ILMN_1845037	ENSG00000185880	Naive/IFN	4.16861e-17	2.62943e-06	1.26303	0.079593	0.0800084	4.86159e-16	1.16918e-05	1	0.301464	0.374676
1134	ILMN_2093427	ENSG00000138606	Naive/IFN	0.418654	0.0701822	0.19256	0.0529305	0.371741	0.713919	0.133448	0.789124	0.232502	0.374676
1135	ILMN_2188862	ENSG00000130513	Naive/IFN	0.350187	0.198459	0.0986825	0.172338	0.371741	0.615376	0.312258	0.505454	0.472052	0.374676
1136	ILMN_2383774	ENSG00000131323	Naive/IFN	3.07439	0.451558	0.960778	0.473927	0.371741	1	0.578889	1	0.770767	0.374676
1137	ILMN_2387599	ENSG00000259399	Naive/IFN	0.429591	0.386148	0.980561	0.608483	0.371741	0.729625	0.518016	1	0.851218	0.374676
1138	ILMN_2408851	ENSG00000186517	Naive/IFN	0.136319	0.0581841	1.54759	0.620199	0.139967	0.27361	0.113855	1	0.857516	0.374676
1139	ILMN_3238274	ENSG00000133243	Naive/IFN	1.18704e-05	5.25887e-06	0.722876	0.965157	0.371741	4.74702e-05	2.12247e-05	1	0.969189	0.374676
1140	ILMN_3244963	ENSG00000132716	Naive/IFN	3.12341	0.787655	2.16605	0.916991	0.371741	1	0.805953	1	0.969189	0.374676
1141	ILMN_3245625	ENSG00000181827	Naive/IFN	0.0200444	0.00841945	0.909592	0.0459178	0.371741	0.0491401	0.0205099	1	0.212136	0.374676
1142	ILMN_1659937	ENSG00000112365	Naive/IFN	1.87369e-05	2.89238e-05	0.0129918	0.000623176	0.371741	7.30854e-05	0.000104553	0.117222	0.00864333	0.374676
1143	ILMN_1660364	ENSG00000100055	Naive/IFN	1.21507	0.176829	0.938758	0.151056	0.371741	1	0.285236	1	0.439445	0.374676
1144	ILMN_1663541	ENSG00000027847	Naive/IFN	1.89629e-05	2.62943e-06	5.11002	0.492908	0.371741	7.38987e-05	1.16918e-05	1	0.780761	0.374676
1145	ILMN_1666050	ENSG00000164896	Naive/IFN	0.165141	0.0198627	4.1768	0.288509	0.371741	0.32297	0.0443935	1	0.614695	0.374676
1146	ILMN_1670664	ENSG00000158615	Naive/IFN	12.2472	0.671941	9.4821	0.873698	0.371741	1	0.764755	1	0.965436	0.374676
1147	ILMN_1690807	ENSG00000257026	Naive/IFN	0.722581	0.206587	0.294032	0.18049	0.371741	1	0.322366	1	0.48394	0.374676
1148	ILMN_1698968	ENSG00000143970	Naive/IFN	3.68814	0.510938	2.52642	0.629255	0.112343	1	0.632042	1	0.862479	0.374676
1149	ILMN_1700770	ENSG00000159792	Naive/IFN	4.35635	0.50436	3.27109	0.536904	0.371741	1	0.626042	1	0.807468	0.374676
1150	ILMN_1706531	ENSG00000114770	Naive/IFN	1.87885e-24	2.62943e-06	0.00141886	0.000654729	0.371741	4.06455e-23	1.16918e-05	0.0192581	0.00898268	0.374676
1151	ILMN_1728676	ENSG00000164961	Naive/IFN	2.57292	0.787873	3.31693	0.94271	0.371741	1	0.805953	1	0.969189	0.374676
1152	ILMN_1761778	ENSG00000106952	Naive/IFN	1.70169e-07	5.25887e-06	0.000866308	0.000339197	0.371741	8.37112e-07	2.12247e-05	0.0127998	0.00519952	0.374676
1153	ILMN_1768743	ENSG00000145216	Naive/IFN	0.153844	0.519905	2.18482	0.558663	0.371741	0.303963	0.639576	1	0.821406	0.374676
1154	ILMN_1771689	ENSG00000081177	Naive/IFN	5.37007e-05	0.00104651	3.02983	0.839047	0.371741	0.000198012	0.00300968	1	0.954231	0.374676
1155	ILMN_1775677	ENSG00000156521	Naive/IFN	0.113876	0.00612658	2.70836	0.100463	0.371741	0.234422	0.0153552	1	0.34854	0.374676
1156	ILMN_1793517	ENSG00000111344	Naive/IFN	7.91901e-08	2.62943e-06	8.45642e-05	7.8883e-06	0.371741	4.0627e-07	1.16918e-05	0.00188074	0.000194553	0.374676
1157	ILMN_1793894	ENSG00000129055	Naive/IFN	8.74318e-41	2.62943e-06	0.668763	0.0595041	0.0109779	8.33363e-39	1.16918e-05	1	0.250193	0.188573
1158	ILMN_1806778	ENSG00000170142	Naive/IFN	3.43894	0.436128	2.24996	0.446023	0.371741	1	0.56497	1	0.753295	0.374676
1159	ILMN_1810759	ENSG00000168288	Naive/IFN	1.15879	0.323131	3.09198	0.654926	0.371741	1	0.453385	1	0.877885	0.374676
1160	ILMN_1820244	ENSG00000248008	Naive/IFN	0.916888	0.403324	0.262664	0.403831	0.371741	1	0.53449	0.963711	0.718308	0.374676
1161	ILMN_2101278	ENSG00000150681	Naive/IFN	2.41003e-11	2.62943e-06	0.594449	0.0312245	0.371741	1.72027e-10	1.16918e-05	1	0.163193	0.374676
1162	ILMN_2143822	ENSG00000163848	Naive/IFN	2.64961e-05	7.8883e-06	0.585407	0.38746	0.0486103	0.000101325	3.00842e-05	1	0.707553	0.374676
1163	ILMN_2186061	ENSG00000170525	Naive/IFN	0.265337	0.0871316	0.219619	0.14429	0.102372	0.484889	0.159804	0.854809	0.428276	0.374676
1164	ILMN_2193717	ENSG00000188060	Naive/IFN	2.09776	0.33255	0.800363	0.856496	0.371741	1	0.462404	1	0.961548	0.374676
1165	ILMN_2197247	ENSG00000148606	Naive/IFN	0.258401	0.0461965	1.78534	0.938711	0.371741	0.473996	0.0931647	1	0.969189	0.374676
1166	ILMN_2316778	ENSG00000139163	Naive/IFN	0.29361	0.0329521	2.53846	0.114751	0.371741	0.529157	0.0695179	1	0.377075	0.374676
1167	ILMN_1667239	ENSG00000151689	Naive/IFN	1.22742	0.202514	0.959009	0.229095	0.371741	1	0.317142	1	0.546937	0.374676
1168	ILMN_1670912	ENSG00000121989	Naive/IFN	0.00143772	0.000833531	2.48089	0.731819	0.371741	0.00436027	0.00242968	1	0.912633	0.374676
1169	ILMN_1691572	ENSG00000128311	Naive/IFN	1.34007e-10	2.62943e-06	2.45109e-10	2.62943e-06	2.62943e-06	8.93626e-10	1.16918e-05	2.1729e-08	8.19001e-05	0.000406504
1170	ILMN_1703487	ENSG00000143013	Naive/IFN	6.07298e-08	2.62943e-06	4.00174	0.227743	0.371741	3.14619e-07	1.16918e-05	1	0.545257	0.374676
1171	ILMN_1713679	ENSG00000118242	Naive/IFN	0.530855	0.788218	5.92164	0.89569	0.371741	0.870476	0.805953	1	0.969189	0.374676
1172	ILMN_1718044	ENSG00000006744	Naive/IFN	1.96312e-08	2.62943e-06	2.54927	0.671489	0.371741	1.06444e-07	1.16918e-05	1	0.886797	0.374676
1173	ILMN_1727023	ENSG00000144233	Naive/IFN	11.8708	0.788218	7.87247	0.832024	0.371741	1	0.805953	1	0.952304	0.374676
1174	ILMN_1727043	ENSG00000130309	Naive/IFN	0.00109069	0.000402303	1.41225	0.46876	0.371741	0.00338061	0.00123218	1	0.768514	0.374676
1175	ILMN_1728512	ENSG00000128245	Naive/IFN	0.0019695	0.00187479	1.18744	0.281052	0.371741	0.0058267	0.00514319	1	0.606658	0.374676
1176	ILMN_1740213	ENSG00000164181	Naive/IFN	2.116	0.432797	0.816401	0.441766	0.371741	1	0.562091	1	0.750404	0.374676
1177	ILMN_1751171	ENSG00000170604	Naive/IFN	4.7018	0.569596	6.50206	0.631209	0.371741	1	0.683009	1	0.863989	0.374676
1178	ILMN_1752435	ENSG00000093183	Naive/IFN	0.245698	0.0316452	4.41254	0.672946	0.371741	0.454054	0.0670287	1	0.886927	0.374676
1179	ILMN_1752579	ENSG00000256929	Naive/IFN	0.340798	0.112511	0.292	0.0910547	0.120686	0.601712	0.197932	1	0.328299	0.374676
1180	ILMN_1760049	ENSG00000129158	Naive/IFN	0.0333887	0.00312114	0.284522	0.0611133	0.371741	0.0781493	0.00826026	1	0.254443	0.374676
1181	ILMN_1763409	ENSG00000171492	Naive/IFN	9.5386e-17	2.62943e-06	0.0980659	0.019747	0.371741	1.07485e-15	1.16918e-05	0.503516	0.120064	0.374676
1182	ILMN_1771593	ENSG00000167325	Naive/IFN	9.36511e-12	2.62943e-06	0.00262574	0.00433594	0.00395467	6.96314e-11	1.16918e-05	0.0322544	0.0399177	0.0964103
1183	ILMN_1783675	ENSG00000177981	Naive/IFN	3.28056	0.371881	5.46885	0.376398	0.371741	1	0.503453	1	0.698644	0.374676
1184	ILMN_1787718	ENSG00000130304	Naive/IFN	8.57218e-10	5.25887e-06	2.05765	0.668444	0.371741	5.32694e-09	2.12247e-05	1	0.884999	0.374676
1185	ILMN_1804863	ENSG00000119321	Naive/IFN	7.31167e-06	2.62943e-06	0.112868	0.147501	0.0146459	3.01235e-05	1.16918e-05	0.555013	0.433472	0.227812
1186	ILMN_2062754	ENSG00000213523	Naive/IFN	2.58471e-16	2.62943e-06	0.14038	0.135208	0.371741	2.81741e-15	1.16918e-05	0.639684	0.413319	0.374676
1187	ILMN_2119774	ENSG00000186104	Naive/IFN	0.231494	0.0963267	0.0657977	0.0754648	0.371741	0.431502	0.173876	0.380354	0.291046	0.374676
1188	ILMN_2137789	ENSG00000136826	Naive/IFN	4.83664	0.49239	6.30165	0.520149	0.371741	1	0.615464	1	0.799265	0.374676
1189	ILMN_2195821	ENSG00000164463	Naive/IFN	7.47846e-06	7.8883e-06	3.91413	0.486987	0.371741	3.07707e-05	3.00842e-05	1	0.777523	0.374676
1190	ILMN_2234970	ENSG00000141873	Naive/IFN	1.54564e-41	2.62943e-06	0.00580353	0.00289764	0.0248534	1.71878e-39	1.16918e-05	0.0607025	0.0291303	0.302949
1191	ILMN_3256325	ENSG00000174151	Naive/IFN	0.0235111	0.0305382	0.023764	0.0256449	0.371741	0.056739	0.0649989	0.182359	0.143469	0.374676
1192	ILMN_1660544	ENSG00000140450	Naive/IFN	3.32549e-18	2.62943e-06	1.25646	0.0164156	0.371741	4.29737e-17	1.16918e-05	1	0.106336	0.374676
1193	ILMN_1666096	ENSG00000123983	Naive/IFN	1.53961	0.433249	6.62228	0.739457	0.371741	1	0.562505	1	0.91644	0.374676
1194	ILMN_1690122	ENSG00000099942	Naive/IFN	7.77249	0.791975	2.7579	0.782375	0.371741	1	0.805953	1	0.935209	0.374676
1195	ILMN_1705144	ENSG00000177169	Naive/IFN	1.75071	0.273537	11.0764	0.484657	0.371741	1	0.400162	1	0.776098	0.374676
1196	ILMN_1706521	ENSG00000133275	Naive/IFN	0.938073	0.791988	7.3126	0.964913	0.371741	1	0.805953	1	0.969189	0.374676
1197	ILMN_1710571	ENSG00000121274	Naive/IFN	0.862739	0.107136	8.32539	0.637782	0.371741	1	0.189953	1	0.867661	0.374676
1198	ILMN_1720158	ENSG00000157557	Naive/IFN	0.00608914	0.00826694	0.777517	0.0668297	0.371741	0.0165719	0.0201732	1	0.269981	0.374676
1199	ILMN_1723895	ENSG00000148308	Naive/IFN	1.12364	0.0505877	2.83973	0.21941	0.371741	1	0.100817	1	0.536238	0.374676
1200	ILMN_1729611	ENSG00000168476	Naive/IFN	9.18881e-05	0.000965002	0.538574	0.0206805	0.0934133	0.00032999	0.00279172	1	0.123839	0.374676
1201	ILMN_1734608	ENSG00000175691	Naive/IFN	2.49209	0.386424	3.5257	0.427525	0.371741	1	0.518234	1	0.739693	0.374676
1202	ILMN_1735930	ENSG00000127528	Naive/IFN	1.72429e-06	5.52181e-05	5.06118	0.136431	0.371741	7.6617e-06	0.000192308	1	0.415953	0.374676
1203	ILMN_1746864	ENSG00000115165	Naive/IFN	1.00184	0.419821	5.57723	0.724117	0.371741	1	0.550269	1	0.908515	0.374676
1204	ILMN_1751034	ENSG00000205730	Naive/IFN	0.704459	0.145755	1.12623	0.121843	0.068105	1	0.243957	1	0.389572	0.374676
1205	ILMN_1753819	ENSG00000092871	Naive/IFN	1.3498e-06	5.25887e-06	0.548651	0.347601	0.0996214	6.07002e-06	2.12247e-05	1	0.67265	0.374676
1206	ILMN_1775380	ENSG00000088826	Naive/IFN	1.82862e-09	2.62943e-06	1.12869	0.668697	0.371741	1.09916e-08	1.16918e-05	1	0.885241	0.374676
1207	ILMN_1780698	ENSG00000166140	Naive/IFN	5.37356e-07	2.62943e-06	0.0868855	0.0170177	0.371741	2.52485e-06	1.16918e-05	0.462793	0.108859	0.374676
1208	ILMN_1806818	ENSG00000112118	Naive/IFN	0.0545173	0.000780942	0.767828	0.0203282	0.0531619	0.121547	0.00229061	1	0.122481	0.374676
1209	ILMN_1811489	ENSG00000172939	Naive/IFN	3.59856e-10	2.62943e-06	1.10414	0.294176	0.371741	2.30982e-09	1.16918e-05	1	0.620772	0.374676
1210	ILMN_1813207	ENSG00000135972	Naive/IFN	1.50343e-22	2.62943e-06	4.24001	0.759538	0.371741	2.75817e-21	1.16918e-05	1	0.925436	0.374676
1211	ILMN_1815168	ENSG00000122986	Naive/IFN	1.79671e-06	5.25887e-06	0.0151054	0.00159607	0.371741	7.96394e-06	2.12247e-05	0.131474	0.0185627	0.374676
1212	ILMN_1894072	ENSG00000105851	Naive/IFN	0.19745	0.0961742	0.91413	0.335056	0.0939418	0.375724	0.173693	1	0.658855	0.374676
1213	ILMN_2041293	ENSG00000104549	Naive/IFN	6.50465	0.656267	2.09107	0.782843	0.371741	1	0.753032	1	0.935218	0.374676
1214	ILMN_2206716	ENSG00000143543	Naive/IFN	0.347264	0.279625	0.099716	0.257769	0.371741	0.610916	0.406421	0.509717	0.58	0.374676
1215	ILMN_2261973	ENSG00000154813	Naive/IFN	4.2989e-09	2.62943e-06	3.51541	0.705651	0.371741	2.48959e-08	1.16918e-05	1	0.900436	0.374676
1216	ILMN_2364529	ENSG00000106462	Naive/IFN	1.02398	0.619034	2.81158	0.96485	0.371741	1	0.724006	1	0.969189	0.374676
1217	ILMN_2392286	ENSG00000176020	Naive/IFN	3.0908	0.544995	1.70322	0.594407	0.371741	1	0.66317	1	0.84254	0.374676
1218	ILMN_1651336	ENSG00000103150	Naive/IFN	5.62054	0.334451	7.50054	0.334559	0.371741	1	0.464334	1	0.658474	0.374676
1219	ILMN_1660079	ENSG00000146083	Naive/IFN	0.000434604	2.62943e-06	0.463366	0.0181562	0.0922169	0.00142769	1.16918e-05	1	0.113438	0.374676
1220	ILMN_1661695	ENSG00000090376	Naive/IFN	0.221062	0.126991	20.7998	0.810512	0.371741	0.414189	0.218702	1	0.946382	0.374676
1221	ILMN_1669377	ENSG00000134262	Naive/IFN	9.91264e-09	2.62943e-06	3.61799e-08	2.62943e-06	0.00572691	5.53092e-08	1.16918e-05	2.00285e-06	8.19001e-05	0.122804
1222	ILMN_1671895	ENSG00000176024	Naive/IFN	7.42851e-17	2.62943e-06	0.160115	0.00313166	0.00203781	8.44585e-16	1.16918e-05	0.698158	0.030919	0.0647452
1223	ILMN_1681269	ENSG00000010219	Naive/IFN	6.95308e-06	2.62943e-06	1.01607	0.173385	0.0810023	2.86834e-05	1.16918e-05	1	0.473299	0.374676
1224	ILMN_1685097	ENSG00000138303	Naive/IFN	4.47487e-11	2.62943e-06	0.391361	0.0375562	0.371741	3.12378e-10	1.16918e-05	1	0.185759	0.374676
1225	ILMN_1687751	ENSG00000164929	Naive/IFN	0.0144768	0.00804081	0.0127151	0.0253504	0.0103468	0.0364856	0.019682	0.114807	0.142338	0.18142
1226	ILMN_1687884	ENSG00000163067	Naive/IFN	0.0339933	0.152604	0.0537978	0.127714	0.0971628	0.0793032	0.252851	0.330424	0.400099	0.374676
1227	ILMN_1689700	ENSG00000196843	Naive/IFN	9.7983e-07	2.62943e-06	0.000507565	0.000899266	0.0369909	4.47614e-06	1.16918e-05	0.00825982	0.0116327	0.37271
1228	ILMN_1691151	ENSG00000110721	Naive/IFN	0.845668	0.295569	0.785543	0.399256	0.371741	1	0.424053	1	0.715286	0.374676
1229	ILMN_1696375	ENSG00000115282	Naive/IFN	0.309701	0.0793984	0.901856	0.161092	0.371741	0.554845	0.147954	1	0.45595	0.374676
1230	ILMN_1700349	ENSG00000123815	Naive/IFN	0.000297573	0.000670506	0.004579	0.000386527	0.371741	0.00100569	0.00198135	0.0498418	0.00581257	0.374676
1231	ILMN_1715384	ENSG00000174684	Naive/IFN	6.05194e-08	2.62943e-06	6.98938	0.687092	0.371741	3.13657e-07	1.16918e-05	1	0.892426	0.374676
1232	ILMN_1718336	ENSG00000146540	Naive/IFN	3.78398e-08	2.62943e-06	0.0558451	0.0270201	0.0176645	1.9979e-07	1.16918e-05	0.338568	0.148155	0.254181
1233	ILMN_1757415	ENSG00000162377	Naive/IFN	1.41535e-17	2.62943e-06	0.207967	0.019634	0.371741	1.73691e-16	1.16918e-05	0.825679	0.119663	0.374676
1234	ILMN_1760201	ENSG00000130816	Naive/IFN	0.146974	0.018101	2.41317	0.851887	0.371741	0.291853	0.0408886	1	0.958765	0.374676
1235	ILMN_1765001	ENSG00000243477	Naive/IFN	0.00718482	0.00541926	0.113898	0.0497016	0.371741	0.0192115	0.0137455	0.558475	0.222638	0.374676
1236	ILMN_1770742	ENSG00000165782	Naive/IFN	0.0116814	0.0239068	0.290834	0.082112	0.371741	0.0299102	0.0524973	1	0.307877	0.374676
1237	ILMN_1776788	ENSG00000164463	Naive/IFN	3.12166e-08	2.62943e-06	4.60959	0.901917	0.371741	1.66204e-07	1.16918e-05	1	0.969189	0.374676
1238	ILMN_1776993	ENSG00000135775	Naive/IFN	0.00205049	0.0424627	0.364022	0.125129	0.371741	0.00604934	0.0866463	1	0.395578	0.374676
1239	ILMN_1782050	ENSG00000221869	Naive/IFN	0.573579	0.139949	1.2342	0.605188	0.371741	0.930186	0.236299	1	0.84934	0.374676
1240	ILMN_1795704	ENSG00000170871	Naive/IFN	0.0503844	0.00252163	0.325172	0.00252689	0.371741	0.11306	0.00677403	1	0.0262139	0.374676
1241	ILMN_2065606	ENSG00000158882	Naive/IFN	9.90409e-08	2.62943e-06	0.000511338	0.00456996	0.000257685	5.02417e-07	1.16918e-05	0.00829991	0.0414402	0.0142649
1242	ILMN_2380850	ENSG00000165689	Naive/IFN	2.09321e-27	2.62943e-06	0.0686311	0.00821435	0.371741	5.81922e-26	1.16918e-05	0.392036	0.0646415	0.374676
1243	ILMN_1651692	ENSG00000072786	Naive/IFN	3.68806e-06	0.00103337	0.343275	0.0396624	0.371741	1.57791e-05	0.00297389	1	0.19217	0.374676
1244	ILMN_1677404	ENSG00000125249	Naive/IFN	1.85927e-06	2.89238e-05	3.62036	0.351729	0.371741	8.22686e-06	0.000104553	1	0.676194	0.374676
1245	ILMN_1679641	ENSG00000112584	Naive/IFN	3.49385e-28	2.62943e-06	0.00130687	0.00440167	0.00027872	1.02764e-26	1.16918e-05	0.0180865	0.0402888	0.0150997
1246	ILMN_1680193	ENSG00000157212	Naive/IFN	0.988075	0.338558	4.26295	0.731666	0.371741	1	0.468497	1	0.912633	0.374676
1247	ILMN_1681837	ENSG00000148606	Naive/IFN	0.0545441	0.0932897	0.660633	0.557077	0.371741	0.121585	0.169407	1	0.820044	0.374676
1248	ILMN_1687922	ENSG00000164610	Naive/IFN	1.62766	0.426376	0.415262	0.432639	0.371741	1	0.555744	1	0.743569	0.374676
1249	ILMN_1689220	ENSG00000106012	Naive/IFN	0.233177	0.0359522	10.0369	0.243796	0.371741	0.434321	0.0749616	1	0.5649	0.374676
1250	ILMN_1695316	ENSG00000138821	Naive/IFN	4.38085e-17	2.62943e-06	0.0505158	0.0063606	0.371741	5.10441e-16	1.16918e-05	0.316398	0.0534392	0.374676
1251	ILMN_1707695	ENSG00000185745	Naive/IFN	0.00057705	0.00217454	0.0276869	0.0126949	0.371741	0.00186186	0.00591052	0.205496	0.088316	0.374676
1252	ILMN_1711703	ENSG00000125149	Naive/IFN	9.39402e-14	2.62943e-06	2.81209	0.242239	0.371741	8.3688e-13	1.16918e-05	1	0.562842	0.374676
1253	ILMN_1716264	ENSG00000148677	Naive/IFN	0.0467454	0.00653677	0.0763843	0.00636849	0.371741	0.105688	0.0162963	0.424145	0.0534392	0.374676
1254	ILMN_1717781	ENSG00000160695	Naive/IFN	6.65436e-15	2.62943e-06	7.26468	0.282554	0.371741	6.50905e-14	1.16918e-05	1	0.608345	0.374676
1255	ILMN_1727692	ENSG00000043514	Naive/IFN	2.06772e-19	2.62943e-06	0.503241	0.0294681	0.139452	2.92877e-18	1.16918e-05	1	0.156871	0.374676
1256	ILMN_1737514	ENSG00000115919	Naive/IFN	0.00462072	0.000118325	0.995334	0.550464	0.0744472	0.01288	0.000394841	1	0.815405	0.374676
1257	ILMN_1743662	ENSG00000182359	Naive/IFN	3.50884e-08	2.62943e-06	0.176334	0.00958429	0.371741	1.85727e-07	1.16918e-05	0.744385	0.0717237	0.374676
1258	ILMN_1751431	ENSG00000170473	Naive/IFN	1.96076	0.505401	2.5966	0.538174	0.371741	1	0.627089	1	0.808286	0.374676
1259	ILMN_1762639	ENSG00000161920	Naive/IFN	1.32559	0.351755	0.518561	0.356107	0.371741	1	0.481867	1	0.680592	0.374676
1260	ILMN_1769473	ENSG00000181555	Naive/IFN	1.34687	0.42788	2.22594	0.609193	0.371741	1	0.557246	1	0.851741	0.374676
1261	ILMN_1775345	ENSG00000154548	Naive/IFN	0.703917	0.0785596	0.758039	0.0664511	0.371741	1	0.146672	1	0.269309	0.374676
1262	ILMN_1778144	ENSG00000211584	Naive/IFN	0.000270458	5.25887e-06	0.131598	0.0026715	0.000255055	0.000920181	2.12247e-05	0.613779	0.027224	0.0142438
1263	ILMN_1780598	ENSG00000033800	Naive/IFN	0.000323739	2.89238e-05	0.449604	0.195186	0.0360259	0.00108573	0.000104553	1	0.504636	0.368332
1264	ILMN_1782741	ENSG00000178789	Naive/IFN	0.0237583	0.0018222	0.534503	0.0135153	0.0904367	0.0572811	0.00501847	1	0.091542	0.374676
1265	ILMN_1789596	ENSG00000139083	Naive/IFN	1.45024	0.330028	0.654571	0.314785	0.371741	1	0.459957	1	0.641256	0.374676
1266	ILMN_1789616	ENSG00000136243	Naive/IFN	2.31829e-25	2.62943e-06	1.30546e-17	2.62943e-06	0.371741	5.42232e-24	1.16918e-05	5.01495e-15	8.19001e-05	0.374676
1267	ILMN_1813625	ENSG00000121060	Naive/IFN	1.60936	0.293986	0.865265	0.306439	0.371741	1	0.422787	1	0.633725	0.374676
1268	ILMN_1856861	ENSG00000114933	Naive/IFN	1.09735	0.792837	1.98319	0.819779	0.371741	1	0.805953	1	0.949332	0.374676
1269	ILMN_1653718	ENSG00000158552	Naive/IFN	0.229948	0.127175	0.156894	0.205427	0.371741	0.428873	0.2189	0.68845	0.517631	0.374676
1270	ILMN_1662619	ENSG00000003436	Naive/IFN	1.08052	0.192248	0.885932	0.167069	0.371741	1	0.304756	1	0.464663	0.374676
1271	ILMN_1664956	ENSG00000160075	Naive/IFN	8.84783e-19	2.62943e-06	0.640485	0.137125	0.371741	1.19578e-17	1.16918e-05	1	0.416914	0.374676
1272	ILMN_1666385	ENSG00000160014	Naive/IFN	0.00941969	0.000105177	0.0154944	0.0127554	0.0479162	0.0245253	0.000353014	0.133894	0.0885542	0.374676
1273	ILMN_1673215	ENSG00000169564	Naive/IFN	3.2449	0.52677	1.72472	0.568039	0.371741	1	0.645943	1	0.82671	0.374676
1274	ILMN_1679195	ENSG00000259399	Naive/IFN	0.51291	0.378489	2.36773	0.681881	0.371741	0.845164	0.510165	1	0.890409	0.374676
1275	ILMN_1680091	ENSG00000172336	Naive/IFN	0.410522	0.302787	3.13781	0.738858	0.371741	0.702699	0.431285	1	0.916218	0.374676
1276	ILMN_1681802	ENSG00000198055	Naive/IFN	0.672387	0.00974205	2.65243	0.103224	0.371741	1	0.023368	1	0.354355	0.374676
1277	ILMN_1696568	ENSG00000017260	Naive/IFN	0.0956029	0.0161158	0.785593	0.113179	0.371741	0.201858	0.0368906	1	0.375342	0.374676
1278	ILMN_1705114	ENSG00000133961	Naive/IFN	0.198988	0.194307	1.97747	0.235113	0.371741	0.378254	0.30729	1	0.553077	0.374676
1279	ILMN_1705403	ENSG00000167600	Naive/IFN	1.95697e-10	2.62943e-06	6.63473e-07	0.000333938	1.31472e-05	1.28541e-09	1.16918e-05	2.62839e-05	0.0051626	0.00140056
1280	ILMN_1706455	ENSG00000136319	Naive/IFN	2.47695	0.372046	9.50608	0.966433	0.371741	1	0.503523	1	0.969189	0.374676
1281	ILMN_1730799	ENSG00000109118	Naive/IFN	16.1421	0.793116	9.70369	0.82494	0.371741	1	0.805953	1	0.950965	0.374676
1282	ILMN_1736834	ENSG00000136603	Naive/IFN	4.09218	0.312677	3.31406	0.295456	0.371741	1	0.44229	1	0.622176	0.374676
1283	ILMN_1746986	ENSG00000141873	Naive/IFN	3.00129e-08	2.62943e-06	1.6477e-06	2.62943e-06	0.100928	1.60132e-07	1.16918e-05	5.95098e-05	8.19001e-05	0.374676
1284	ILMN_1756595	ENSG00000125089	Naive/IFN	0.195571	0.00829061	0.699033	0.0220057	0.0417107	0.372651	0.0202232	1	0.128913	0.374676
1285	ILMN_1762972	ENSG00000177200	Naive/IFN	4.22933e-08	2.36649e-05	0.0344979	0.00206674	0.371741	2.21733e-07	8.71586e-05	0.241321	0.0227628	0.374676
1286	ILMN_1765858	ENSG00000135932	Naive/IFN	4.31553e-06	7.8883e-06	10.9782	0.527075	0.371741	1.82786e-05	3.00842e-05	1	0.803619	0.374676
1287	ILMN_1767459	ENSG00000013503	Naive/IFN	2.60125	0.351745	1.5007	0.49106	0.371741	1	0.481867	1	0.779514	0.374676
1288	ILMN_1773742	ENSG00000128590	Naive/IFN	0.0268717	0.00818806	3.42096	0.635973	0.371741	0.0641047	0.0199961	1	0.866867	0.374676
1289	ILMN_1788203	ENSG00000164683	Naive/IFN	1.38891	0.252539	17.4769	0.966327	0.371741	1	0.376329	1	0.969189	0.374676
1290	ILMN_1789599	ENSG00000270136	Naive/IFN	0.10625	0.0480871	12.1463	0.222411	0.371741	0.220917	0.0964152	1	0.538689	0.374676
1291	ILMN_1819494	ENSG00000145779	Naive/IFN	0.00522413	0.00110436	1.33565	0.330478	0.104136	0.0144008	0.00316313	1	0.654227	0.374676
1292	ILMN_2145423	ENSG00000140543	Naive/IFN	1.15951e-14	2.62943e-06	0.00763677	0.00195367	0.371741	1.11188e-13	1.16918e-05	0.0758115	0.0217442	0.374676
1293	ILMN_2187533	ENSG00000110925	Naive/IFN	8.81936	0.790468	5.94579	0.834327	0.371741	1	0.805953	1	0.952528	0.374676
1294	ILMN_1663667	ENSG00000160688	Naive/IFN	2.2981	0.580734	2.54657	0.648781	0.371741	1	0.693217	1	0.87477	0.374676
1295	ILMN_1667224	ENSG00000158714	Naive/IFN	0.00155466	0.484952	0.000626436	0.510155	0.371741	0.00468021	0.608928	0.00982838	0.792456	0.374676
1296	ILMN_1678454	ENSG00000196954	Naive/IFN	1.56823	0.642521	3.20174	0.748524	0.371741	1	0.741554	1	0.92064	0.374676
1297	ILMN_1679262	ENSG00000113657	Naive/IFN	0.880659	0.124388	0.331056	0.100905	0.371741	1	0.215222	1	0.349159	0.374676
1298	ILMN_1689817	ENSG00000196233	Naive/IFN	0.389795	0.185125	10.8405	0.928637	0.371741	0.672852	0.295869	1	0.969189	0.374676
1299	ILMN_1695962	ENSG00000146828	Naive/IFN	5.43852	0.58232	1.85629	0.651211	0.371741	1	0.694783	1	0.875746	0.374676
1300	ILMN_1735827	ENSG00000010322	Naive/IFN	1.04362	0.62966	2.07454	0.717162	0.371741	1	0.73201	1	0.905616	0.374676
1301	ILMN_1743806	ENSG00000125457	Naive/IFN	7.62042e-21	2.62943e-06	5.94793e-09	2.62943e-06	0.000525887	1.20454e-19	1.16918e-05	4.12032e-07	8.19001e-05	0.0245098
1302	ILMN_1745927	ENSG00000106799	Naive/IFN	0.260018	0.139213	7.64332	0.695383	0.371741	0.476375	0.235401	1	0.896691	0.374676
1303	ILMN_1765060	ENSG00000178974	Naive/IFN	6.96116e-12	2.62943e-06	1.42594	0.0944361	0.371741	5.23408e-11	1.16918e-05	1	0.336329	0.374676
1304	ILMN_1767509	ENSG00000140995	Naive/IFN	0.120277	0.0658174	4.35997	0.549649	0.372714	0.245532	0.126304	1	0.814724	0.374676
1305	ILMN_1769503	ENSG00000180233	Naive/IFN	0.39458	0.658489	0.277884	0.79218	0.372714	0.67991	0.754967	0.99874	0.939078	0.374676
1306	ILMN_1769961	ENSG00000011332	Naive/IFN	1.20802	0.135266	0.378537	0.111023	0.372714	1	0.23017	1	0.370085	0.374676
1307	ILMN_1778177	ENSG00000010244	Naive/IFN	0.274554	0.122802	0.0720339	0.0994215	0.372714	0.499214	0.213168	0.405135	0.34654	0.374676
1308	ILMN_1781010	ENSG00000163947	Naive/IFN	9.07072	0.486666	4.17728	0.565171	0.372659	1	0.610428	1	0.824567	0.374676
1309	ILMN_1786273	ENSG00000197982	Naive/IFN	1.38778e-28	2.62943e-06	5.87152e-11	2.62943e-06	2.62943e-06	4.18877e-27	1.16918e-05	5.81722e-09	8.19001e-05	0.000406504
1310	ILMN_1786722	ENSG00000161642	Naive/IFN	0.612666	0.23749	0.16721	0.245171	0.372659	0.985181	0.359611	0.717778	0.566849	0.374676
1311	ILMN_1787541	ENSG00000111671	Naive/IFN	2.03223e-46	2.62943e-06	0.467355	0.966191	0.372659	4.77085e-44	1.16918e-05	1	0.969189	0.374676
1312	ILMN_1791647	ENSG00000101440	Naive/IFN	0.110355	0.0586495	10.1102	0.594436	0.372659	0.228404	0.114649	1	0.84254	0.374676
1313	ILMN_1792415	ENSG00000144647	Naive/IFN	0.000307866	0.0017065	2.15575	0.188199	0.372659	0.00103743	0.00472447	1	0.494364	0.374676
1314	ILMN_1797895	ENSG00000126262	Naive/IFN	0.343973	0.109029	0.70213	0.645042	0.372854	0.606052	0.192892	1	0.872049	0.374676
1315	ILMN_2189859	ENSG00000170088	Naive/IFN	5.78336	0.457456	4.18038	0.475031	0.372854	1	0.584829	1	0.771435	0.374676
1316	ILMN_2366719	ENSG00000088833	Naive/IFN	1.21199e-24	2.62943e-06	3.63603e-08	2.62943e-06	2.62943e-06	2.67672e-23	1.16918e-05	2.00409e-06	8.19001e-05	0.000406504
1317	ILMN_2395214	ENSG00000161791	Naive/IFN	4.92387	0.592546	3.35153	0.66709	0.372854	1	0.703804	1	0.884493	0.374676
1318	ILMN_3224204	ENSG00000180822	Naive/IFN	0.0433346	0.0245589	2.72653	0.180321	0.372854	0.0988223	0.0536597	1	0.483898	0.374676
1319	ILMN_1660462	ENSG00000153898	Naive/IFN	3.79881e-16	2.62943e-06	7.95669e-10	2.62943e-06	1.05177e-05	4.09423e-15	1.16918e-05	6.46583e-08	8.19001e-05	0.00124611
1320	ILMN_1671207	ENSG00000067704	Naive/IFN	3.39143	0.385104	2.63836	0.381139	0.372854	1	0.517267	1	0.70182	0.374676
1321	ILMN_1681590	ENSG00000155506	Naive/IFN	1.19587e-05	2.62943e-06	0.000872201	2.62943e-06	0.0137151	4.77784e-05	1.16918e-05	0.0128718	8.19001e-05	0.218976
1322	ILMN_1706645	ENSG00000164430	Naive/IFN	3.92888e-10	2.62943e-06	0.00579004	0.0101969	0.0145592	2.51167e-09	1.16918e-05	0.0606334	0.0752864	0.227019
1323	ILMN_1714327	ENSG00000099381	Naive/IFN	1.64222	0.617452	1.45824	0.706248	0.372854	1	0.722621	1	0.900536	0.374676
1324	ILMN_1728349	ENSG00000137216	Naive/IFN	0.195964	0.0389367	0.0516443	0.0281744	0.129092	0.373177	0.0804171	0.322034	0.15231	0.374676
1325	ILMN_1732967	ENSG00000146112	Naive/IFN	2.08795	0.790931	0.627089	0.896287	0.372854	1	0.805953	1	0.969189	0.374676
1326	ILMN_1735052	ENSG00000177169	Naive/IFN	0.978395	0.240201	21.4683	0.867971	0.372854	1	0.36285	1	0.963846	0.374676
1327	ILMN_1741957	ENSG00000136933	Naive/IFN	5.99832e-21	2.62943e-06	0.848891	0.290332	0.372659	9.60111e-20	1.16918e-05	1	0.616298	0.374676
1328	ILMN_1748770	ENSG00000175216	Naive/IFN	0.0136708	0.0224107	0.0175175	0.0340012	0.11179	0.0345671	0.0495379	0.147587	0.173133	0.374676
1329	ILMN_1757627	ENSG00000165724	Naive/IFN	1.88855	0.141466	3.3138	0.286895	0.372659	1	0.238226	1	0.613136	0.374676
1330	ILMN_1764030	ENSG00000167236	Naive/IFN	0.00296111	0.00200626	3.09756	0.379714	0.372659	0.0085043	0.00548842	1	0.700572	0.374676
1331	ILMN_1767068	ENSG00000137834	Naive/IFN	0.127794	0.00516158	0.0680794	0.434035	0.372659	0.258587	0.0131208	0.390341	0.744556	0.374676
1332	ILMN_1767892	ENSG00000081721	Naive/IFN	1.59223e-06	7.8883e-06	2.62374	0.196377	0.372659	7.09977e-06	3.00842e-05	1	0.505886	0.374676
1333	ILMN_1768194	ENSG00000110330	Naive/IFN	3.6512	0.344456	3.51807	0.340948	0.372659	1	0.474431	1	0.666389	0.374676
1334	ILMN_1771695	ENSG00000136161	Naive/IFN	2.35455	0.616237	0.918349	0.704312	0.372659	1	0.72176	1	0.899899	0.374676
1335	ILMN_1778587	ENSG00000175470	Naive/IFN	1.16748e-16	2.62943e-06	6.87658e-06	2.62943e-06	0.372657	1.30859e-15	1.16918e-05	0.000213342	8.19001e-05	0.374676
1336	ILMN_1783910	ENSG00000175104	Naive/IFN	2.47247	0.675236	10.1493	0.966022	0.372657	1	0.76716	1	0.969189	0.374676
1337	ILMN_1791728	ENSG00000148339	Naive/IFN	0.727123	0.209931	1.15666	0.475504	0.110334	1	0.3265	1	0.771435	0.374676
1338	ILMN_1806999	ENSG00000105329	Naive/IFN	5.88827	0.791299	8.94217	0.876243	0.372657	1	0.805953	1	0.965436	0.374676
1339	ILMN_2110496	ENSG00000154642	Naive/IFN	0.0112205	0.000815125	0.0590374	0.0312403	0.00556651	0.0288231	0.00238315	0.352454	0.163193	0.121667
1340	ILMN_2230579	ENSG00000243335	Naive/IFN	1.76678	0.0335253	0.66912	0.0235545	0.372657	1	0.070516	1	0.135266	0.374676
1341	ILMN_2325168	ENSG00000137486	Naive/IFN	4.05957	0.463866	1.91452	0.482462	0.372657	1	0.590318	1	0.774787	0.374676
1342	ILMN_2336186	ENSG00000205629	Naive/IFN	0.106888	0.0366569	5.68268	0.22346	0.372659	0.222097	0.0762428	1	0.54028	0.374676
1343	ILMN_2401155	ENSG00000134644	Naive/IFN	0.000122456	0.000410192	0.672213	0.129841	0.0234335	0.000434108	0.00125483	1	0.403604	0.295139
1344	ILMN_1651557	ENSG00000178202	Naive/IFN	3.77122e-24	2.62943e-06	0.496559	0.0639215	0.372659	7.92832e-23	1.16918e-05	1	0.26301	0.374676
1345	ILMN_1659766	ENSG00000151929	Naive/IFN	0.0772615	0.00270832	20.237	0.731877	0.372659	0.166431	0.00723874	1	0.912633	0.374676
1346	ILMN_1679134	ENSG00000107672	Naive/IFN	0.0162514	4.73298e-05	0.0981405	0.435411	0.054992	0.0406269	0.000167551	0.503687	0.745402	0.374676
1347	ILMN_1703305	ENSG00000247596	Naive/IFN	1.18178e-09	2.62943e-06	0.0152757	0.00559806	0.1388	7.25494e-09	1.16918e-05	0.132637	0.0480153	0.374676
1348	ILMN_1703370	ENSG00000160446	Naive/IFN	1.47389	0.620867	2.9446	0.936583	0.372659	1	0.72528	1	0.969189	0.374676
1349	ILMN_1704472	ENSG00000176396	Naive/IFN	0.196312	0.179414	4.41601	0.691657	0.113581	0.373727	0.288707	1	0.894707	0.374676
1350	ILMN_1723021	ENSG00000116237	Naive/IFN	6.08824e-16	2.62943e-06	11.173	0.651232	0.372659	6.43708e-15	1.16918e-05	1	0.875746	0.374676
1351	ILMN_1730048	ENSG00000146576	Naive/IFN	0.00153669	0.00607136	1.43707	0.617636	0.372659	0.00463272	0.0152289	1	0.856085	0.374676
1352	ILMN_1730575	ENSG00000001084	Naive/IFN	6.63542e-24	2.62943e-06	1.28231e-11	2.62943e-06	0.0377666	1.35237e-22	1.16918e-05	1.43857e-09	8.19001e-05	0.374676
1353	ILMN_1733562	ENSG00000029639	Naive/IFN	4.00482e-13	2.62943e-06	3.92803e-14	2.62943e-06	0.000197208	3.37113e-12	1.16918e-05	6.82132e-12	8.19001e-05	0.0114679
1354	ILMN_1751615	ENSG00000115520	Naive/IFN	0.000422785	0.000347085	0.00125002	0.000336568	0.372659	0.00139175	0.0010779	0.0174714	0.00518429	0.374676
1355	ILMN_1752914	ENSG00000031081	Naive/IFN	0.16639	0.0731956	0.43771	0.334461	0.372659	0.324901	0.138374	1	0.658474	0.374676
1356	ILMN_1766814	ENSG00000166548	Naive/IFN	1.38676e-14	2.62943e-06	0.311072	0.0673082	0.372659	1.31784e-13	1.16918e-05	1	0.271189	0.374676
1357	ILMN_1798210	ENSG00000165891	Naive/IFN	3.65854	0.49466	3.74059	0.523344	0.372659	1	0.617916	1	0.801127	0.374676
1358	ILMN_1807533	ENSG00000265303	Naive/IFN	2.46583e-06	2.62943e-06	0.0251424	0.0231995	0.0686019	1.07494e-05	1.16918e-05	0.189727	0.133971	0.374676
1359	ILMN_1814661	ENSG00000081913	Naive/IFN	0.406955	0.791673	1.99095	0.832103	0.374676	0.697252	0.805953	1	0.952304	0.374676
1360	ILMN_2128668	ENSG00000198815	Naive/IFN	4.66547	0.367632	10.2115	0.839636	0.374676	1	0.499033	1	0.954475	0.374676
1361	ILMN_2210601	ENSG00000135828	Naive/IFN	8.67528e-24	2.62943e-06	0.0843655	0.241813	0.0284741	1.74843e-22	1.16918e-05	0.453948	0.562466	0.32695
1362	ILMN_2226304	ENSG00000151458	Naive/IFN	6.42745e-06	8.94008e-05	3.36313	0.279201	0.374676	2.66103e-05	0.000303192	1	0.604411	0.374676
1363	ILMN_2331266	ENSG00000133961	Naive/IFN	0.512952	0.211088	10.5842	0.72032	0.374676	0.845164	0.327797	1	0.906555	0.374676
1364	ILMN_2382990	ENSG00000156515	Naive/IFN	9.10313	0.791736	7.62588	0.830241	0.374676	1	0.805953	1	0.952304	0.374676
1365	ILMN_3228822	ENSG00000166881	Naive/IFN	0.00877928	0.000951855	0.015032	0.00626331	0.00183272	0.022991	0.00275683	0.13106	0.0527926	0.0617908
1366	ILMN_3229324	ENSG00000118515	Naive/IFN	1.14941	0.459686	8.85349	0.476706	0.374676	1	0.58697	1	0.772006	0.374676
1367	ILMN_3241169	ENSG00000163832	Naive/IFN	4.38782e-05	9.20302e-05	0.170303	0.307381	0.374676	0.000163649	0.000311526	0.726914	0.634462	0.374676
1368	ILMN_3307729	ENSG00000171604	Naive/IFN	7.69441e-06	7.8883e-06	0.0133413	0.00516947	0.374676	3.15875e-05	3.00842e-05	0.119681	0.0454461	0.374676
1369	ILMN_1654262	ENSG00000172667	Naive/IFN	1.74363e-16	2.62943e-06	0.00598943	2.62943e-06	5.25887e-06	1.92209e-15	1.16918e-05	0.0622361	8.19001e-05	0.000673401
1370	ILMN_1656904	ENSG00000115902	Naive/IFN	9.69231e-05	2.62943e-06	0.000666317	1.05177e-05	4.47004e-05	0.000347187	1.16918e-05	0.010356	0.000247372	0.00351967
1371	ILMN_1663080	ENSG00000106003	Naive/IFN	1.01191e-05	4.47004e-05	3.52315	0.255702	0.374676	4.08925e-05	0.00015949	1	0.577819	0.374676
1372	ILMN_1667086	ENSG00000185009	Naive/IFN	0.137711	0.0543688	0.127919	0.0398228	0.374676	0.276141	0.107525	0.602163	0.192601	0.374676
1373	ILMN_1678037	ENSG00000149929	Naive/IFN	0.161941	0.111441	5.12367	0.623105	0.374676	0.317692	0.196418	1	0.858843	0.374676
1374	ILMN_1687858	ENSG00000143933	Naive/IFN	2.84821	0.475183	0.768092	0.497563	0.374676	1	0.60005	1	0.783987	0.374676
1375	ILMN_1689001	ENSG00000135446	Naive/IFN	1.91731	0.783655	1.86091	0.946704	0.374676	1	0.805953	1	0.969189	0.374676
1376	ILMN_1724145	ENSG00000141582	Naive/IFN	0.972473	0.127057	1.33057	0.103387	0.374676	1	0.218786	1	0.354558	0.374676
1377	ILMN_1751596	ENSG00000127124	Naive/IFN	0.574881	0.37892	0.35789	0.37365	0.374676	0.93194	0.510529	1	0.696043	0.374676
1378	ILMN_1751803	ENSG00000181817	Naive/IFN	0.138285	0.468757	0.136441	0.654561	0.374676	0.277072	0.594065	0.629424	0.877715	0.374676
1379	ILMN_1754501	ENSG00000162929	Naive/IFN	1.05931e-25	2.62943e-06	0.250357	0.165368	0.132676	2.55789e-24	1.16918e-05	0.93594	0.461653	0.374676
1380	ILMN_1777881	ENSG00000048140	Naive/IFN	1.77941e-05	0.000244537	0.101905	0.324051	0.0383661	6.96652e-05	0.000777722	0.518095	0.649383	0.374676
1381	ILMN_1781996	ENSG00000198585	Naive/IFN	11.3896	0.642279	18.2877	0.748034	0.374676	1	0.74141	1	0.920574	0.374676
1382	ILMN_1784292	ENSG00000106524	Naive/IFN	5.40631e-05	2.89238e-05	0.0109681	0.012056	0.00135153	0.00019929	0.000104553	0.101937	0.0855916	0.0499514
1383	ILMN_1789394	ENSG00000175294	Naive/IFN	0.289046	0.195117	0.0700361	0.169075	0.374676	0.522418	0.308322	0.397781	0.467531	0.374676
1384	ILMN_1790472	ENSG00000155287	Naive/IFN	2.73239e-09	2.62943e-06	14.8586	0.652599	0.374676	1.61034e-08	1.16918e-05	1	0.876248	0.374676
1385	ILMN_1791314	ENSG00000159788	Naive/IFN	0.00301415	0.00783308	0.00172042	0.0195604	0.141464	0.00864294	0.019233	0.0227422	0.119502	0.374676
1386	ILMN_2051867	ENSG00000049883	Naive/IFN	0.0159098	0.00234283	0.225037	0.0431043	0.0233178	0.0398278	0.00633262	0.869658	0.20369	0.295077
1387	ILMN_2053103	ENSG00000138449	Naive/IFN	8.44195e-08	2.62943e-06	0.439348	0.124293	0.374676	4.31701e-07	1.16918e-05	1	0.394212	0.374676
1388	ILMN_2083469	ENSG00000255813	Naive/IFN	4.00675	0.181665	2.90285	0.317722	0.374676	1	0.291515	1	0.644133	0.374676
1389	ILMN_2177965	ENSG00000187051	Naive/IFN	0.0078118	0.0106702	9.69395	0.458721	0.372854	0.0207046	0.0254165	1	0.761451	0.374676
1390	ILMN_2289924	ENSG00000182606	Naive/IFN	1.2774e-06	2.62943e-06	0.00030722	2.62943e-06	0.372854	5.76285e-06	1.16918e-05	0.0054017	8.19001e-05	0.374676
1391	ILMN_2335398	ENSG00000069998	Naive/IFN	2.30223	0.0276143	2.62125	0.358839	0.372854	1	0.0594902	1	0.682837	0.374676
1392	ILMN_2356031	ENSG00000137522	Naive/IFN	0.490394	0.0836896	1.32789	0.625082	0.372854	0.814774	0.154745	1	0.8602	0.374676
1393	ILMN_2360705	ENSG00000123983	Naive/IFN	0.022502	0.0161289	7.31651	0.684663	0.372854	0.0546157	0.036914	1	0.890841	0.374676
1394	ILMN_3187328	ENSG00000176020	Naive/IFN	0.209788	0.0608477	1.61096	0.333754	0.372854	0.396169	0.118222	1	0.657702	0.374676
1395	ILMN_1675266	ENSG00000103174	Naive/IFN	2.98488e-36	2.62943e-06	0.311082	0.0137309	0.372854	1.81755e-34	1.16918e-05	1	0.0926379	0.374676
1396	ILMN_1690839	ENSG00000160539	Naive/IFN	0.0373751	0.00281086	4.23556	0.327677	0.372854	0.0865396	0.00750018	1	0.651678	0.374676
1397	ILMN_1693394	ENSG00000103507	Naive/IFN	3.89269e-09	2.62943e-06	3.97389	0.517833	0.372854	2.26573e-08	1.16918e-05	1	0.798379	0.374676
1398	ILMN_1695290	ENSG00000073712	Naive/IFN	21.2249	0.782364	9.87086	0.826021	0.372854	1	0.805953	1	0.951433	0.374676
1399	ILMN_1696827	ENSG00000162396	Naive/IFN	1.57553e-09	2.62943e-06	1.84625	0.353853	0.372854	9.54275e-09	1.16918e-05	1	0.678302	0.374676
1400	ILMN_1727390	ENSG00000171953	Naive/IFN	7.68995e-16	2.62943e-06	2.81463	0.360214	0.107005	8.09008e-15	1.16918e-05	1	0.683495	0.374676
1401	ILMN_1739297	ENSG00000257594	Naive/IFN	3.7397e-42	2.62943e-06	0.121408	0.0520365	0.0057348	4.60274e-40	1.16918e-05	0.582325	0.229929	0.122804
1402	ILMN_1739985	ENSG00000164691	Naive/IFN	11.3639	0.647056	9.03449	0.757219	0.372854	1	0.74558	1	0.924344	0.374676
1403	ILMN_1746579	ENSG00000175931	Naive/IFN	0.0616609	0.0805659	0.0125761	0.0723173	0.0730141	0.136014	0.1498	0.113795	0.284269	0.374676
1404	ILMN_1757347	ENSG00000100364	Naive/IFN	2.57488e-07	2.62943e-06	9.58054e-07	2.62943e-06	2.62943e-06	1.24634e-06	1.16918e-05	3.70282e-05	8.19001e-05	0.000406504
1405	ILMN_1758412	ENSG00000111652	Naive/IFN	1.79377e-06	2.62943e-06	1.60827	0.332019	0.042305	7.95371e-06	1.16918e-05	1	0.65586	0.374676
1406	ILMN_1759030	ENSG00000012983	Naive/IFN	0.000125285	0.000654729	0.102112	0.0128527	0.00230075	0.000443272	0.00193835	0.518622	0.0889374	0.0701039
1407	ILMN_1766981	ENSG00000115446	Naive/IFN	2.13202e-26	2.62943e-06	0.140333	0.0241014	0.372854	5.41636e-25	1.16918e-05	0.639684	0.137148	0.374676
1408	ILMN_1770610	ENSG00000153208	Naive/IFN	8.56308e-11	2.62943e-06	0.000593583	2.62943e-06	0.374676	5.80193e-10	1.16918e-05	0.00939095	8.19001e-05	0.374676
1409	ILMN_1788160	ENSG00000170759	Naive/IFN	2.41909	0.157758	2.32126	0.170164	0.374676	1	0.259559	1	0.4691	0.374676
1410	ILMN_1802380	ENSG00000142599	Naive/IFN	0.0227657	0.0116878	0.342349	0.115656	0.372854	0.0551819	0.0276173	1	0.378259	0.374676
1411	ILMN_1803317	ENSG00000198917	Naive/IFN	2.38958e-10	2.62943e-06	6.37691e-05	5.25887e-06	0.372854	1.56148e-09	1.16918e-05	0.00148059	0.00014245	0.374676
1412	ILMN_1806275	ENSG00000227500	Naive/IFN	5.96064	0.782972	1.72899	0.893726	0.372854	1	0.805953	1	0.969189	0.374676
1413	ILMN_1813833	ENSG00000103245	Naive/IFN	3.98575e-09	2.62943e-06	1.27972e-06	2.62943e-06	0.372854	2.31458e-08	1.16918e-05	4.84269e-05	8.19001e-05	0.374676
1414	ILMN_2134062	ENSG00000166199	Naive/IFN	1.08535e-06	2.62943e-06	1.51093	0.725926	0.372854	4.92801e-06	1.16918e-05	1	0.909794	0.374676
1415	ILMN_2153485	ENSG00000163864	Naive/IFN	2.77756e-25	2.62943e-06	1.7929	0.0368752	0.372657	6.47263e-24	1.16918e-05	1	0.18332	0.374676
1416	ILMN_2186597	ENSG00000248167	Naive/IFN	2.30856e-06	2.62943e-06	1.55999	0.11707	0.371741	1.0109e-05	1.16918e-05	1	0.381061	0.374676
1417	ILMN_2348090	ENSG00000162910	Naive/IFN	0.0154426	0.0382241	0.0115769	0.0270201	0.371741	0.0387501	0.0791755	0.10632	0.148155	0.374676
1418	ILMN_2363621	ENSG00000101773	Naive/IFN	6.32375e-18	2.62943e-06	1.53688e-05	2.62943e-06	0.371741	7.96881e-17	1.16918e-05	0.000428199	8.19001e-05	0.374676
1419	ILMN_3269719	ENSG00000186635	Naive/IFN	0.012983	0.006003	5.73378	0.124838	0.371741	0.0329633	0.0150663	1	0.395049	0.374676
1420	ILMN_1667030	ENSG00000230989	Naive/IFN	0.0115629	0.00120165	1.16786	0.429452	0.371741	0.029645	0.00342322	1	0.740766	0.374676
1421	ILMN_1668378	ENSG00000213064	Naive/IFN	0.0306515	0.00566117	7.51055	0.367666	0.371741	0.0722248	0.0142933	1	0.690811	0.374676
1422	ILMN_1678957	ENSG00000120314	Naive/IFN	1.05363e-28	2.62943e-06	1.14473	0.704128	0.371741	3.25028e-27	1.16918e-05	1	0.899899	0.374676
1423	ILMN_1682658	ENSG00000178567	Naive/IFN	1.68148e-05	0.000333938	0.000721882	0.00108859	0.371741	6.5994e-05	0.00104141	0.0110523	0.0135427	0.374676
1424	ILMN_1695797	ENSG00000198646	Naive/IFN	0.611218	0.452712	9.24165	0.61076	0.371741	0.98355	0.5799	1	0.852428	0.374676
1425	ILMN_1700549	ENSG00000147475	Naive/IFN	1.12676	0.337504	2.60155	0.619708	0.371741	1	0.467446	1	0.857365	0.374676
1426	ILMN_1722066	ENSG00000104442	Naive/IFN	0.00364593	0.0195104	3.47379	0.745568	0.371741	0.0103122	0.0437216	1	0.919145	0.374676
1427	ILMN_1725707	ENSG00000085978	Naive/IFN	4.9292e-15	2.62943e-06	0.171719	0.0288449	0.00260577	4.87422e-14	1.16918e-05	0.730008	0.154681	0.0754186
1428	ILMN_1726704	ENSG00000197312	Naive/IFN	0.00912417	0.00699166	0.235168	0.0940969	0.371741	0.0237998	0.0172876	0.895447	0.335697	0.374676
1429	ILMN_1734830	ENSG00000177000	Naive/IFN	3.33437e-17	2.62943e-06	0.000260819	0.000312903	1.31472e-05	3.9175e-16	1.16918e-05	0.00477803	0.00489712	0.00140056
1430	ILMN_1743783	ENSG00000180329	Naive/IFN	0.100916	0.0187899	1.16938	0.155471	0.371741	0.211422	0.042279	1	0.447743	0.374676
1431	ILMN_1748819	ENSG00000082515	Naive/IFN	0.205791	0.0531093	0.503447	0.296768	0.0444348	0.389723	0.105313	1	0.623642	0.374676
1432	ILMN_1766916	ENSG00000005175	Naive/IFN	1.67437e-12	2.62943e-06	3.7835	0.45049	0.371741	1.32995e-11	1.16918e-05	1	0.756434	0.374676
1433	ILMN_1775183	ENSG00000141570	Naive/IFN	0.809592	0.213074	0.759921	0.43285	0.0812705	1	0.330131	1	0.743672	0.374676
1434	ILMN_1778255	ENSG00000179115	Naive/IFN	5.58909e-20	2.62943e-06	8.32715e-09	2.62943e-06	0.0428755	8.2772e-19	1.16918e-05	5.4696e-07	8.19001e-05	0.374676
1435	ILMN_1784540	ENSG00000170852	Naive/IFN	0.00354051	0.000494334	0.000833286	0.00445689	0.00342089	0.0100297	0.00149705	0.0124131	0.0407354	0.0895533
1436	ILMN_1790575	ENSG00000010165	Naive/IFN	9.19785e-13	2.62943e-06	1.8826	0.469956	0.371741	7.50812e-12	1.16918e-05	1	0.76911	0.374676
1437	ILMN_2096191	ENSG00000149313	Naive/IFN	0.00109309	1.8406e-05	1.38067	0.468389	0.0674502	0.00338722	6.87893e-05	1	0.768444	0.374676
1438	ILMN_2130635	ENSG00000100350	Naive/IFN	1.16644e-20	2.62943e-06	0.000164451	0.000633694	0.000368121	1.81658e-19	1.16918e-05	0.00325288	0.00876045	0.018018
1439	ILMN_2203891	ENSG00000101665	Naive/IFN	2.23938	0.393905	0.567531	0.384747	0.371741	1	0.52569	1	0.704851	0.374676
1440	ILMN_2218450	ENSG00000175324	Naive/IFN	1.95409e-06	7.8883e-06	1.9159	0.193371	0.371741	8.62535e-06	3.00842e-05	1	0.502205	0.374676
1441	ILMN_2283388	ENSG00000259399	Naive/IFN	0.218716	0.126126	0.672321	0.79248	0.371741	0.410522	0.217567	1	0.939342	0.374676
1442	ILMN_2364022	ENSG00000141526	Naive/IFN	0.00879522	0.0139255	0.00385203	0.0225316	0.00670506	0.0230223	0.0323617	0.0439929	0.131326	0.138662
1443	ILMN_2391976	ENSG00000022567	Naive/IFN	2.36239e-13	2.62943e-06	0.057537	0.0287686	0.122608	2.02625e-12	1.16918e-05	0.345299	0.154468	0.374676
1444	ILMN_3240685	ENSG00000114933	Naive/IFN	0.133479	0.0346638	0.175691	0.214985	0.0214246	0.26876	0.0726216	0.742166	0.529841	0.284995
1445	ILMN_1653165	ENSG00000127837	Naive/IFN	0.194632	0.783456	0.557942	0.954232	0.0947069	0.371293	0.805953	1	0.969189	0.374676
1446	ILMN_1682567	ENSG00000173581	Naive/IFN	2.04347	0.783495	19.778	0.918156	0.371741	1	0.805953	1	0.969189	0.374676
1447	ILMN_1683854	ENSG00000127081	Naive/IFN	4.52339	0.593834	2.65588	0.669199	0.371741	1	0.704947	1	0.885628	0.374676
1448	ILMN_1690066	ENSG00000180346	Naive/IFN	0.0395739	0.000817754	7.11984	0.0351818	0.371741	0.0909757	0.00238973	1	0.177266	0.374676
1449	ILMN_1714737	ENSG00000111875	Naive/IFN	0.0022576	5.25887e-06	0.00733181	0.00245852	0.00801977	0.00660504	2.12247e-05	0.0733801	0.0258002	0.157623
1450	ILMN_1716105	ENSG00000142405	Naive/IFN	0.000749498	0.033307	0.156876	0.199456	0.371741	0.0023819	0.0701617	0.68845	0.508855	0.374676
1451	ILMN_1721963	ENSG00000133895	Naive/IFN	6.10096	0.619897	5.09053	0.796952	0.371741	1	0.72448	1	0.941299	0.374676
1452	ILMN_1723185	ENSG00000130165	Naive/IFN	0.0081656	0.00064947	0.00221312	0.00041808	0.371741	0.0215522	0.00192323	0.0281967	0.00618436	0.374676
1453	ILMN_1740487	ENSG00000153551	Naive/IFN	2.24467e-07	2.62943e-06	0.23156	0.000917672	0.0579422	1.09026e-06	1.16918e-05	0.88521	0.0117866	0.374676
1454	ILMN_1763447	ENSG00000196576	Naive/IFN	6.98471e-11	2.62943e-06	2.56111	0.852373	0.371741	4.78364e-10	1.16918e-05	1	0.959043	0.374676
1455	ILMN_1770733	ENSG00000177963	Naive/IFN	6.32892e-07	2.62943e-06	12.5606	0.435305	0.371741	2.94861e-06	1.16918e-05	1	0.745322	0.374676
1456	ILMN_1771057	ENSG00000076924	Naive/IFN	7.08867e-09	2.62943e-06	9.61438	0.926108	0.371741	4.01354e-08	1.16918e-05	1	0.969189	0.374676
1457	ILMN_1771233	ENSG00000101421	Naive/IFN	6.12382e-24	2.62943e-06	2.43337e-05	0.000383897	1.8406e-05	1.25415e-22	1.16918e-05	0.000636037	0.00581257	0.00176768
1458	ILMN_1780582	ENSG00000112149	Naive/IFN	0.310222	0.0967158	5.77839	0.458076	0.371741	0.555564	0.174479	1	0.760581	0.374676
1459	ILMN_1781623	ENSG00000164081	Naive/IFN	0.500788	0.780695	0.21667	0.859236	0.371741	0.82846	0.805953	0.848016	0.962332	0.374676
1460	ILMN_1786015	ENSG00000102974	Naive/IFN	2.48499	0.133907	4.04184	0.157766	0.371741	1	0.228405	1	0.451569	0.374676
1461	ILMN_1796245	ENSG00000105612	Naive/IFN	6.5635e-17	2.62943e-06	7.19902e-18	2.62943e-06	0.000110436	7.51631e-16	1.16918e-05	2.85194e-15	8.19001e-05	0.00725389
1462	ILMN_1804679	ENSG00000261385	Naive/IFN	0.000344638	5.52181e-05	6.92963	0.452368	0.371741	0.00114973	0.000192308	1	0.757145	0.374676
1463	ILMN_1805812	ENSG00000136827	Naive/IFN	5.11532e-06	2.62943e-06	0.0353495	0.0445452	0.00309484	2.14867e-05	1.16918e-05	0.244603	0.208223	0.0843728
1464	ILMN_1903159	ENSG00000100614	Naive/IFN	0.00678082	0.00940023	0.528331	0.946678	0.371741	0.0182661	0.0226166	1	0.969189	0.374676
1465	ILMN_2129927	ENSG00000182197	Naive/IFN	5.62273	0.497657	1.68446	0.85932	0.371741	1	0.620444	1	0.962332	0.374676
1466	ILMN_2234229	ENSG00000198890	Naive/IFN	7.35161e-45	2.62943e-06	1.51556	0.196605	0.371741	1.35067e-42	1.16918e-05	1	0.506368	0.374676
1467	ILMN_2265093	ENSG00000089916	Naive/IFN	0.000366939	7.8883e-06	0.280872	0.0509532	0.00334201	0.00121886	3.00842e-05	1	0.226424	0.0882639
1468	ILMN_2363058	ENSG00000148832	Naive/IFN	4.44614e-14	2.62943e-06	0.223525	0.192998	0.125232	4.05786e-13	1.16918e-05	0.865757	0.501907	0.374676
1469	ILMN_3273493	ENSG00000253915	Naive/IFN	2.59273	0.625753	4.08689	0.7195	0.371741	1	0.729209	1	0.906555	0.374676
1470	ILMN_3305938	ENSG00000118515	Naive/IFN	0.685427	0.285551	5.71721	0.286432	0.371741	1	0.413218	1	0.612676	0.374676
1471	ILMN_1652065	ENSG00000145936	Naive/IFN	0.00710672	9.99185e-05	0.0518971	0.00658936	0.027922	0.0190308	0.000336075	0.322841	0.0546187	0.32474
1472	ILMN_1662174	ENSG00000172057	Naive/IFN	0.0150819	0.00416502	0.882928	0.180437	0.0850596	0.0378902	0.0108042	1	0.48394	0.374676
1473	ILMN_1665647	ENSG00000134061	Naive/IFN	0.120981	0.0088086	2.2972	0.419479	0.141069	0.246514	0.0213675	1	0.732571	0.374676
1474	ILMN_1684289	ENSG00000108439	Naive/IFN	1.49609e-09	2.62943e-06	3.04599e-05	3.15532e-05	1.57766e-05	9.09638e-09	1.16918e-05	0.000780082	0.000693241	0.0016
1475	ILMN_1696870	ENSG00000135966	Naive/IFN	0.00185529	0.00423339	1.56342	0.53915	0.371741	0.00551324	0.0109569	1	0.808708	0.374676
1476	ILMN_1700238	ENSG00000103199	Naive/IFN	5.93385e-05	7.8883e-06	0.51293	0.398262	0.371741	0.000217409	3.00842e-05	1	0.71477	0.374676
1477	ILMN_1702487	ENSG00000118515	Naive/IFN	0.219797	0.184263	4.44956	0.182917	0.371741	0.412184	0.294676	1	0.487583	0.374676
1478	ILMN_1714083	ENSG00000145332	Naive/IFN	4.18688e-06	5.25887e-06	2.83174	0.595577	0.371741	1.77872e-05	2.12247e-05	1	0.843458	0.374676
1479	ILMN_1718706	ENSG00000132591	Naive/IFN	0.499015	0.0471352	2.81101	0.298451	0.371741	0.826175	0.0947864	1	0.625677	0.374676
1480	ILMN_1722309	ENSG00000167136	Naive/IFN	2.41035e-12	2.62943e-06	5.12019e-08	2.62943e-06	2.62943e-06	1.88501e-11	1.16918e-05	2.68218e-06	8.19001e-05	0.000406504
1481	ILMN_1725642	ENSG00000184900	Naive/IFN	0.000410136	5.25887e-06	0.798178	0.0525519	0.372657	0.00135328	2.12247e-05	1	0.2314	0.374676
1482	ILMN_1752591	ENSG00000104660	Naive/IFN	1.49734e-21	2.62943e-06	1.98286	0.184946	0.372657	2.52754e-20	1.16918e-05	1	0.489778	0.374676
1483	ILMN_1758941	ENSG00000129625	Naive/IFN	0.00334095	0.000131472	2.27288	0.277029	0.128711	0.0095069	0.000433802	1	0.601456	0.374676
1484	ILMN_1788223	ENSG00000130363	Naive/IFN	1.19925e-13	2.62943e-06	2.50179	0.0567853	0.372657	1.05722e-12	1.16918e-05	1	0.242379	0.374676
1485	ILMN_1795719	ENSG00000132383	Naive/IFN	7.56638e-06	0.000115695	16.8946	0.764889	0.372657	3.11021e-05	0.000386779	1	0.927984	0.374676
1486	ILMN_1801304	ENSG00000126882	Naive/IFN	0.830067	0.522603	1.70372	0.890713	0.372657	1	0.642042	1	0.969189	0.374676
1487	ILMN_1802456	ENSG00000129187	Naive/IFN	8.31153e-08	2.62943e-06	9.42932	0.389798	0.372657	4.25547e-07	1.16918e-05	1	0.708759	0.374676
1488	ILMN_1804419	ENSG00000118308	Naive/IFN	0.0561226	0.0712866	4.46372	0.544877	0.372657	0.124775	0.135224	1	0.81168	0.374676
1489	ILMN_1813911	ENSG00000213614	Naive/IFN	4.06684	0.54906	1.47793	0.600458	0.372657	1	0.666964	1	0.847001	0.374676
1490	ILMN_2212714	ENSG00000121775	Naive/IFN	0.115867	0.0112645	0.148988	0.0474324	0.372657	0.23814	0.0267166	0.66271	0.216523	0.374676
1491	ILMN_2219683	ENSG00000204099	Naive/IFN	1.1411e-13	2.62943e-06	0.318507	0.572578	0.106503	1.00807e-12	1.16918e-05	1	0.830241	0.374676
1492	ILMN_2312709	ENSG00000205629	Naive/IFN	2.72671	0.52361	9.0053	0.692472	0.372657	1	0.64297	1	0.895093	0.374676
1493	ILMN_2350801	ENSG00000197119	Naive/IFN	1.32012e-21	2.62943e-06	6.43862e-09	2.62943e-06	0.117349	2.23731e-20	1.16918e-05	4.3883e-07	8.19001e-05	0.374676
1494	ILMN_2356574	ENSG00000115204	Naive/IFN	1.49401	0.437606	6.18377	0.789756	0.372657	1	0.56619	1	0.938381	0.374676
1495	ILMN_2401878	ENSG00000143507	Naive/IFN	0.0249727	0.00037338	0.00718108	0.000773054	0.121425	0.0599354	0.00115194	0.0722496	0.0102941	0.374676
1496	ILMN_1654112	ENSG00000102981	Naive/IFN	0.00129136	0.000194578	0.329854	0.155799	0.0148379	0.00395042	0.000630216	1	0.448064	0.228554
1497	ILMN_1657624	ENSG00000088833	Naive/IFN	1.86039e-26	2.62943e-06	1.24009e-07	2.62943e-06	2.62943e-06	4.73577e-25	1.16918e-05	5.88788e-06	8.19001e-05	0.000406504
1498	ILMN_1660021	ENSG00000105355	Naive/IFN	0.0963496	0.0164287	1.44367	0.0597328	0.0336962	0.203232	0.0375391	1	0.250784	0.356269
1499	ILMN_1662340	ENSG00000198816	Naive/IFN	0.0745944	0.00554285	1.11245	0.761066	0.372657	0.161206	0.0140337	1	0.92627	0.374676
1500	ILMN_1680925	ENSG00000109062	Naive/IFN	1.21496e-12	2.62943e-06	0.721274	0.344227	0.372657	9.77284e-12	1.16918e-05	1	0.669991	0.374676
1501	ILMN_1681301	ENSG00000163568	Naive/IFN	5.81917e-06	6.57358e-05	4.77788e-05	0.000901896	0.113021	2.42185e-05	0.000226943	0.00114066	0.0116548	0.374676
1502	ILMN_1684576	ENSG00000182372	Naive/IFN	0.0141451	2.62943e-05	0.185703	0.000383897	0.372657	0.0356921	9.66744e-05	0.770089	0.00581257	0.374676
1503	ILMN_1693220	ENSG00000023516	Naive/IFN	1.94714e-14	2.62943e-06	1.57861e-05	2.62943e-06	0.372657	1.83387e-13	1.16918e-05	0.0004379	8.19001e-05	0.374676
1504	ILMN_1711899	ENSG00000182718	Naive/IFN	1.1569e-12	2.62943e-06	0.00039638	0.000128842	2.10355e-05	9.33545e-12	1.16918e-05	0.00670882	0.00226223	0.00196078
1505	ILMN_1724984	ENSG00000172071	Naive/IFN	2.18072	0.178794	4.51977	0.385083	0.372657	1	0.287891	1	0.705142	0.374676
1506	ILMN_1725121	ENSG00000082898	Naive/IFN	0.264653	0.184071	0.0838541	0.18964	0.372657	0.483966	0.294407	0.452112	0.496298	0.374676
1507	ILMN_1728230	ENSG00000168661	Naive/IFN	0.0492024	0.00439904	1.06729	0.45424	0.0821908	0.110631	0.011337	1	0.757983	0.374676
1508	ILMN_1732810	ENSG00000115234	Naive/IFN	1.63088e-07	5.25887e-06	0.557771	0.0942599	0.371741	8.04774e-07	2.12247e-05	1	0.336033	0.374676
1509	ILMN_1733155	ENSG00000108262	Naive/IFN	0.00205541	0.00412821	1.70084	0.459028	0.371741	0.00606104	0.0107175	1	0.761671	0.374676
1510	ILMN_1738704	ENSG00000234127	Naive/IFN	1.18746e-21	2.62943e-06	0.000240206	0.000115695	0.371741	2.02876e-20	1.16918e-05	0.00448467	0.00207156	0.374676
1511	ILMN_1752631	ENSG00000163320	Naive/IFN	8.8161e-09	2.62943e-06	0.138245	0.13012	0.371741	4.95178e-08	1.16918e-05	0.633827	0.404	0.374676
1512	ILMN_1773119	ENSG00000162063	Naive/IFN	0.761743	0.781015	1.75639	0.955426	0.0992427	1	0.805953	1	0.969189	0.374676
1513	ILMN_1784785	ENSG00000144524	Naive/IFN	0.378247	0.173303	0.962281	0.164447	0.371741	0.657846	0.280763	1	0.460926	0.374676
1514	ILMN_1802627	ENSG00000157778	Naive/IFN	0.164682	0.000646841	0.875865	0.230317	0.371741	0.322171	0.00191948	1	0.548064	0.374676
1515	ILMN_1815319	ENSG00000183723	Naive/IFN	0.0623968	0.0486577	4.58522	0.927133	0.371741	0.137518	0.0974306	1	0.969189	0.374676
1516	ILMN_2043728	ENSG00000131061	Naive/IFN	0.3235	0.105054	1.45474	0.306413	0.371741	0.575742	0.186915	1	0.633725	0.374676
1517	ILMN_2175075	ENSG00000116350	Naive/IFN	2.12645	0.286027	9.38838	0.884628	0.371741	1	0.413687	1	0.968264	0.374676
1518	ILMN_2349600	ENSG00000112983	Naive/IFN	1.63919	0.451668	1.32828	0.698764	0.371741	1	0.578948	1	0.897477	0.374676
1519	ILMN_3236945	ENSG00000213619	Naive/IFN	4.85113e-05	0.000202466	6.75458e-05	0.000662617	0.010878	0.000179766	0.000653096	0.00154777	0.00906149	0.187875
1520	ILMN_3307025	ENSG00000136247	Naive/IFN	1.99571e-07	2.62943e-06	0.000221025	0.000270832	0.0184402	9.7381e-07	1.16918e-05	0.00420081	0.00431323	0.260609
1521	ILMN_1657547	ENSG00000109881	Naive/IFN	1.18854	0.117757	1.13541	0.165633	0.371741	1	0.205762	1	0.461988	0.374676
1522	ILMN_1661293	ENSG00000267680	Naive/IFN	0.0856065	0.0665168	13.1467	0.956004	0.371741	0.182515	0.127434	1	0.969189	0.374676
1523	ILMN_1662140	ENSG00000163082	Naive/IFN	1.42068	0.781397	4.04597	0.792183	0.371741	1	0.805953	1	0.939078	0.374676
1524	ILMN_1663132	ENSG00000133597	Naive/IFN	1.15209e-22	2.62943e-06	3.26467	0.82291	0.371741	2.11974e-21	1.16918e-05	1	0.950008	0.374676
1525	ILMN_1690262	ENSG00000185669	Naive/IFN	2.74784e-38	2.62943e-06	0.00267746	0.00347085	0.000562699	2.09905e-36	1.16918e-05	0.0327944	0.0335108	0.0252955
1526	ILMN_1691048	ENSG00000254827	Naive/IFN	7.87403e-43	2.62943e-06	0.020288	0.0239252	0.00271883	1.03978e-40	1.16918e-05	0.16392	0.13656	0.0776276
1527	ILMN_1691291	ENSG00000109103	Naive/IFN	0.743825	0.377479	0.84445	0.365426	0.371741	1	0.509183	1	0.688242	0.374676
1528	ILMN_1693014	ENSG00000172216	Naive/IFN	0.431236	0.61219	2.64251	0.697436	0.371741	0.731929	0.71872	1	0.896829	0.374676
1529	ILMN_1699676	ENSG00000165389	Naive/IFN	5.99124	0.513465	9.81416	0.549496	0.371741	1	0.634054	1	0.814724	0.374676
1530	ILMN_1724181	ENSG00000164136	Naive/IFN	2.39693e-15	2.62943e-06	6.29301	0.699826	0.371741	2.42699e-14	1.16918e-05	1	0.898056	0.374676
1531	ILMN_1724406	ENSG00000169592	Naive/IFN	0.0662531	0.0190608	0.134821	0.0249428	0.371741	0.145285	0.0428428	0.624333	0.140681	0.374676
1532	ILMN_1744980	ENSG00000147905	Naive/IFN	1.32055	0.468954	3.53125	0.563196	0.371741	1	0.594256	1	0.823477	0.374676
1533	ILMN_1753265	ENSG00000174456	Naive/IFN	2.84641	0.560548	2.90702	0.677192	0.371741	1	0.675482	1	0.889124	0.374676
1534	ILMN_1762115	ENSG00000205758	Naive/IFN	0.00333003	0.000896637	0.888657	0.183895	0.371741	0.00948009	0.00260524	1	0.489012	0.374676
1535	ILMN_1767894	ENSG00000070501	Naive/IFN	9.16166e-12	2.62943e-06	4.36154e-05	0.000283979	0.374676	6.81987e-11	1.16918e-05	0.0010674	0.00449438	0.374676
1536	ILMN_1769319	ENSG00000169714	Naive/IFN	0.35353	0.379845	0.658257	0.37664	0.371741	0.620562	0.511558	1	0.698664	0.374676
1537	ILMN_1770433	ENSG00000105851	Naive/IFN	0.000672848	0.000957114	2.65044	0.567768	0.371741	0.0021507	0.0027708	1	0.826455	0.374676
1538	ILMN_1770892	ENSG00000100811	Naive/IFN	6.04147	0.669612	16.9123	0.82549	0.371741	1	0.763232	1	0.951277	0.374676
1539	ILMN_1789732	ENSG00000240849	Naive/IFN	0.741597	0.553393	1.4665	0.94226	0.371741	1	0.669166	1	0.969189	0.374676
1540	ILMN_1792825	ENSG00000177479	Naive/IFN	1.4139	0.43698	2.23089	0.536213	0.371741	1	0.565669	1	0.807405	0.374676
1541	ILMN_1795865	ENSG00000127418	Naive/IFN	0.171086	0.0812337	7.39739	0.560482	0.0766611	0.33285	0.150842	1	0.822446	0.374676
1542	ILMN_1812327	ENSG00000034677	Naive/IFN	7.588	0.612863	4.83545	0.67963	0.371741	1	0.719126	1	0.889372	0.374676
1543	ILMN_2061452	ENSG00000115942	Naive/IFN	1.28325	0.42423	0.931109	0.430885	0.371741	1	0.553745	1	0.742064	0.374676
1544	ILMN_2169152	ENSG00000122862	Naive/IFN	3.0943e-15	2.62943e-06	7.42748e-06	2.62943e-06	0.000102548	3.09845e-14	1.16918e-05	0.000227986	8.19001e-05	0.00684211
1545	ILMN_2287276	ENSG00000151327	Naive/IFN	2.84626e-26	2.62943e-06	1.23765	0.0459546	0.0235071	7.18766e-25	1.16918e-05	1	0.212228	0.295252
1546	ILMN_2367191	ENSG00000125818	Naive/IFN	0.000870696	0.0104152	0.00104368	0.011538	0.371741	0.00274846	0.0248557	0.0150009	0.0825155	0.374676
1547	ILMN_1653856	ENSG00000154127	Naive/IFN	2.88202e-13	2.62943e-06	2.09945e-08	2.62943e-06	0.0166732	2.46029e-12	1.16918e-05	1.21528e-06	8.19001e-05	0.24549
1548	ILMN_1662328	ENSG00000168763	Naive/IFN	10.6657	0.653754	4.34906	0.773708	0.371741	1	0.750964	1	0.931994	0.374676
1549	ILMN_1662331	ENSG00000164494	Naive/IFN	0.0642925	0.0757882	4.05277	0.588736	0.371741	0.141426	0.142315	1	0.839597	0.374676
1550	ILMN_1691506	ENSG00000261147	Naive/IFN	5.56166e-06	7.8883e-06	17.0837	0.554826	0.371741	2.32001e-05	3.00842e-05	1	0.818893	0.374676
1551	ILMN_1694177	ENSG00000132646	Naive/IFN	6.91389e-10	2.62943e-06	0.526878	0.0439694	0.371741	4.33469e-09	1.16918e-05	1	0.206292	0.374676
1552	ILMN_1702384	ENSG00000120963	Naive/IFN	0.215633	0.157169	0.557516	0.160853	0.371741	0.405394	0.258961	1	0.45564	0.374676
1553	ILMN_1717855	ENSG00000113068	Naive/IFN	0.0016927	0.00023402	2.58725	0.542213	0.371741	0.00506213	0.000747459	1	0.809772	0.374676
1554	ILMN_1719656	ENSG00000204316	Naive/IFN	0.00869623	2.62943e-06	4.83525	0.284407	0.371741	0.0228009	1.16918e-05	1	0.610237	0.374676
1555	ILMN_1741171	ENSG00000169490	Naive/IFN	6.37196e-10	2.62943e-06	0.00187534	0.00241119	0.0558518	4.01079e-09	1.16918e-05	0.0245089	0.0254722	0.374676
1556	ILMN_1755234	ENSG00000172830	Naive/IFN	0.0662804	9.99185e-05	0.352055	0.124075	0.0901423	0.145319	0.000336075	1	0.393717	0.374676
1557	ILMN_1755737	ENSG00000170638	Naive/IFN	7.50717e-09	2.62943e-06	0.00482751	0.00193	0.0054587	4.24291e-08	1.16918e-05	0.0521281	0.0215946	0.120557
1558	ILMN_1759184	ENSG00000167747	Naive/IFN	1.79579e-13	2.62943e-06	0.408226	0.166782	0.0258342	1.56033e-12	1.16918e-05	1	0.464325	0.310721
1559	ILMN_1769757	ENSG00000165506	Naive/IFN	0.298392	0.175473	1.50871	0.1609	0.371741	0.53686	0.283484	1	0.45564	0.374676
1560	ILMN_1769810	ENSG00000144746	Naive/IFN	0.369085	0.184647	0.107904	0.157466	0.371741	0.644386	0.295224	0.537905	0.451119	0.374676
1561	ILMN_1770048	ENSG00000117543	Naive/IFN	3.04457	0.785911	1.7567	0.883137	0.371741	1	0.805953	1	0.96775	0.374676
1562	ILMN_1771957	ENSG00000177239	Naive/IFN	1.02964e-08	2.62943e-06	2.09279	0.346704	0.0937945	5.73747e-08	1.16918e-05	1	0.671838	0.374676
1563	ILMN_1777168	ENSG00000149474	Naive/IFN	1.60847e-08	2.62943e-06	2.61933	0.636886	0.0957377	8.80042e-08	1.16918e-05	1	0.867218	0.374676
1564	ILMN_1797656	ENSG00000112249	Naive/IFN	0.17247	0.0196761	0.0594686	0.0276222	0.0488365	0.334884	0.0440228	0.353888	0.150415	0.374676
1565	ILMN_1799688	ENSG00000094880	Naive/IFN	1.30979	0.786027	0.440486	0.783897	0.371741	1	0.805953	1	0.935731	0.374676
1566	ILMN_1804117	ENSG00000173465	Naive/IFN	0.00268867	0.00287134	4.03881	0.288767	0.371741	0.00778536	0.00765349	1	0.615037	0.374676
1567	ILMN_1806601	ENSG00000132463	Naive/IFN	4.61816	0.606111	7.23576	0.923257	0.371741	1	0.714095	1	0.969189	0.374676
1568	ILMN_1810055	ENSG00000167930	Naive/IFN	2.12137e-07	7.8883e-06	2.51674	0.955857	0.371741	1.03274e-06	3.00842e-05	1	0.969189	0.374676
1569	ILMN_1812976	ENSG00000123064	Naive/IFN	7.17478	0.607541	6.30987	0.690395	0.371741	1	0.71505	1	0.893896	0.374676
1570	ILMN_2176931	ENSG00000174516	Naive/IFN	1.19318e-07	2.62943e-06	0.439318	0.00825379	0.371741	5.97863e-07	1.16918e-05	1	0.0647884	0.374676
1571	ILMN_3249261	ENSG00000132383	Naive/IFN	0.00687974	0.000123583	2.91676	0.561003	0.371741	0.0185012	0.000409051	1	0.822559	0.374676
1572	ILMN_1654542	ENSG00000113391	Naive/IFN	1.72661e-05	7.8883e-06	0.000271834	3.41826e-05	0.371741	6.77233e-05	3.00842e-05	0.00493053	0.000740741	0.374676
1573	ILMN_1659960	ENSG00000104951	Naive/IFN	0.000361366	0.000312903	0.00850115	0.00647104	0.371741	0.00120174	0.000981848	0.0833481	0.0540404	0.374676
1574	ILMN_1663916	ENSG00000123329	Naive/IFN	0.000308927	0.000341826	0.00462124	0.0183245	0.0252163	0.00104073	0.00106366	0.0502001	0.11404	0.306488
1575	ILMN_1665554	ENSG00000104221	Naive/IFN	0.349811	0.251568	1.7728	0.356796	0.371741	0.614885	0.37528	1	0.681292	0.374676
1576	ILMN_1676361	ENSG00000128805	Naive/IFN	7.35406e-13	2.62943e-06	3.10092e-06	2.62943e-06	0.000833531	6.05766e-12	1.16918e-05	0.000106532	8.19001e-05	0.0344191
1577	ILMN_1689123	ENSG00000090061	Naive/IFN	0.00892938	0.00980779	0.254145	0.0305908	0.371741	0.0233397	0.0235035	0.945145	0.160971	0.374676
1578	ILMN_1694980	ENSG00000108784	Naive/IFN	1.27512e-07	7.8883e-06	3.17096	0.0585312	0.371741	6.36909e-07	3.00842e-05	1	0.247333	0.374676
1579	ILMN_1707199	ENSG00000140153	Naive/IFN	3.43156e-08	2.62943e-06	0.00344563	0.00436486	0.371741	1.81712e-07	1.16918e-05	0.0403327	0.0400386	0.374676
1580	ILMN_1716973	ENSG00000122678	Naive/IFN	0.000888302	2.36649e-05	0.103467	0.0166233	0.00458573	0.00279846	8.71586e-05	0.522572	0.10708	0.106471
1581	ILMN_1739103	ENSG00000197965	Naive/IFN	0.00470087	0.164789	1.40769	0.219881	0.371741	0.0130858	0.269136	1	0.536561	0.374676
1582	ILMN_1749287	ENSG00000174130	Naive/IFN	0.015029	0.000833531	0.0071168	0.00413347	0.01102	0.0377648	0.00242968	0.0717168	0.0384127	0.188574
1583	ILMN_1750718	ENSG00000204120	Naive/IFN	2.35224	0.534519	4.29719	0.946441	0.371741	1	0.65337	1	0.969189	0.374676
1584	ILMN_1753016	ENSG00000132313	Naive/IFN	5.87849e-07	2.62943e-06	4.05394	0.70035	0.371741	2.74987e-06	1.16918e-05	1	0.898149	0.374676
1585	ILMN_1774074	ENSG00000204231	Naive/IFN	3.22306	0.340096	1.07305	0.327012	0.371741	1	0.470164	1	0.651404	0.374676
1586	ILMN_1789243	ENSG00000184056	Naive/IFN	0.00268687	0.00142515	3.56396	0.467453	0.371741	0.00778193	0.00400591	1	0.768188	0.374676
1587	ILMN_1796407	ENSG00000008324	Naive/IFN	3.68723	0.503752	1.98338	0.548324	0.371741	1	0.625472	1	0.813851	0.374676
1588	ILMN_1799198	ENSG00000089723	Naive/IFN	0.964744	0.55582	4.46651	0.610528	0.371741	1	0.671764	1	0.852272	0.374676
1589	ILMN_1801378	ENSG00000132423	Naive/IFN	0.0095524	0.00441219	3.76796	0.503279	0.371741	0.0248452	0.0113686	1	0.787275	0.374676
1590	ILMN_1801464	ENSG00000185722	Naive/IFN	0.126756	0.142873	0.0929449	0.151237	0.371741	0.256692	0.240021	0.484284	0.439801	0.374676
1591	ILMN_1801941	ENSG00000164008	Naive/IFN	0.000304965	0.000399674	2.42485	0.855376	0.371741	0.00102875	0.00122442	1	0.960886	0.374676
1592	ILMN_1803398	ENSG00000112658	Naive/IFN	0.000315265	4.73298e-05	10.3336	0.907181	0.371741	0.00105927	0.000167551	1	0.969189	0.374676
1593	ILMN_1813763	ENSG00000168575	Naive/IFN	3.041e-08	2.62943e-06	4.672	0.36109	0.371741	1.62182e-07	1.16918e-05	1	0.684542	0.374676
1594	ILMN_1819783	ENSG00000052795	Naive/IFN	0.0760555	0.0893955	0.078975	0.072149	0.371741	0.164056	0.163305	0.433976	0.283695	0.374676
1595	ILMN_1862018	ENSG00000087152	Naive/IFN	1.00688	0.786385	0.329997	0.955455	0.371741	1	0.805953	1	0.969189	0.374676
1596	ILMN_2077905	ENSG00000134247	Naive/IFN	0.0498051	0.0510978	4.86879	0.518285	0.371741	0.111847	0.101754	1	0.798432	0.374676
1597	ILMN_2170813	ENSG00000078081	Naive/IFN	1.11448	0.0604638	2.4522	0.09548	0.371741	1	0.117597	1	0.338705	0.374676
1598	ILMN_1668514	ENSG00000186111	Naive/IFN	2.06675	0.175749	0.627687	0.149741	0.371741	1	0.283817	1	0.437893	0.374676
1599	ILMN_1669275	ENSG00000170631	Naive/IFN	2.31977	0.29964	10.8769	0.770174	0.371741	1	0.428569	1	0.930479	0.374676
1600	ILMN_1683059	ENSG00000124523	Naive/IFN	4.90255e-11	2.62943e-06	1.72885	0.410702	0.371741	3.40546e-10	1.16918e-05	1	0.724353	0.374676
1601	ILMN_1686516	ENSG00000149187	Naive/IFN	2.20278	0.786503	2.90595	0.829689	0.371741	1	0.805953	1	0.952304	0.374676
1602	ILMN_1689097	ENSG00000173418	Naive/IFN	0.000499696	0.0187137	0.360519	0.0609923	0.372657	0.00162928	0.0421299	1	0.254175	0.374676
1603	ILMN_1695509	ENSG00000127947	Naive/IFN	2.53493e-06	2.62943e-06	1.76768	0.183274	0.372657	1.10355e-05	1.16918e-05	1	0.488077	0.374676
1604	ILMN_1719158	ENSG00000159692	Naive/IFN	8.41545e-27	2.62943e-06	0.691477	0.0761142	0.372657	2.20875e-25	1.16918e-05	1	0.29266	0.374676
1605	ILMN_1724479	ENSG00000177463	Naive/IFN	0.0705634	0.155168	4.5435	0.785346	0.372657	0.153515	0.256462	1	0.936371	0.374676
1606	ILMN_1728662	ENSG00000006534	Naive/IFN	2.27169e-12	2.62943e-06	2.13861	0.955726	0.372657	1.78096e-11	1.16918e-05	1	0.969189	0.374676
1607	ILMN_1757210	ENSG00000129007	Naive/IFN	2.66576e-16	2.62943e-06	9.45864e-13	2.62943e-06	1.05177e-05	2.90076e-15	1.16918e-05	1.30334e-10	8.19001e-05	0.00124611
1608	ILMN_1761131	ENSG00000198721	Naive/IFN	0.00222832	0.000257685	0.0693923	0.0666009	0.00552707	0.00652538	0.000815037	0.395009	0.269623	0.121433
1609	ILMN_1763144	ENSG00000204386	Naive/IFN	0.0931669	0.786932	1.49079	0.930622	0.372657	0.197307	0.805953	1	0.969189	0.374676
1610	ILMN_1776552	ENSG00000162613	Naive/IFN	4.66954	0.483584	2.75657	0.508651	0.372657	1	0.607632	1	0.790969	0.374676
1611	ILMN_1789405	ENSG00000183597	Naive/IFN	0.00118778	1.8406e-05	0.00449041	0.000368121	0.000546922	0.00365827	6.87893e-05	0.0492005	0.00559552	0.02494
1612	ILMN_1796900	ENSG00000015676	Naive/IFN	7.86947e-12	2.62943e-06	0.484202	0.107901	0.372657	5.89605e-11	1.16918e-05	1	0.364279	0.374676
1613	ILMN_1804988	ENSG00000165943	Naive/IFN	0.263627	0.102327	2.72618	0.288428	0.372657	0.482419	0.183014	1	0.614652	0.374676
1614	ILMN_1814465	ENSG00000132388	Naive/IFN	6.31426	0.786987	3.68008	0.887734	0.372657	1	0.805953	1	0.969153	0.374676
1615	ILMN_1903914	ENSG00000271204	Naive/IFN	0.00034599	2.62943e-06	8.89943	0.21377	0.372657	0.00115333	1.16918e-05	1	0.528671	0.374676
1616	ILMN_2103841	ENSG00000110711	Naive/IFN	0.00669311	0.00833268	0.635925	0.134085	0.372657	0.0180493	0.0203141	1	0.411275	0.374676
1617	ILMN_2131336	ENSG00000166881	Naive/IFN	0.0244513	0.0076648	0.83266	0.179851	0.0290158	0.0587842	0.0188673	1	0.482998	0.328835
1618	ILMN_2222880	ENSG00000181035	Naive/IFN	0.00192514	0.000191949	0.0191282	0.00129894	0.372657	0.00570212	0.000623133	0.157269	0.015623	0.374676
1619	ILMN_2222992	ENSG00000120705	Naive/IFN	0.000412011	0.000160395	0.334061	0.0404328	0.372657	0.00135805	0.000522842	1	0.194609	0.374676
1620	ILMN_2293758	ENSG00000023516	Naive/IFN	1.43252e-16	2.62943e-06	1.18567e-06	2.62943e-06	0.0553601	1.59438e-15	1.16918e-05	4.50021e-05	8.19001e-05	0.374676
1621	ILMN_2331544	ENSG00000197971	Naive/IFN	4.84157	0.656002	7.04697	0.797852	0.372657	1	0.752841	1	0.941747	0.374676
1622	ILMN_2359029	ENSG00000166452	Naive/IFN	7.69412e-11	2.62943e-06	0.208297	0.383458	0.372657	5.24118e-10	1.16918e-05	0.825967	0.703691	0.374676
1623	ILMN_1661432	ENSG00000120253	Naive/IFN	4.87932e-41	2.62943e-06	0.605696	0.194102	0.372657	4.75808e-39	1.16918e-05	1	0.503252	0.374676
1624	ILMN_1665738	ENSG00000151702	Naive/IFN	1.699	0.228724	0.839521	0.289543	0.372657	1	0.348753	1	0.615568	0.374676
1625	ILMN_1667213	ENSG00000160049	Naive/IFN	2.21219	0.784436	2.01938	0.955515	0.372657	1	0.805953	1	0.969189	0.374676
1626	ILMN_1671932	ENSG00000100347	Naive/IFN	1.79853e-29	2.62943e-06	0.00396054	0.00391786	0.00189845	6.01584e-28	1.16918e-05	0.0447086	0.0368174	0.062543
1627	ILMN_1676745	ENSG00000115568	Naive/IFN	0.0580124	0.0922721	0.633278	0.274455	0.372657	0.128615	0.167944	1	0.599518	0.374676
1628	ILMN_1702592	ENSG00000177082	Naive/IFN	2.44053e-05	5.25887e-06	0.143822	0.00429124	0.372657	9.3668e-05	2.12247e-05	0.647226	0.0396791	0.374676
1629	ILMN_1707513	ENSG00000130517	Naive/IFN	1.21069e-09	2.62943e-06	0.16994	0.102188	0.372657	7.42524e-09	1.16918e-05	0.726097	0.352116	0.374676
1630	ILMN_1718297	ENSG00000143924	Naive/IFN	0.487634	0.0543373	9.12507	0.518156	0.372657	0.811039	0.107479	1	0.798432	0.374676
1631	ILMN_1722811	ENSG00000111276	Naive/IFN	0.87123	0.134185	0.307517	0.11005	0.372657	1	0.228761	1	0.368321	0.374676
1632	ILMN_1725705	ENSG00000125656	Naive/IFN	1.02343e-05	5.25887e-06	12.302	0.554077	0.372657	4.12923e-05	2.12247e-05	1	0.818366	0.374676
1633	ILMN_1727315	ENSG00000119522	Naive/IFN	0.0336043	0.000570587	0.797266	0.468021	0.0703715	0.0785265	0.00171487	1	0.768444	0.374676
1634	ILMN_1735231	ENSG00000132003	Naive/IFN	9.42338	0.783808	3.3086	0.955494	0.372657	1	0.805953	1	0.969189	0.374676
1635	ILMN_1737168	ENSG00000157306	Naive/IFN	1.8163	0.494694	1.66309	0.523384	0.372657	1	0.617916	1	0.801127	0.374676
1636	ILMN_1738883	ENSG00000181481	Naive/IFN	0.59848	0.307205	1.85874	0.664363	0.372657	0.965626	0.436253	1	0.883564	0.374676
1637	ILMN_1741711	ENSG00000142197	Naive/IFN	2.1981e-08	2.62943e-06	2.09179e-08	2.62943e-06	2.62943e-06	1.18576e-07	1.16918e-05	1.21528e-06	8.19001e-05	0.000406504
1638	ILMN_1745242	ENSG00000188313	Naive/IFN	4.75228e-11	2.62943e-06	1.43291	0.615614	0.116786	3.31015e-10	1.16918e-05	1	0.854779	0.374676
1639	ILMN_1771815	ENSG00000022277	Naive/IFN	8.3676e-19	2.62943e-06	0.190316	0.034301	0.372657	1.13329e-17	1.16918e-05	0.782817	0.174003	0.374676
1640	ILMN_1784031	ENSG00000104980	Naive/IFN	6.30016e-05	4.73298e-05	0.00454454	0.000794089	0.0209119	0.000230098	0.000167551	0.0496424	0.0104752	0.282928
1641	ILMN_1791097	ENSG00000081019	Naive/IFN	0.268074	0.0743236	0.260341	0.0570561	0.372657	0.489185	0.140083	0.958968	0.243208	0.374676
1642	ILMN_1796976	ENSG00000091106	Naive/IFN	1.48938e-13	2.62943e-06	1.3095	0.0646394	0.372657	1.29944e-12	1.16918e-05	1	0.26476	0.374676
1643	ILMN_1813389	ENSG00000125445	Naive/IFN	1.91621e-27	2.62943e-06	0.363421	0.100287	0.372657	5.35062e-26	1.16918e-05	1	0.348138	0.374676
1644	ILMN_1890614	ENSG00000197852	Naive/IFN	0.000580564	7.09947e-05	0.0582264	0.289017	0.372657	0.00187225	0.000243046	0.348342	0.615393	0.374676
1645	ILMN_2186858	ENSG00000022976	Naive/IFN	1.84274e-09	2.62943e-06	0.144495	0.039786	0.00276616	1.10713e-08	1.16918e-05	0.648872	0.19258	0.0786248
1646	ILMN_2375003	ENSG00000071054	Naive/IFN	0.462641	0.0532828	0.292755	0.0390024	0.372657	0.776294	0.105575	1	0.19046	0.374676
1647	ILMN_3246433	ENSG00000252310	Naive/IFN	9.50777	0.783947	3.92103	0.802172	0.372657	1	0.805953	1	0.943577	0.374676
1648	ILMN_1652521	ENSG00000104643	Naive/IFN	0.0156264	0.00597144	1.34162	0.954179	0.372657	0.039188	0.014999	1	0.969189	0.374676
1649	ILMN_1655329	ENSG00000058729	Naive/IFN	2.42204e-12	2.62943e-06	0.0279771	0.0095317	0.0433909	1.89298e-11	1.16918e-05	0.207164	0.0714962	0.374676
1650	ILMN_1656310	ENSG00000131203	Naive/IFN	1.18798	0.24663	16.6378	0.303989	0.372657	1	0.370004	1	0.630786	0.374676
1651	ILMN_1657871	ENSG00000134321	Naive/IFN	0.0046958	0.0294418	1.31898	0.0734296	0.372657	0.0130746	0.062908	1	0.286961	0.374676
1652	ILMN_1670925	ENSG00000182224	Naive/IFN	1.78967e-11	2.62943e-06	0.00733395	3.15532e-05	0.372657	1.29496e-10	1.16918e-05	0.0733801	0.000693241	0.374676
1653	ILMN_1691930	ENSG00000183741	Naive/IFN	1.39191e-20	2.62943e-06	0.742498	0.508593	0.372657	2.15186e-19	1.16918e-05	1	0.790969	0.374676
1654	ILMN_1694084	ENSG00000108669	Naive/IFN	3.19187	0.525808	1.0624	0.56979	0.372657	1	0.645085	1	0.828155	0.374676
1655	ILMN_1696675	ENSG00000172831	Naive/IFN	0.723237	0.263022	0.773474	0.397155	0.372657	1	0.388572	1	0.713742	0.374676
1656	ILMN_1708672	ENSG00000120437	Naive/IFN	1.65779e-05	1.8406e-05	0.265468	0.00898741	0.0223607	6.51651e-05	6.87893e-05	0.97199	0.0688003	0.289843
1657	ILMN_1714401	ENSG00000143376	Naive/IFN	1.13366e-05	7.8883e-06	0.278039	0.00788567	0.372657	4.54935e-05	3.00842e-05	0.99874	0.0625391	0.374676
1658	ILMN_1716080	ENSG00000110395	Naive/IFN	0.00181864	7.8883e-06	3.72751	0.508698	0.372657	0.00541195	3.00842e-05	1	0.790969	0.374676
1659	ILMN_1718207	ENSG00000143379	Naive/IFN	0.0869042	0.0194657	0.0670379	0.027517	0.372657	0.185126	0.0436469	0.385764	0.149907	0.374676
1660	ILMN_1722688	ENSG00000119523	Naive/IFN	1.27739	0.269625	0.468395	0.399201	0.372657	1	0.396156	1	0.715286	0.374676
1661	ILMN_1741455	ENSG00000135093	Naive/IFN	3.2699e-07	2.62943e-06	0.350308	0.289645	0.0461282	1.5672e-06	1.16918e-05	1	0.615658	0.374676
1662	ILMN_1747305	ENSG00000171115	Naive/IFN	3.97344e-09	2.62943e-06	0.514405	0.287239	0.372657	2.30849e-08	1.16918e-05	1	0.613329	0.374676
1663	ILMN_1763328	ENSG00000125812	Naive/IFN	0.000221363	7.8883e-06	3.43847	0.610536	0.0864742	0.00076173	3.00842e-05	1	0.852272	0.374676
1664	ILMN_1778876	ENSG00000198718	Naive/IFN	4.88504	0.467795	1.63797	0.487676	0.372657	1	0.593142	1	0.778126	0.374676
1665	ILMN_1790741	ENSG00000070423	Naive/IFN	0.0342138	7.09947e-05	4.76982	0.503292	0.372657	0.0797294	0.000243046	1	0.787275	0.374676
1666	ILMN_1803143	ENSG00000162298	Naive/IFN	0.00403888	0.00911362	0.957131	0.277418	0.372657	0.0113553	0.0220105	1	0.601991	0.374676
1667	ILMN_1810229	ENSG00000032219	Naive/IFN	1.17356e-06	5.25887e-06	1.24624	0.688704	0.372657	5.31521e-06	2.12247e-05	1	0.893127	0.374676
1668	ILMN_2306066	ENSG00000089280	Naive/IFN	1.25273	0.784523	3.0917	0.888764	0.372657	1	0.805953	1	0.969189	0.374676
1669	ILMN_3237324	ENSG00000155229	Naive/IFN	0.00104988	6.31064e-05	0.0410739	0.00340512	0.372657	0.00326368	0.000218759	0.273953	0.0331042	0.374676
1670	ILMN_3237452	ENSG00000212734	Naive/IFN	3.81419e-11	2.62943e-06	5.90146e-06	2.10355e-05	2.62943e-06	2.67584e-10	1.16918e-05	0.000186565	0.000479616	0.000406504
1671	ILMN_3244291	ENSG00000196109	Naive/IFN	3.08775	0.784705	6.69273	0.899542	0.372657	1	0.805953	1	0.969189	0.374676
1672	ILMN_3251620	ENSG00000152409	Naive/IFN	1.65476e-11	2.62943e-06	0.308846	0.386869	0.0445821	1.20352e-10	1.16918e-05	1	0.707154	0.374676
1673	ILMN_3272768	ENSG00000218510	Naive/IFN	2.50062e-32	2.62943e-06	0.262087	0.108283	0.00815387	1.07824e-30	1.16918e-05	0.962479	0.364745	0.158589
1674	ILMN_1662316	ENSG00000256861	Naive/IFN	7.95316	0.785015	7.32241	0.907752	0.371741	1	0.805953	1	0.969189	0.374676
1675	ILMN_1681467	ENSG00000131242	Naive/IFN	0.979715	0.509545	4.89326	0.56212	0.371741	1	0.630687	1	0.823261	0.374676
1676	ILMN_1691276	ENSG00000154832	Naive/IFN	0.28931	0.304507	2.47532	0.661558	0.100363	0.52282	0.433176	1	0.881961	0.374676
1677	ILMN_1696087	ENSG00000215021	Naive/IFN	1.86251	0.538227	1.89266	0.587058	0.371741	1	0.656762	1	0.839139	0.374676
1678	ILMN_1710092	ENSG00000130584	Naive/IFN	0.00146643	0.000533775	0.483065	0.0134233	0.371741	0.00444204	0.00161111	1	0.0912337	0.374676
1679	ILMN_1720048	ENSG00000108691	Naive/IFN	0.366931	0.0320581	0.364185	0.0258184	0.111872	0.641333	0.0677898	1	0.143868	0.374676
1680	ILMN_1730620	ENSG00000137486	Naive/IFN	2.42349	0.692175	2.21717	0.95261	0.371741	1	0.780854	1	0.969189	0.374676
1681	ILMN_1740903	ENSG00000122783	Naive/IFN	4.08655e-10	2.62943e-06	1.04155e-07	2.62943e-06	0.0693092	2.60721e-09	1.16918e-05	5.07834e-06	8.19001e-05	0.374676
1682	ILMN_1750160	ENSG00000124279	Naive/IFN	1.97482e-09	2.62943e-06	2.15294	0.644167	0.371741	1.18312e-08	1.16918e-05	1	0.871795	0.374676
1683	ILMN_1751692	ENSG00000186272	Naive/IFN	0.00522244	0.0259052	3.4626	0.741884	0.371741	0.0144008	0.0562521	1	0.917727	0.374676
1684	ILMN_1755937	ENSG00000182718	Naive/IFN	5.12144e-05	7.8883e-06	0.0649358	0.107184	0.00852462	0.000189229	3.00842e-05	0.377112	0.362902	0.162751
1685	ILMN_1757995	ENSG00000129484	Naive/IFN	0.120315	0.0389524	1.44774	0.521128	0.371741	0.245548	0.0804235	1	0.799798	0.374676
1686	ILMN_1762466	ENSG00000140463	Naive/IFN	1.45741e-12	2.62943e-06	0.0495791	0.00620021	0.000294497	1.16565e-11	1.16918e-05	0.312849	0.0524	0.0156863
1687	ILMN_1792660	ENSG00000118200	Naive/IFN	7.93076e-11	2.62943e-06	0.000382439	3.15532e-05	0.0580106	5.39658e-10	1.16918e-05	0.0064989	0.000693241	0.374676
1688	ILMN_1794512	ENSG00000144843	Naive/IFN	4.19921e-05	2.62943e-06	0.504585	0.0549972	0.00380742	0.00015703	1.16918e-05	1	0.237709	0.0946405
1689	ILMN_1800540	ENSG00000196352	Naive/IFN	1.36161e-10	2.62943e-06	0.052245	0.0408667	0.371741	9.07046e-10	1.16918e-05	0.324465	0.196015	0.374676
1690	ILMN_2072541	ENSG00000107560	Naive/IFN	2.84695	0.793171	1.42962	0.895062	0.371741	1	0.805953	1	0.969189	0.374676
1691	ILMN_2105177	ENSG00000156671	Naive/IFN	2.05431	0.33642	0.591151	0.322453	0.371741	1	0.466404	1	0.647716	0.374676
1692	ILMN_2129161	ENSG00000137507	Naive/IFN	0.165826	0.0338382	0.0969022	0.199295	0.0623833	0.32416	0.071068	0.498753	0.508744	0.374676
1693	ILMN_2170949	ENSG00000086300	Naive/IFN	1.96371	0.294836	1.9154	0.916873	0.371741	1	0.423336	1	0.969189	0.374676
1694	ILMN_2174215	ENSG00000162595	Naive/IFN	10.3284	0.602148	3.88664	0.682188	0.371741	1	0.710759	1	0.890409	0.374676
1695	ILMN_2346831	ENSG00000168282	Naive/IFN	1.06069	0.555618	2.51696	0.765738	0.371741	1	0.671583	1	0.928283	0.374676
1696	ILMN_2375418	ENSG00000132768	Naive/IFN	0.000142981	8.15125e-05	5.60232	0.170251	0.371741	0.000502653	0.000277554	1	0.4691	0.374676
1697	ILMN_3233135	ENSG00000119906	Naive/IFN	0.082439	0.0752544	0.447616	0.0572638	0.371741	0.176266	0.141453	1	0.243765	0.374676
1698	ILMN_3246214	ENSG00000174684	Naive/IFN	8.04888e-08	2.62943e-06	6.52336	0.515272	0.371741	4.12599e-07	1.16918e-05	1	0.796331	0.374676
1699	ILMN_1666594	ENSG00000140968	Naive/IFN	0.889051	0.0634009	2.51996	0.0954905	0.371741	1	0.12239	1	0.338705	0.374676
1700	ILMN_1679731	ENSG00000139370	Naive/IFN	4.89266e-10	2.62943e-06	1.57804e-07	2.62943e-06	0.371741	3.10743e-09	1.16918e-05	7.19598e-06	8.19001e-05	0.374676
1701	ILMN_1682197	ENSG00000170448	Naive/IFN	1.57139e-39	2.62943e-06	0.233116	0.221125	0.0941837	1.31056e-37	1.16918e-05	0.890223	0.537068	0.374676
1702	ILMN_1683243	ENSG00000136631	Naive/IFN	9.71577	0.801299	12.4609	0.891341	0.371741	1	0.805953	1	0.969189	0.374676
1703	ILMN_1685140	ENSG00000164244	Naive/IFN	4.55029e-05	0.000123583	0.000673532	0.00158292	0.371741	0.000169062	0.000409051	0.0104372	0.0184436	0.374676
1704	ILMN_1687351	ENSG00000164331	Naive/IFN	0.0724555	0.00420972	2.27394	0.4066	0.371741	0.1572	0.0109045	1	0.720703	0.374676
1705	ILMN_1687768	ENSG00000111912	Naive/IFN	0.000572187	0.0210618	0.572225	0.236402	0.103681	0.00184805	0.0467928	1	0.555284	0.374676
1706	ILMN_1692026	ENSG00000110066	Naive/IFN	0.222657	0.133765	0.772205	0.109595	0.371741	0.416416	0.228228	1	0.367407	0.374676
1707	ILMN_1692276	ENSG00000152904	Naive/IFN	1.74495e-19	2.62943e-06	7.93096e-09	2.62943e-06	0.012971	2.49107e-18	1.16918e-05	5.29162e-07	8.19001e-05	0.210217
1708	ILMN_1711102	ENSG00000170340	Naive/IFN	6.71747	0.590226	5.82336	0.814533	0.371741	1	0.701707	1	0.947608	0.374676
1709	ILMN_1711166	ENSG00000116213	Naive/IFN	2.00126e-10	2.62943e-06	0.626384	0.431656	0.371741	1.31315e-09	1.16918e-05	1	0.742886	0.374676
1710	ILMN_1722953	ENSG00000170242	Naive/IFN	0.290266	0.122721	1.19444	0.36263	0.0693171	0.524398	0.213056	1	0.686145	0.374676
1711	ILMN_1745329	ENSG00000156858	Naive/IFN	0.000367091	0.000828272	0.00943763	0.0102048	0.371741	0.00121886	0.00241824	0.0909125	0.0753007	0.374676
1712	ILMN_1751338	ENSG00000069248	Naive/IFN	0.0061756	0.0059583	0.277088	0.723236	0.371741	0.0167856	0.0149719	0.997349	0.908176	0.374676
1713	ILMN_1758213	ENSG00000119927	Naive/IFN	0.374063	0.0545292	1.97826	0.249489	0.371741	0.651911	0.107775	1	0.570793	0.374676
1714	ILMN_1761996	ENSG00000100650	Naive/IFN	0.0371302	0.0362336	0.587881	0.0531225	0.371741	0.0860354	0.0754614	1	0.233103	0.374676
1715	ILMN_1780940	ENSG00000112640	Naive/IFN	0.0369911	0.109813	0.0089417	0.158037	0.0629933	0.0857758	0.194021	0.0870433	0.451793	0.374676
1716	ILMN_1785549	ENSG00000158014	Naive/IFN	16.7181	0.801559	8.47247	0.805693	0.371741	1	0.805953	1	0.944922	0.374676
1717	ILMN_1801122	ENSG00000146592	Naive/IFN	4.90692	0.342137	5.2322	0.345431	0.371741	1	0.471852	1	0.670838	0.374676
1718	ILMN_2121207	ENSG00000141971	Naive/IFN	2.71119e-09	2.62943e-06	0.0515731	0.0108727	0.000588993	1.59934e-08	1.16918e-05	0.321748	0.0789423	0.0258248
1719	ILMN_2258774	ENSG00000055950	Naive/IFN	2.24461e-38	2.62943e-06	0.026106	0.167968	0.0149273	1.73505e-36	1.16918e-05	0.195916	0.466243	0.229096
1720	ILMN_2352303	ENSG00000101265	Naive/IFN	2.84842e-05	2.62943e-06	0.000199408	9.46596e-05	0.371741	0.000108567	1.16918e-05	0.00383014	0.00178838	0.374676
1721	ILMN_2383484	ENSG00000221381	Naive/IFN	9.99775e-08	2.62943e-06	1.62067	0.0992243	0.0212563	5.06966e-07	1.16918e-05	1	0.346234	0.283948
1722	ILMN_3236239	ENSG00000273033	Naive/IFN	1.92414e-15	2.62943e-06	0.000402651	0.00250322	0.000178802	1.96396e-14	1.16918e-05	0.00680164	0.026075	0.0105919
1723	ILMN_3243682	ENSG00000157870	Naive/IFN	4.90019e-12	2.62943e-06	0.351686	0.0123215	0.371741	3.74441e-11	1.16918e-05	1	0.0866778	0.374676
1724	ILMN_1661886	ENSG00000100823	Naive/IFN	0.00141214	0.000320791	0.000250607	0.0844811	0.00605296	0.00428885	0.00100263	0.00461766	0.31379	0.128317
1725	ILMN_1671494	ENSG00000111667	Naive/IFN	1.22502	0.307996	1.36582	0.52925	0.371741	1	0.437181	1	0.804749	0.374676
1726	ILMN_1672080	ENSG00000160113	Naive/IFN	5.91745e-07	2.62943e-06	0.614729	0.799482	0.129121	2.76606e-06	1.16918e-05	1	0.942618	0.374676
1727	ILMN_1673023	ENSG00000183495	Naive/IFN	5.9589	0.800883	6.63443	0.917173	0.371741	1	0.805953	1	0.969189	0.374676
1728	ILMN_1690625	ENSG00000197818	Naive/IFN	4.48132e-05	2.62943e-06	0.0111062	0.0276906	0.0225027	0.000166646	1.16918e-05	0.102995	0.150723	0.290423
1729	ILMN_1712803	ENSG00000134057	Naive/IFN	0.780467	0.453136	0.407525	0.468265	0.371741	1	0.580266	1	0.768444	0.374676
1730	ILMN_1729123	ENSG00000119383	Naive/IFN	2.6518e-05	7.8883e-06	0.065106	0.0191791	0.371741	0.000101378	3.00842e-05	0.377707	0.11774	0.374676
1731	ILMN_1729816	ENSG00000078668	Naive/IFN	4.92404	0.802027	4.17234	0.801167	0.371741	1	0.805953	1	0.943188	0.374676
1732	ILMN_1742544	ENSG00000081189	Naive/IFN	3.81421e-07	5.25887e-06	0.552391	0.0755831	0.371741	1.81914e-06	2.12247e-05	1	0.291325	0.374676
1733	ILMN_1743299	ENSG00000164751	Naive/IFN	0.0110371	2.62943e-06	0.84777	0.302054	0.371741	0.0283808	1.16918e-05	1	0.629067	0.374676
1734	ILMN_1756402	ENSG00000144120	Naive/IFN	5.25034e-07	2.36649e-05	1.02795e-05	3.68121e-05	0.371741	2.47246e-06	8.71586e-05	0.000302351	0.000767544	0.374676
1735	ILMN_1756417	ENSG00000186352	Naive/IFN	11.5679	0.339886	9.34633	0.326705	0.371741	1	0.469975	1	0.651404	0.374676
1736	ILMN_1763560	ENSG00000167604	Naive/IFN	0.0391303	0.0975257	0.0388866	0.0765192	0.371741	0.0901261	0.17579	0.263196	0.293416	0.374676
1737	ILMN_1764596	ENSG00000128309	Naive/IFN	5.55974e-07	7.8883e-06	0.000301608	0.00291604	0.0801451	2.60847e-06	3.00842e-05	0.00534006	0.0292227	0.374676
1738	ILMN_1777318	ENSG00000165118	Naive/IFN	1.70272e-07	5.25887e-06	1.022	0.04124	0.0308827	8.37291e-07	2.12247e-05	1	0.19706	0.340609
1739	ILMN_1784534	ENSG00000131871	Naive/IFN	0.0155384	0.0239725	0.920183	0.295814	0.371741	0.0389828	0.0526109	1	0.6223	0.374676
1740	ILMN_1798659	ENSG00000024862	Naive/IFN	0.000189503	0.000226131	0.247822	0.0478951	0.371741	0.000657811	0.000724638	0.929507	0.217694	0.374676
1741	ILMN_1800420	ENSG00000167257	Naive/IFN	0.00140362	0.00102548	0.106038	0.0159212	0.371741	0.004264	0.0029532	0.530904	0.103877	0.374676
1742	ILMN_1807152	ENSG00000136935	Naive/IFN	3.47792e-05	8.94008e-05	0.501968	0.101528	0.371741	0.000131063	0.000303192	1	0.350699	0.374676
1743	ILMN_1808354	ENSG00000033867	Naive/IFN	6.65104e-05	7.8883e-06	3.66173	0.378838	0.371741	0.000242146	3.00842e-05	1	0.700282	0.374676
1744	ILMN_2127328	ENSG00000185129	Naive/IFN	4.42895	0.80213	2.08271	0.848839	0.371741	1	0.805953	1	0.957589	0.374676
1745	ILMN_2258004	ENSG00000176845	Naive/IFN	0.0529164	0.110289	0.0106806	0.214065	0.0211669	0.118165	0.194726	0.0996306	0.529089	0.283351
1746	ILMN_2293872	ENSG00000106617	Naive/IFN	0.881043	0.595241	1.84906	0.672825	0.371741	1	0.705947	1	0.886927	0.374676
1747	ILMN_2366972	ENSG00000170917	Naive/IFN	0.0288105	0.0846757	0.919842	0.456601	0.103668	0.0683313	0.156186	1	0.759424	0.374676
1748	ILMN_2403852	ENSG00000108669	Naive/IFN	0.639675	0.324299	0.638988	0.308435	0.371741	1	0.454309	1	0.63512	0.374676
1749	ILMN_3239965	ENSG00000131203	Naive/IFN	1.1716	0.249197	11.5481	0.253685	0.371741	1	0.372883	1	0.575307	0.374676
1750	ILMN_1658437	ENSG00000183605	Naive/IFN	1.23771e-12	2.62943e-06	2.75558e-07	7.8883e-06	0.0822592	9.94952e-12	1.16918e-05	1.19223e-05	0.000194553	0.374676
1751	ILMN_1658830	ENSG00000166272	Naive/IFN	0.00571074	0.00064947	0.448444	0.041758	0.0221977	0.0156293	0.00192323	1	0.198339	0.289709
1752	ILMN_1662964	ENSG00000185238	Naive/IFN	0.122723	0.0150088	11.3178	0.486603	0.371741	0.24952	0.034638	1	0.777204	0.374676
1753	ILMN_1676626	ENSG00000032219	Naive/IFN	0.761486	0.597163	0.371511	0.674266	0.371741	1	0.707631	1	0.8877	0.374676
1754	ILMN_1695334	ENSG00000163348	Naive/IFN	0.401429	0.275546	0.360837	0.276595	0.371741	0.689461	0.402199	1	0.601017	0.374676
1755	ILMN_1703335	ENSG00000103642	Naive/IFN	2.08551e-29	2.62943e-06	0.982298	0.0966869	0.371741	6.92094e-28	1.16918e-05	1	0.341353	0.374676
1756	ILMN_1717677	ENSG00000136367	Naive/IFN	1.43702	0.503566	1.6726	0.535805	0.371741	1	0.625362	1	0.807405	0.374676
1757	ILMN_1722532	ENSG00000115548	Naive/IFN	9.21825	0.624725	7.81119	0.717854	0.371741	1	0.728443	1	0.905714	0.374676
1758	ILMN_1726306	ENSG00000256269	Naive/IFN	1.10448e-19	2.62943e-06	0.141773	0.04327	0.00787515	1.60016e-18	1.16918e-05	0.643484	0.204219	0.156406
1759	ILMN_1737695	ENSG00000100311	Naive/IFN	0.000340441	0.00264258	0.0264771	0.00404407	0.371741	0.00113693	0.00707199	0.19791	0.0378073	0.374676
1760	ILMN_1741331	ENSG00000053770	Naive/IFN	0.482681	0.0778102	1.8037	0.228353	0.371741	0.803823	0.145487	1	0.546049	0.374676
1761	ILMN_1743130	ENSG00000134247	Naive/IFN	0.0347129	0.0707186	6.06278	0.700552	0.371741	0.0808183	0.134327	1	0.898149	0.374676
1762	ILMN_1764361	ENSG00000111266	Naive/IFN	0.0297503	0.105469	4.81249	0.739946	0.371741	0.0703103	0.187522	1	0.916572	0.374676
1763	ILMN_1766309	ENSG00000100124	Naive/IFN	0.194026	0.113794	0.65833	0.941053	0.371741	0.370599	0.199857	1	0.969189	0.374676
1764	ILMN_1767541	ENSG00000047365	Naive/IFN	1.01199	0.0458047	0.506681	0.0328811	0.371741	1	0.092507	1	0.169101	0.374676
1765	ILMN_1768488	ENSG00000132604	Naive/IFN	0.000818772	0.00389156	5.881	0.414412	0.371741	0.00259295	0.0101405	1	0.727732	0.374676
1766	ILMN_1780036	ENSG00000071127	Naive/IFN	0.178396	0.0758855	24.1242	0.507326	0.371741	0.34443	0.142434	1	0.790288	0.374676
1767	ILMN_1808765	ENSG00000175395	Naive/IFN	1.75311e-11	2.62943e-06	8.26115e-10	2.62943e-06	0.000157766	1.27068e-10	1.16918e-05	6.62826e-08	8.19001e-05	0.00963665
1768	ILMN_1809957	ENSG00000042753	Naive/IFN	9.22473e-11	2.62943e-06	0.0439284	0.0269517	0.371741	6.22363e-10	1.16918e-05	0.287052	0.148015	0.374676
1769	ILMN_1864166	ENSG00000127124	Naive/IFN	15.0624	0.801951	14.1389	0.869691	0.371741	1	0.805953	1	0.964718	0.374676
1770	ILMN_2148469	ENSG00000128045	Naive/IFN	5.04189e-05	0.000633694	0.212581	0.0177329	0.141487	0.000186399	0.00188443	0.837701	0.111619	0.374676
1771	ILMN_2376502	ENSG00000072422	Naive/IFN	3.00027	0.530215	1.17935	0.572964	0.371741	1	0.649173	1	0.83049	0.374676
1772	ILMN_2397199	ENSG00000166579	Naive/IFN	0.266432	0.00106755	7.78426	0.302335	0.371741	0.486469	0.00306531	1	0.629241	0.374676
1773	ILMN_2403889	ENSG00000100462	Naive/IFN	1.00598e-05	2.62943e-06	0.130633	0.00256896	0.371741	4.0692e-05	1.16918e-05	0.611159	0.026477	0.374676
1774	ILMN_3237241	ENSG00000105058	Naive/IFN	2.25468	0.511204	1.3087	0.709408	0.371741	1	0.632247	1	0.902425	0.374676
1775	ILMN_1653712	ENSG00000197355	Naive/IFN	1.4471e-47	2.62943e-06	0.000496789	0.000670506	0.371741	4.8276e-45	1.16918e-05	0.00813669	0.00915948	0.374676
1776	ILMN_1655307	ENSG00000035141	Naive/IFN	2.45345e-18	2.62943e-06	0.0037427	0.000270832	0.371741	3.20643e-17	1.16918e-05	0.0430627	0.00431323	0.374676
1777	ILMN_1662364	ENSG00000090861	Naive/IFN	0.00141526	0.00307118	0.975504	0.208948	0.371741	0.00429524	0.00813314	1	0.521424	0.374676
1778	ILMN_1668619	ENSG00000084444	Naive/IFN	0.178828	0.19893	0.0387761	0.199619	0.371741	0.345159	0.312844	0.262869	0.509168	0.374676
1779	ILMN_1682783	ENSG00000253352	Naive/IFN	3.32548	0.264787	1.94684	0.241882	0.371741	1	0.390723	1	0.562466	0.374676
1780	ILMN_1684802	ENSG00000148835	Naive/IFN	0.449289	0.106248	0.756532	0.523165	0.0689832	0.757398	0.188589	1	0.801127	0.374676
1781	ILMN_1695731	ENSG00000131462	Naive/IFN	1.17124	0.248802	1.10726	0.224404	0.371741	1	0.372565	1	0.541448	0.374676
1782	ILMN_1703433	ENSG00000187838	Naive/IFN	0.279464	0.274253	1.80125	0.297555	0.371741	0.507197	0.400865	1	0.624623	0.374676
1783	ILMN_1703946	ENSG00000170425	Naive/IFN	1.77467e-23	2.62943e-06	6.79421e-14	2.62943e-06	0.00812232	3.48798e-22	1.16918e-05	1.1484e-11	8.19001e-05	0.158589
1784	ILMN_1714167	ENSG00000166347	Naive/IFN	1.15848e-13	2.62943e-06	0.031334	0.0172649	0.0659357	1.022e-12	1.16918e-05	0.225771	0.110039	0.374676
1785	ILMN_1715024	ENSG00000160285	Naive/IFN	1.00468e-08	2.62943e-06	0.00317476	0.0645631	0.00460414	5.60333e-08	1.16918e-05	0.0376839	0.264662	0.106691
1786	ILMN_1717313	ENSG00000146232	Naive/IFN	0.000140131	5.25887e-06	0.0119206	0.0212064	0.00142515	0.000493045	2.12247e-05	0.108796	0.125654	0.0510358
1787	ILMN_1738523	ENSG00000172936	Naive/IFN	1.12279	0.353449	1.36844	0.654634	0.371741	1	0.483769	1	0.877715	0.374676
1788	ILMN_1739659	ENSG00000023041	Naive/IFN	8.16985e-06	2.62943e-06	0.102405	0.0254082	0.00151455	3.34418e-05	1.16918e-05	0.519693	0.142585	0.0530387
1789	ILMN_1751028	ENSG00000149257	Naive/IFN	2.2078e-06	4.47004e-05	0.618644	0.00534301	0.371741	9.7013e-06	0.00015949	1	0.0465841	0.374676
1790	ILMN_1752582	ENSG00000255990	Naive/IFN	6.00465	0.79949	4.80391	0.87375	0.371741	1	0.805953	1	0.965436	0.374676
1791	ILMN_1760174	ENSG00000078070	Naive/IFN	3.40593e-13	2.62943e-06	0.185895	0.04393	0.371741	2.88231e-12	1.16918e-05	0.770381	0.206259	0.374676
1792	ILMN_1768293	ENSG00000113569	Naive/IFN	2.34023	0.200392	2.48228	0.19391	0.371741	1	0.314591	1	0.503014	0.374676
1793	ILMN_1772261	ENSG00000090863	Naive/IFN	5.90436e-07	2.62943e-06	1.89605	0.636013	0.371741	2.76096e-06	1.16918e-05	1	0.866867	0.374676
1794	ILMN_1776153	ENSG00000164252	Naive/IFN	1.47223	0.65414	0.400466	0.774997	0.371741	1	0.751302	1	0.932374	0.374676
1795	ILMN_1786039	ENSG00000170633	Naive/IFN	2.852e-05	6.57358e-05	4.51786	0.702848	0.371741	0.000108671	0.000226943	1	0.899546	0.374676
1796	ILMN_1813834	ENSG00000198890	Naive/IFN	7.69123e-36	2.62943e-06	7.29754	0.566951	0.122321	4.62093e-34	1.16918e-05	1	0.82623	0.374676
1797	ILMN_2184640	ENSG00000166197	Naive/IFN	1.96528	0.33169	1.99726	0.316655	0.371741	1	0.461429	1	0.643119	0.374676
1798	ILMN_2338480	ENSG00000126858	Naive/IFN	0.00538384	0.000123583	1.16709	0.325387	0.0347874	0.0148018	0.000409051	1	0.65062	0.360294
1799	ILMN_2380740	ENSG00000135297	Naive/IFN	1.50975e-07	2.62943e-06	3.48855	0.705748	0.371741	7.47036e-07	1.16918e-05	1	0.900439	0.374676
1800	ILMN_3226181	ENSG00000140876	Naive/IFN	1.3217e-25	2.62943e-06	0.544836	0.678859	0.371741	3.14947e-24	1.16918e-05	1	0.889372	0.374676
1801	ILMN_1674152	ENSG00000104825	Naive/IFN	2.41959	0.426457	5.6517	0.924041	0.371741	1	0.555793	1	0.969189	0.374676
1802	ILMN_1675191	ENSG00000175857	Naive/IFN	2.284e-30	2.62943e-06	4.00166	0.953622	0.371741	8.39254e-29	1.16918e-05	1	0.969189	0.374676
1803	ILMN_1683231	ENSG00000133477	Naive/IFN	3.10845	0.51392	2.59851	0.565539	0.371741	1	0.634161	1	0.82501	0.374676
1804	ILMN_1690487	ENSG00000078674	Naive/IFN	0.00010611	0.000247167	1.48478	0.22068	0.371741	0.000378065	0.00078569	1	0.537068	0.374676
1805	ILMN_1694269	ENSG00000125633	Naive/IFN	0.853941	0.265838	4.273	0.358079	0.371741	1	0.391961	1	0.682612	0.374676
1806	ILMN_1704305	ENSG00000132603	Naive/IFN	4.82587e-19	2.62943e-06	2.01481	0.953606	0.371741	6.65697e-18	1.16918e-05	1	0.969189	0.374676
1807	ILMN_1707350	ENSG00000198680	Naive/IFN	1.44664	0.0772107	8.6811	0.456315	0.371741	1	0.144558	1	0.759204	0.374676
1808	ILMN_1707901	ENSG00000109016	Naive/IFN	0.00109775	0.0100313	0.00995654	0.130575	0.371741	0.00340082	0.0239892	0.0944753	0.404594	0.374676
1809	ILMN_1722206	ENSG00000178573	Naive/IFN	0.0470201	0.334851	1.27683	0.401212	0.371741	0.106214	0.464685	1	0.716918	0.374676
1810	ILMN_1738179	ENSG00000114861	Naive/IFN	1.68318	0.799787	5.94403	0.849042	0.371741	1	0.805953	1	0.957589	0.374676
1811	ILMN_1745421	ENSG00000100319	Naive/IFN	0.0440621	0.0334043	1.88318	0.929926	0.371741	0.100211	0.0703199	1	0.969189	0.374676
1812	ILMN_1756501	ENSG00000073849	Naive/IFN	8.09981e-06	2.62943e-06	0.000205252	0.00741237	0.371741	3.31872e-05	1.16918e-05	0.00393048	0.0596614	0.374676
1813	ILMN_1756631	ENSG00000167625	Naive/IFN	2.1409	0.247751	0.687687	0.604078	0.371741	1	0.371377	1	0.849292	0.374676
1814	ILMN_1764489	ENSG00000106638	Naive/IFN	0.165485	0.148198	8.42531	0.16826	0.371741	0.323544	0.247039	1	0.466543	0.374676
1815	ILMN_1766045	ENSG00000097033	Naive/IFN	0.115994	0.176779	3.48324	0.439234	0.371741	0.238361	0.285228	1	0.748108	0.374676
1816	ILMN_1770732	ENSG00000141030	Naive/IFN	9.5076e-29	2.62943e-06	0.0001743	0.000786201	0.371741	2.95412e-27	1.16918e-05	0.00342044	0.0103928	0.374676
1817	ILMN_1776858	ENSG00000105865	Naive/IFN	3.58101e-06	2.36649e-05	8.15243	0.912845	0.371741	1.53366e-05	8.71586e-05	1	0.969189	0.374676
1818	ILMN_1779095	ENSG00000092067	Naive/IFN	1.2828e-08	2.62943e-06	5.19651e-07	2.62943e-06	0.0484973	7.09206e-08	1.16918e-05	2.11104e-05	8.19001e-05	0.374676
1819	ILMN_1800311	ENSG00000025156	Naive/IFN	3.38531e-34	2.62943e-06	2.61931	0.183287	0.372657	1.75884e-32	1.16918e-05	1	0.488077	0.374676
1820	ILMN_1812441	ENSG00000173065	Naive/IFN	0.0231782	0.0311798	0.199509	0.72367	0.372657	0.0560851	0.0661202	0.804107	0.908176	0.374676
1821	ILMN_1911042	ENSG00000150867	Naive/IFN	0.00276943	0.00574268	0.0595529	0.036749	0.372854	0.00799364	0.0144789	0.353888	0.182908	0.374676
1822	ILMN_2226628	ENSG00000096654	Naive/IFN	8.03921	0.611317	4.66675	0.696243	0.374676	1	0.718125	1	0.896829	0.374676
1823	ILMN_2392189	ENSG00000144677	Naive/IFN	2.44784	0.10143	3.63835	0.942389	0.374676	1	0.181722	1	0.969189	0.374676
1824	ILMN_3238036	ENSG00000171135	Naive/IFN	1.3759	0.799913	0.353826	0.953314	0.374676	1	0.805953	1	0.969189	0.374676
1825	ILMN_3243274	ENSG00000229205	Naive/IFN	4.85715	0.799934	3.27174	0.953285	0.374676	1	0.805953	1	0.969189	0.374676
1826	ILMN_1675788	ENSG00000105497	Naive/IFN	2.05113e-16	2.62943e-06	1.42443	0.0433804	0.372859	2.24932e-15	1.16918e-05	1	0.204588	0.374676
1827	ILMN_1679428	ENSG00000109220	Naive/IFN	0.122918	0.0176777	0.185368	0.0858826	0.372854	0.249837	0.0400536	0.769578	0.317045	0.374676
1828	ILMN_1681101	ENSG00000145416	Naive/IFN	2.10124	0.264111	4.25941	0.480185	0.372854	1	0.389907	1	0.774139	0.374676
1829	ILMN_1684391	ENSG00000083444	Naive/IFN	3.92749e-07	2.62943e-06	1.38214e-05	2.62943e-06	0.0972496	1.87105e-06	1.16918e-05	0.000394626	8.19001e-05	0.374676
1830	ILMN_1695983	ENSG00000198231	Naive/IFN	1.61268e-10	2.62943e-06	0.0703117	0.0759196	0.0172649	1.0659e-09	1.16918e-05	0.398989	0.292347	0.25186
1831	ILMN_1699585	ENSG00000180828	Naive/IFN	0.298006	0.322358	0.112726	0.325755	0.372854	0.536241	0.452551	0.554839	0.651254	0.374676
1832	ILMN_1722423	ENSG00000146414	Naive/IFN	0.0940161	0.0994873	7.04655	0.953249	0.372854	0.198905	0.178767	1	0.969189	0.374676
1833	ILMN_1733259	ENSG00000121933	Naive/IFN	5.41227e-05	7.8883e-06	0.097741	0.0147564	0.134795	0.000199452	3.00842e-05	0.502051	0.0978905	0.374676
1834	ILMN_1739253	ENSG00000124356	Naive/IFN	7.84903e-07	2.62943e-06	1.62126e-07	2.62943e-06	2.62943e-06	3.61958e-06	1.16918e-05	7.33759e-06	8.19001e-05	0.000406504
1835	ILMN_1769013	ENSG00000141505	Naive/IFN	0.113934	0.000623176	0.0450797	0.000943967	0.372854	0.234471	0.00186057	0.292464	0.0120632	0.374676
1836	ILMN_1772233	ENSG00000186635	Naive/IFN	0.000697056	0.00199311	0.424882	0.0997449	0.0390103	0.0022236	0.00545363	1	0.346809	0.374676
1837	ILMN_1782079	ENSG00000180787	Naive/IFN	0.75425	0.00105966	0.319604	0.0221477	0.0216245	1	0.00304473	1	0.12952	0.28675
1838	ILMN_1805800	ENSG00000144566	Naive/IFN	0.00739965	0.00943967	4.00135	0.488906	0.374676	0.0196905	0.0226942	1	0.778333	0.374676
1839	ILMN_1810069	ENSG00000163249	Naive/IFN	3.47448e-05	5.25887e-06	0.690569	0.28721	0.374676	0.000130972	2.12247e-05	1	0.613329	0.374676
1840	ILMN_1813846	ENSG00000135124	Naive/IFN	7.64497e-13	2.62943e-06	7.00197	0.711609	0.374676	6.28097e-12	1.16918e-05	1	0.903643	0.374676
1841	ILMN_2061950	ENSG00000011454	Naive/IFN	2.97915e-05	2.62943e-05	1.49935e-05	3.68121e-05	0.374676	0.000113277	9.66744e-05	0.000419059	0.000767544	0.374676
1842	ILMN_2079803	ENSG00000257103	Naive/IFN	1.30245e-15	2.62943e-06	9.58254e-05	0.000107807	0.374676	1.34895e-14	1.16918e-05	0.00205895	0.00200098	0.374676
1843	ILMN_2085722	ENSG00000168556	Naive/IFN	6.97653e-09	2.62943e-06	1.05631	0.0871868	0.374676	3.95888e-08	1.16918e-05	1	0.320182	0.374676
1844	ILMN_2290618	ENSG00000093183	Naive/IFN	0.000117239	0.000118325	0.216368	0.0719992	0.374676	0.000416315	0.000394841	0.847357	0.283458	0.374676
1845	ILMN_2319344	ENSG00000100823	Naive/IFN	0.00652002	0.0217612	0.00376994	0.110681	0.374676	0.0176235	0.04822	0.0432502	0.369528	0.374676
1846	ILMN_2327795	ENSG00000142599	Naive/IFN	0.264609	0.0168126	0.0852869	0.036699	0.113565	0.483966	0.0382714	0.456966	0.182731	0.374676
1847	ILMN_2345015	ENSG00000148334	Naive/IFN	0.101365	0.00881123	0.509444	0.221753	0.021067	0.212187	0.0213698	1	0.537624	0.282928
1848	ILMN_2396801	ENSG00000180316	Naive/IFN	0.198681	0.247219	1.46638	0.376209	0.374676	0.377727	0.370712	1	0.698477	0.374676
1849	ILMN_2403906	ENSG00000164144	Naive/IFN	6.27033e-27	2.62943e-06	0.000864388	0.00221661	0.00410192	1.66295e-25	1.16918e-05	0.0127988	0.0239557	0.0986717
1850	ILMN_3261811	ENSG00000215256	Naive/IFN	7.73904e-23	2.62943e-06	0.360431	0.644763	0.10935	1.44276e-21	1.16918e-05	1	0.872014	0.374676
1851	ILMN_1652525	ENSG00000196814	Naive/IFN	4.78528e-11	2.62943e-06	0.00909466	0.00843785	0.374676	3.32947e-10	1.16918e-05	0.088212	0.0658262	0.374676
1852	ILMN_1657550	ENSG00000167508	Naive/IFN	0.0361713	0.0134469	0.139526	0.0151561	0.374676	0.0840284	0.0313646	0.637692	0.0998442	0.374676
1853	ILMN_1662426	ENSG00000042753	Naive/IFN	2.02368e-12	2.62943e-06	0.0160117	0.00369961	0.374676	1.5974e-11	1.16918e-05	0.137801	0.0351311	0.374676
1854	ILMN_1673548	ENSG00000119862	Naive/IFN	2.17583	0.512945	7.13624	0.548792	0.374676	1	0.633535	1	0.813974	0.374676
1855	ILMN_1680899	ENSG00000214021	Naive/IFN	0.0576492	0.0548263	1.95688	0.151847	0.374676	0.1279	0.108311	1	0.441101	0.374676
1856	ILMN_1683175	ENSG00000164967	Naive/IFN	1.33123e-05	7.8883e-06	0.854626	0.567353	0.089995	5.28864e-05	3.00842e-05	1	0.82623	0.374676
1857	ILMN_1696021	ENSG00000025800	Naive/IFN	0.00181571	8.41419e-05	0.338091	0.0291499	0.374676	0.00540578	0.000286123	1	0.155949	0.374676
1858	ILMN_1731736	ENSG00000100599	Naive/IFN	0.000255971	0.000194578	0.012047	0.23773	0.0869449	0.000873705	0.000630216	0.109792	0.557061	0.374676
1859	ILMN_1744006	ENSG00000141098	Naive/IFN	1.75307e-24	2.62943e-06	0.0563865	0.0616918	0.374676	3.81196e-23	1.16918e-05	0.340549	0.256079	0.374676
1860	ILMN_1751097	ENSG00000182158	Naive/IFN	0.437351	0.213352	8.69895	0.959033	0.372854	0.739832	0.330401	1	0.969189	0.374676
1861	ILMN_1751627	ENSG00000054116	Naive/IFN	1.31502	0.313347	0.38653	0.31803	0.372854	1	0.44294	1	0.644242	0.374676
1862	ILMN_1753122	ENSG00000147316	Naive/IFN	0.0722821	0.0114486	20.0029	0.438526	0.372854	0.156904	0.0270923	1	0.747912	0.374676
1863	ILMN_1760718	ENSG00000122515	Naive/IFN	2.57467e-23	2.62943e-06	0.121678	0.0215929	0.00212195	4.99068e-22	1.16918e-05	0.583401	0.12714	0.0664198
1864	ILMN_1778347	ENSG00000164978	Naive/IFN	3.32957e-29	2.62943e-06	5.69378e-06	2.62943e-06	2.62943e-06	1.08506e-27	1.16918e-05	0.000181357	8.19001e-05	0.000406504
1865	ILMN_1779040	ENSG00000115274	Naive/IFN	0.631193	0.14504	3.35519	0.642363	0.372854	1	0.242953	1	0.870885	0.374676
1866	ILMN_1783424	ENSG00000134644	Naive/IFN	2.17458e-06	5.25887e-06	0.534631	0.0530357	0.0736268	9.56195e-06	2.12247e-05	1	0.232802	0.374676
1867	ILMN_1802557	ENSG00000013583	Naive/IFN	3.134e-13	2.62943e-06	3.62437e-14	2.62943e-06	0.101165	2.66285e-12	1.16918e-05	6.42433e-12	8.19001e-05	0.374676
1868	ILMN_1891324	ENSG00000260645	Naive/IFN	30.231	0.805209	42.3237	0.818556	0.372854	1	0.805953	1	0.948948	0.374676
1869	ILMN_2082130	ENSG00000162384	Naive/IFN	0.00267364	0.00193	3.20456	0.202827	0.372854	0.00774537	0.0052878	1	0.514144	0.374676
1870	ILMN_2094396	ENSG00000171488	Naive/IFN	1.02615e-10	2.62943e-06	0.105958	0.627191	0.372854	6.91205e-10	1.16918e-05	0.530709	0.861108	0.374676
1871	ILMN_2345898	ENSG00000155926	Naive/IFN	2.84898e-06	2.36649e-05	0.500094	0.109193	0.372854	1.23391e-05	8.71586e-05	1	0.366684	0.374676
1872	ILMN_2348367	ENSG00000127418	Naive/IFN	0.161996	0.0607767	10.4902	0.384528	0.372854	0.317751	0.118133	1	0.704746	0.374676
1873	ILMN_2381121	ENSG00000101019	Naive/IFN	1.62767e-14	2.62943e-06	7.84419	0.563419	0.372854	1.54215e-13	1.16918e-05	1	0.823529	0.374676
1874	ILMN_2390227	ENSG00000161010	Naive/IFN	4.869e-15	2.62943e-06	9.60395	0.452347	0.372854	4.82221e-14	1.16918e-05	1	0.757145	0.374676
1875	ILMN_2391333	ENSG00000119004	Naive/IFN	1.82049	0.414141	4.49928	0.594071	0.372854	1	0.545311	1	0.842532	0.374676
1876	ILMN_3249235	ENSG00000145723	Naive/IFN	2.37434e-21	2.62943e-06	4.28884e-05	0.000220872	0.372854	3.93972e-20	1.16918e-05	0.00105368	0.00362694	0.374676
1877	ILMN_1665049	ENSG00000104133	Naive/IFN	1.86126	0.467666	2.30647	0.638016	0.372854	1	0.593142	1	0.867661	0.374676
1878	ILMN_1667839	ENSG00000012963	Naive/IFN	2.25244e-15	2.62943e-06	0.771425	0.454014	0.0634141	2.288e-14	1.16918e-05	1	0.757806	0.374676
1879	ILMN_1671265	ENSG00000168556	Naive/IFN	5.88762e-13	2.62943e-06	0.283757	0.0122085	0.372854	4.89746e-12	1.16918e-05	1	0.086269	0.374676
1880	ILMN_1684929	ENSG00000163781	Naive/IFN	0.00570388	0.000723094	0.533171	0.0540165	0.372854	0.0156139	0.00213277	1	0.235303	0.374676
1881	ILMN_1685467	ENSG00000186812	Naive/IFN	1.44876e-11	2.62943e-06	0.133626	0.00195104	0.372854	1.06161e-10	1.16918e-05	0.62073	0.021734	0.374676
1882	ILMN_1696276	ENSG00000161914	Naive/IFN	1.28244	0.144564	0.453684	0.120105	0.372854	1	0.242306	1	0.386144	0.374676
1883	ILMN_1697919	ENSG00000147548	Naive/IFN	1.78768	0.438887	3.53265	0.455873	0.372854	1	0.56721	1	0.758958	0.374676
1884	ILMN_1698777	ENSG00000063761	Naive/IFN	1.30894e-14	2.62943e-06	0.3036	0.0696458	0.372854	1.24575e-13	1.16918e-05	1	0.276945	0.374676
1885	ILMN_1709265	ENSG00000120925	Naive/IFN	0.0122591	0.0096658	0.135139	0.0194631	0.372854	0.0312757	0.0231983	0.624991	0.11908	0.374676
1886	ILMN_1718070	ENSG00000132906	Naive/IFN	9.56988e-25	2.62943e-06	0.000107792	0.000691541	0.0554022	2.14342e-23	1.16918e-05	0.00225662	0.00934613	0.374676
1887	ILMN_1745471	ENSG00000259529	Naive/IFN	0.0231237	0.0298967	0.961578	0.303308	0.372854	0.0559775	0.0637832	1	0.630096	0.374676
1888	ILMN_1771601	ENSG00000176125	Naive/IFN	3.75796e-18	2.62943e-06	0.00261429	0.00170124	0.000746759	4.83651e-17	1.16918e-05	0.0321448	0.0195883	0.0310383
1889	ILMN_1777221	ENSG00000205670	Naive/IFN	2.84318	0.572112	6.60595	0.635234	0.372854	1	0.685378	1	0.866792	0.374676
1890	ILMN_1792671	ENSG00000133641	Naive/IFN	16.3001	0.805511	7.032	0.82748	0.372854	1	0.805953	1	0.951621	0.374676
1891	ILMN_1797031	ENSG00000169087	Naive/IFN	6.65156e-20	2.62943e-06	0.000394301	0.000415451	1.8406e-05	9.80487e-19	1.16918e-05	0.0066915	0.00615265	0.00176768
1892	ILMN_1797566	ENSG00000143740	Naive/IFN	0.384732	0.142544	1.76893	0.123783	0.374676	0.666747	0.239596	1	0.393375	0.374676
1893	ILMN_1797813	ENSG00000178691	Naive/IFN	1.23021	0.149102	1.3682	0.128227	0.374676	1	0.248281	1	0.400773	0.374676
1894	ILMN_1800952	ENSG00000108671	Naive/IFN	5.10241	0.805543	3.75656	0.841272	0.374676	1	0.805953	1	0.954515	0.374676
1895	ILMN_1801109	ENSG00000172766	Naive/IFN	1.26013	0.248621	2.65776	0.224175	0.374676	1	0.372373	1	0.541134	0.374676
1896	ILMN_2259495	ENSG00000015475	Naive/IFN	1.20355	0.157072	1.09388	0.132011	0.374676	1	0.2589	1	0.407475	0.374676
1897	ILMN_2316599	ENSG00000102870	Naive/IFN	1.01168	0.249786	1.07508	0.225537	0.374676	1	0.373368	1	0.542221	0.374676
1898	ILMN_2339835	ENSG00000095303	Naive/IFN	0.00710395	0.000633694	0.22976	0.0632957	0.374676	0.0190274	0.00188443	0.880157	0.261113	0.374676
1899	ILMN_2355042	ENSG00000103351	Naive/IFN	1.00247e-09	5.25887e-06	3.03028	0.527251	0.374676	6.18708e-09	2.12247e-05	1	0.803619	0.374676
1900	ILMN_2356654	ENSG00000116977	Naive/IFN	4.23403e-16	2.62943e-06	2.18155	0.329986	0.374676	4.55257e-15	1.16918e-05	1	0.653732	0.374676
1901	ILMN_2366710	ENSG00000184076	Naive/IFN	9.44008e-32	2.62943e-06	0.04829	0.0507744	0.374676	3.83564e-30	1.16918e-05	0.307007	0.226165	0.374676
1902	ILMN_1659990	ENSG00000135245	Naive/IFN	0.00855019	0.000126213	18.1301	0.603897	0.374676	0.0224551	0.000417537	1	0.849207	0.374676
1903	ILMN_1666449	ENSG00000141699	Naive/IFN	0.297695	0.0280429	2.81584	0.526223	0.374676	0.535758	0.0602645	1	0.803494	0.374676
1904	ILMN_1667476	ENSG00000111321	Naive/IFN	7.26671e-28	2.62943e-06	0.141928	0.00847992	0.102811	2.07478e-26	1.16918e-05	0.643959	0.0659105	0.374676
1905	ILMN_1676191	ENSG00000117593	Naive/IFN	0.020078	0.0107544	0.200513	0.207362	0.0233073	0.0492128	0.0256025	0.806187	0.519436	0.295077
1906	ILMN_1680111	ENSG00000126705	Naive/IFN	0.716853	0.199232	0.277684	0.173172	0.374676	1	0.313164	0.998355	0.473227	0.374676
1907	ILMN_1698001	ENSG00000158092	Naive/IFN	0.005641	0.00695222	2.39707	0.340025	0.374676	0.0154551	0.0172102	1	0.665303	0.374676
1908	ILMN_1698166	ENSG00000154642	Naive/IFN	3.28304e-05	9.20302e-05	0.142374	0.00342352	0.374676	0.000124125	0.000311526	0.644828	0.0331298	0.374676
1909	ILMN_1703327	ENSG00000140368	Naive/IFN	6.94985e-07	2.62943e-06	0.00171264	0.00388367	0.000594252	3.22133e-06	1.16918e-05	0.0226866	0.0366295	0.0258248
1910	ILMN_1705922	ENSG00000175866	Naive/IFN	3.13823e-15	2.62943e-06	0.000164479	2.62943e-06	0.374676	3.13996e-14	1.16918e-05	0.00325288	8.19001e-05	0.374676
1911	ILMN_1708787	ENSG00000198551	Naive/IFN	1.16967	0.416205	4.60212	0.699918	0.374676	1	0.547116	1	0.898063	0.374676
1912	ILMN_1717334	ENSG00000141968	Naive/IFN	0.0330608	0.027709	0.719651	0.378315	0.374676	0.0774413	0.0596581	1	0.699577	0.374676
1913	ILMN_1738816	ENSG00000150907	Naive/IFN	0.177007	0.0453525	5.76364	0.346194	0.374676	0.342218	0.0917837	1	0.671423	0.374676
1914	ILMN_1756784	ENSG00000107130	Naive/IFN	0.611771	0.204949	0.282536	0.333557	0.061584	0.984191	0.320164	1	0.657702	0.374676
1915	ILMN_1765644	ENSG00000169019	Naive/IFN	0.804279	0.805779	2.51916	0.894644	0.374676	1	0.805953	1	0.969189	0.374676
1916	ILMN_1769566	ENSG00000144848	Naive/IFN	0.0618413	0.0388236	18.1751	0.913313	0.374676	0.136389	0.0802228	1	0.969189	0.374676
1917	ILMN_1785330	ENSG00000130147	Naive/IFN	0.057956	0.0075754	1.48477	0.0537325	0.0574242	0.128517	0.0186617	1	0.234768	0.374676
1918	ILMN_1791867	ENSG00000129595	Naive/IFN	0.153031	0.120049	3.14823	0.481807	0.374676	0.302649	0.208875	1	0.774688	0.374676
1919	ILMN_1796339	ENSG00000169499	Naive/IFN	0.085338	0.00437275	14.2747	0.901814	0.374676	0.182034	0.0112738	1	0.969189	0.374676
1920	ILMN_2052163	ENSG00000058799	Naive/IFN	8.77434e-05	8.41419e-05	1.367e-05	8.94008e-05	0.0139807	0.000315732	0.000286123	0.000391185	0.00171198	0.222097
1921	ILMN_2168449	ENSG00000109606	Naive/IFN	0.0769246	0.00362073	0.0351462	0.00546133	0.374676	0.165733	0.00946782	0.243735	0.0473876	0.374676
1922	ILMN_2181968	ENSG00000110395	Naive/IFN	0.000118657	2.89238e-05	7.19011	0.945489	0.374676	0.000421231	0.000104553	1	0.969189	0.374676
1923	ILMN_2201668	ENSG00000117479	Naive/IFN	3.5864	0.338003	1.51262	0.328503	0.374676	1	0.467985	1	0.652221	0.374676
1924	ILMN_2275502	ENSG00000173166	Naive/IFN	3.74264	0.804651	1.91261	0.809787	0.374676	1	0.805953	1	0.946382	0.374676
1925	ILMN_2367743	ENSG00000131462	Naive/IFN	2.48861	0.675065	1.53395	0.88989	0.374676	1	0.767118	1	0.969189	0.374676
1926	ILMN_2404385	ENSG00000214022	Naive/IFN	8.56175e-16	2.62943e-06	0.185779	0.00684179	0.374676	8.97745e-15	1.16918e-05	0.770149	0.0560724	0.374676
1927	ILMN_2415179	ENSG00000171603	Naive/IFN	0.0297009	0.00657884	1.08544	0.652155	0.374676	0.0702198	0.0163883	1	0.875966	0.374676
1928	ILMN_1655229	ENSG00000151012	Naive/IFN	0.0942541	0.00367332	0.953892	0.013794	0.0265678	0.199243	0.0095994	1	0.0929153	0.316573
1929	ILMN_1679476	ENSG00000159131	Naive/IFN	0.0260899	0.025119	5.69428	0.67222	0.374676	0.0623454	0.0547136	1	0.886914	0.374676
1930	ILMN_1681829	ENSG00000166704	Naive/IFN	1.56721	0.516297	2.34631	0.763874	0.374676	1	0.63625	1	0.92752	0.374676
1931	ILMN_1682232	ENSG00000198160	Naive/IFN	4.16723e-06	2.62943e-06	0.00921817	0.00159344	0.374676	1.77156e-05	1.16918e-05	0.0890692	0.0185491	0.374676
1932	ILMN_1686454	ENSG00000145365	Naive/IFN	4.0304e-08	2.62943e-06	6.07872	0.441903	0.374676	2.11918e-07	1.16918e-05	1	0.750536	0.374676
1933	ILMN_1699357	ENSG00000197375	Naive/IFN	1.50298e-37	2.62943e-06	0.0112912	0.00317636	0.000149878	1.06443e-35	1.16918e-05	0.104329	0.0312387	0.00935961
1934	ILMN_1705442	ENSG00000140931	Naive/IFN	6.90419e-28	2.62943e-06	0.637447	0.0879099	0.374676	1.98919e-26	1.16918e-05	1	0.32144	0.374676
1935	ILMN_1711414	ENSG00000113048	Naive/IFN	1.24014	0.803048	1.00984	0.958431	0.374676	1	0.805953	1	0.969189	0.374676
1936	ILMN_1713496	ENSG00000115525	Naive/IFN	3.58611e-21	2.62943e-06	7.40019e-09	2.62943e-06	4.47004e-05	5.85085e-20	1.16918e-05	4.96361e-07	8.19001e-05	0.00351967
1937	ILMN_1738656	ENSG00000167699	Naive/IFN	3.24017e-06	5.25887e-06	2.73242	0.275433	0.0609292	1.39618e-05	2.12247e-05	1	0.600149	0.374676
1938	ILMN_1741572	ENSG00000105127	Naive/IFN	0.396981	0.0703899	1.60889	0.398654	0.374676	0.683303	0.133763	1	0.714915	0.374676
1939	ILMN_1745513	ENSG00000100294	Naive/IFN	0.0407761	0.00110173	8.18366	0.717657	0.374676	0.0934247	0.00315702	1	0.905714	0.374676
1940	ILMN_1748473	ENSG00000133574	Naive/IFN	1.72501e-21	2.62943e-06	0.00147824	0.000152507	0.0022692	2.88496e-20	1.16918e-05	0.0199357	0.0026484	0.0694847
1941	ILMN_1753500	ENSG00000165322	Naive/IFN	2.43289e-05	1.8406e-05	0.931452	0.0573348	0.374676	9.34031e-05	6.87893e-05	1	0.243934	0.374676
1942	ILMN_1753716	ENSG00000111361	Naive/IFN	1.23202e-11	2.62943e-06	0.0109378	0.00164866	0.374676	9.08567e-11	1.16918e-05	0.101805	0.0191042	0.374676
1943	ILMN_1775508	ENSG00000083799	Naive/IFN	2.09745	0.396053	1.5016	0.394604	0.374676	1	0.527648	1	0.711984	0.374676
1944	ILMN_1776515	ENSG00000154889	Naive/IFN	4.93371e-11	2.62943e-06	0.00894671	0.0319608	0.0019563	3.42335e-10	1.16918e-05	0.0870433	0.165577	0.0629442
1945	ILMN_1790680	ENSG00000156973	Naive/IFN	9.09326e-07	5.25887e-06	0.000303353	0.000412821	0.374676	4.17059e-06	2.12247e-05	0.00536346	0.00614963	0.374676
1946	ILMN_1812973	ENSG00000160208	Naive/IFN	0.044268	0.0411506	7.58202	0.958331	0.374676	0.100589	0.0843492	1	0.969189	0.374676
1947	ILMN_2052208	ENSG00000116717	Naive/IFN	0.2356	0.125222	2.96494	0.189711	0.374676	0.438384	0.216417	1	0.496381	0.374676
1948	ILMN_2257665	ENSG00000175193	Naive/IFN	0.0101148	0.00171176	0.0172751	0.0234467	0.00565328	0.0262219	0.00473696	0.146192	0.135045	0.122804
1949	ILMN_2362122	ENSG00000185009	Naive/IFN	0.0211463	0.00940023	0.630792	0.0600011	0.374676	0.0516018	0.0226166	1	0.251699	0.374676
1950	ILMN_2385220	ENSG00000160049	Naive/IFN	0.00113288	0.000118325	10.0262	0.546362	0.374676	0.00350111	0.000394841	1	0.812759	0.374676
1951	ILMN_2386444	ENSG00000167772	Naive/IFN	3.7646	0.803602	3.1454	0.959178	0.374676	1	0.805953	1	0.969189	0.374676
1952	ILMN_3247064	ENSG00000060688	Naive/IFN	1.02743	0.298286	0.868885	0.292517	0.374676	1	0.427225	1	0.618348	0.374676
1953	ILMN_1653708	ENSG00000213402	Naive/IFN	0.000759942	0.000194578	1.0105	0.392756	0.374676	0.00241267	0.000630216	1	0.710729	0.374676
1954	ILMN_1694106	ENSG00000152642	Naive/IFN	7.51196e-09	2.62943e-06	8.58845e-07	2.62943e-06	3.15532e-05	4.24372e-08	1.16918e-05	3.35002e-05	8.19001e-05	0.0027027
1955	ILMN_1697544	ENSG00000259052	Naive/IFN	2.52848e-20	2.62943e-06	0.000998147	7.8883e-05	0.374676	3.82957e-19	1.16918e-05	0.0144117	0.00152672	0.374676
1956	ILMN_1708482	ENSG00000177042	Naive/IFN	3.17977e-23	2.62943e-06	11.3427	0.469159	0.374676	6.08911e-22	1.16918e-05	1	0.768514	0.374676
1957	ILMN_1711048	ENSG00000116809	Naive/IFN	0.000522089	0.000449633	22.8841	0.169988	0.374676	0.00169575	0.00136822	1	0.469097	0.374676
1958	ILMN_1713759	ENSG00000198833	Naive/IFN	1.73468e-05	3.15532e-05	0.309204	0.0503721	0.135332	6.79981e-05	0.000113443	1	0.224827	0.374676
1959	ILMN_1724493	ENSG00000140280	Naive/IFN	0.679437	0.0426757	1.46965	0.124554	0.372854	1	0.0870475	1	0.394537	0.374676
1960	ILMN_1726720	ENSG00000137804	Naive/IFN	0.0131918	0.00346033	0.362328	0.413639	0.372854	0.0334442	0.00908965	1	0.72708	0.374676
1961	ILMN_1742382	ENSG00000117016	Naive/IFN	2.26991	0.62112	4.88348	0.712272	0.372659	1	0.725377	1	0.904222	0.374676
1962	ILMN_1752333	ENSG00000127526	Naive/IFN	0.0973645	0.0166022	0.0343861	0.0204176	0.078152	0.204997	0.037881	0.241321	0.122844	0.374676
1963	ILMN_1754894	ENSG00000143110	Naive/IFN	1.07054e-05	4.47004e-05	0.0864509	0.0259657	0.119137	4.30824e-05	0.00015949	0.461253	0.144289	0.374676
1964	ILMN_1757336	ENSG00000186001	Naive/IFN	4.34421	0.418966	9.5778	0.445513	0.372854	1	0.54959	1	0.752879	0.374676
1965	ILMN_1772719	ENSG00000198522	Naive/IFN	4.76613e-05	6.0477e-05	1.85295	0.218217	0.372659	0.000176822	0.000210276	1	0.534867	0.374676
1966	ILMN_1780315	ENSG00000169972	Naive/IFN	0.00105945	0.000212984	0.258052	0.099716	0.0675817	0.00329102	0.000684411	0.954854	0.346804	0.374676
1967	ILMN_1790109	ENSG00000161277	Naive/IFN	0.309852	0.0723699	1.05156	0.0807394	0.372659	0.555037	0.136869	1	0.304442	0.374676
1968	ILMN_1794017	ENSG00000197019	Naive/IFN	0.0530677	0.0406826	0.162818	0.251471	0.372659	0.118482	0.0835737	0.705656	0.572642	0.374676
1969	ILMN_1797861	ENSG00000134352	Naive/IFN	0.0382064	0.0512214	0.313733	0.0961821	0.372659	0.0882228	0.101984	1	0.340587	0.374676
1970	ILMN_1800951	ENSG00000124788	Naive/IFN	1.89542e-13	2.62943e-06	1.09196e-09	2.62943e-06	0.000678394	1.64352e-12	1.16918e-05	8.38955e-08	8.19001e-05	0.0287625
1971	ILMN_1803941	ENSG00000121749	Naive/IFN	2.15634e-15	2.62943e-06	0.522847	0.0177303	0.372659	2.19213e-14	1.16918e-05	1	0.111619	0.374676
1972	ILMN_1805216	ENSG00000183098	Naive/IFN	19.2457	0.804354	14.9525	0.785209	0.372659	1	0.805953	1	0.936371	0.374676
1973	ILMN_1811921	ENSG00000159176	Naive/IFN	6.15057e-17	2.62943e-06	0.512241	0.155379	0.0167022	7.06898e-16	1.16918e-05	1	0.447667	0.24563
1974	ILMN_1911721	ENSG00000261269	Naive/IFN	3.40946	0.418574	1.26823	0.450835	0.107578	1	0.549246	1	0.756484	0.374676
1975	ILMN_2299612	ENSG00000168890	Naive/IFN	0.00615231	0.000920302	0.732611	0.0838684	0.372659	0.0167259	0.00266972	1	0.31243	0.374676
1976	ILMN_2376520	ENSG00000073711	Naive/IFN	3.14318	0.804412	2.17231	0.807273	0.372659	1	0.805953	1	0.945648	0.374676
1977	ILMN_2398489	ENSG00000147955	Naive/IFN	6.31199e-11	2.62943e-06	3.41682	0.623073	0.372659	4.34875e-10	1.16918e-05	1	0.858843	0.374676
1978	ILMN_1665871	ENSG00000013523	Naive/IFN	2.17225e-05	7.8883e-06	4.38294	0.875346	0.372659	8.40844e-05	3.00842e-05	1	0.965436	0.374676
1979	ILMN_1673252	ENSG00000106305	Naive/IFN	1.52621e-16	2.62943e-06	0.0554067	0.154303	0.372659	1.69272e-15	1.16918e-05	0.336908	0.445987	0.374676
1980	ILMN_1677877	ENSG00000185651	Naive/IFN	8.37394e-35	2.62943e-06	0.46431	0.80402	0.372659	4.63565e-33	1.16918e-05	1	0.944281	0.374676
1981	ILMN_1701512	ENSG00000100890	Naive/IFN	5.02636e-07	2.62943e-06	0.000626227	1.05177e-05	0.0289159	2.37227e-06	1.16918e-05	0.00982838	0.000247372	0.328835
1982	ILMN_1705247	ENSG00000197142	Naive/IFN	1.21614e-25	2.62943e-06	0.737254	0.103815	0.372659	2.91437e-24	1.16918e-05	1	0.355214	0.374676
1983	ILMN_1734707	ENSG00000180767	Naive/IFN	7.67397e-46	2.62943e-06	10.3712	0.576651	0.372659	1.67729e-43	1.16918e-05	1	0.832787	0.374676
1984	ILMN_1741976	ENSG00000163104	Naive/IFN	1.43938e-05	7.8883e-06	1.06862	0.554379	0.372659	5.6933e-05	3.00842e-05	1	0.818631	0.374676
1985	ILMN_1744308	ENSG00000005100	Naive/IFN	0.0109086	0.000320791	11.8315	0.240748	0.372659	0.0280845	0.00100263	1	0.560932	0.374676
1986	ILMN_1756204	ENSG00000162302	Naive/IFN	6.82816e-20	2.62943e-06	1.46931e-09	2.62943e-06	0.118043	1.00487e-18	1.16918e-05	1.11535e-07	8.19001e-05	0.374676
1987	ILMN_1757644	ENSG00000186591	Naive/IFN	1.85326	0.204212	8.16715	0.562615	0.372659	1	0.319171	1	0.823261	0.374676
1988	ILMN_1761808	ENSG00000180398	Naive/IFN	0.000292033	1.57766e-05	0.918331	0.122889	0.0634561	0.000987753	5.97015e-05	1	0.391424	0.374676
1989	ILMN_1763467	ENSG00000204428	Naive/IFN	7.82205e-08	2.62943e-06	1.22497	0.302298	0.372659	4.01621e-07	1.16918e-05	1	0.629241	0.374676
1990	ILMN_1772946	ENSG00000196792	Naive/IFN	0.000180191	7.09947e-05	0.0503699	0.0234467	0.372659	0.000627033	0.000243046	0.316242	0.135045	0.374676
1991	ILMN_1776435	ENSG00000185477	Naive/IFN	0.113664	0.0033946	6.20621	0.821806	0.372659	0.234181	0.00893364	1	0.949385	0.374676
1992	ILMN_1796210	ENSG00000148840	Naive/IFN	2.03259	0.310757	0.663034	0.476985	0.372659	1	0.440164	1	0.772015	0.374676
1993	ILMN_1804929	ENSG00000180914	Naive/IFN	2.10231	0.29584	1.87527	0.276469	0.372659	1	0.424298	1	0.601017	0.374676
1994	ILMN_1809141	ENSG00000111653	Naive/IFN	3.00611	0.394307	1.36935	0.392477	0.372659	1	0.526061	1	0.710472	0.374676
1995	ILMN_1879480	ENSG00000138764	Naive/IFN	3.35238	0.59223	3.92471	0.666546	0.372659	1	0.70358	1	0.884464	0.374676
1996	ILMN_2156982	ENSG00000136718	Naive/IFN	3.903e-20	2.62943e-06	0.100899	0.0204149	0.00850885	5.84851e-19	1.16918e-05	0.514728	0.122844	0.162695
1997	ILMN_2197365	ENSG00000116741	Naive/IFN	9.10386e-07	5.25887e-06	0.14356	0.0338881	0.00247167	4.17394e-06	2.12247e-05	0.646963	0.172877	0.0728538
1998	ILMN_2275248	ENSG00000145194	Naive/IFN	0.00540245	2.36649e-05	3.42302	0.495517	0.372659	0.0148497	8.71586e-05	1	0.782762	0.374676
[truncated: 36,032 more rows]

## Sheet: heter-GxC classification
	Probe_ID	ENSEMBL	Contexts	P iSet-het	Padj iSet-het	Lead change	Secondary signal	Unknown
0	ILMN_1913060	ENSG00000174600	Naive/LPS24	2.62943e-06	0.000469484	1	0	0
1	ILMN_2309245	ENSG00000136717	Naive/LPS2	2.62943e-06	0.00035461	1	0	0
2	ILMN_2206098	ENSG00000152348	Naive/LPS24	2.62943e-06	0.000469484	1	0	0
3	ILMN_1724194	ENSG00000254995	Naive/IFN	2.62943e-06	0.000406504	1	0	0
4	ILMN_1752755	ENSG00000110799	Naive/LPS2	2.62943e-06	0.00035461	0	0	1
5	ILMN_1669888	ENSG00000121552	Naive/LPS24	2.62943e-06	0.000469484	1	0	0
6	ILMN_1679693	ENSG00000153214	Naive/LPS24	2.62943e-06	0.000469484	1	0	0
7	ILMN_1708743	ENSG00000168268	Naive/LPS24	2.62943e-06	0.000469484	0	0	1
8	ILMN_1712859	ENSG00000182118	Naive/IFN	2.62943e-06	0.000406504	1	0	0
9	ILMN_1691436	ENSG00000106605	Naive/LPS24	2.62943e-06	0.000469484	1	0	0
10	ILMN_2403228	ENSG00000172322	Naive/IFN	2.62943e-06	0.000406504	0	1	0
11	ILMN_1776998	ENSG00000140403	Naive/LPS2	2.62943e-06	0.00035461	0	0	1
12	ILMN_1711899	ENSG00000182718	Naive/LPS2	2.62943e-06	0.00035461	1	0	0
13	ILMN_1771987	ENSG00000129353	Naive/IFN	2.62943e-06	0.000406504	1	0	0
14	ILMN_1752932	ENSG00000149573	Naive/IFN	2.62943e-06	0.000406504	1	0	0
15	ILMN_2081335	ENSG00000106603	Naive/LPS24	2.62943e-06	0.000469484	0	1	0
16	ILMN_1800354	ENSG00000101439	Naive/IFN	2.62943e-06	0.000406504	0	0	1
17	ILMN_2391512	ENSG00000138744	Naive/IFN	2.62943e-06	0.000406504	1	0	0
18	ILMN_2266595	ENSG00000187116	Naive/LPS24	2.62943e-06	0.000469484	1	0	0
19	ILMN_1686981	ENSG00000196562	Naive/IFN	2.62943e-06	0.000406504	1	0	0
20	ILMN_1810191	ENSG00000105499	Naive/IFN	2.62943e-06	0.000406504	0	1	0
21	ILMN_1804738	ENSG00000103313	Naive/IFN	2.62943e-06	0.000406504	1	0	0
22	ILMN_1663142	ENSG00000172322	Naive/IFN	2.62943e-06	0.000406504	0	1	0
23	ILMN_2134062	ENSG00000166199	Naive/LPS2	2.62943e-06	0.00035461	0	0	1
24	ILMN_1665428	ENSG00000104518	Naive/IFN	2.62943e-06	0.000406504	0	1	0
25	ILMN_1725338	ENSG00000176305	Naive/LPS24	2.62943e-06	0.000469484	1	0	0
26	ILMN_1658706	ENSG00000070731	Naive/IFN	2.62943e-06	0.000406504	0	1	0
27	ILMN_1814573	ENSG00000180917	Naive/LPS24	2.62943e-06	0.000469484	0	0	1
28	ILMN_1712305	ENSG00000071967	Naive/LPS24	2.62943e-06	0.000469484	1	0	0
29	ILMN_3235922	ENSG00000110665	Naive/IFN	2.62943e-06	0.000406504	0	0	1
30	ILMN_2260991	ENSG00000100300	Naive/IFN	2.62943e-06	0.000406504	1	0	0
31	ILMN_2140700	ENSG00000179979	Naive/IFN	2.62943e-06	0.000406504	0	1	0
32	ILMN_1752728	ENSG00000179163	Naive/LPS24	2.62943e-06	0.000469484	0	1	0
33	ILMN_1750321	ENSG00000168016	Naive/IFN	2.62943e-06	0.000406504	0	0	1
34	ILMN_1674160	ENSG00000136717	Naive/LPS2	2.62943e-06	0.00035461	1	0	0
35	ILMN_1752199	ENSG00000107902	Naive/IFN	2.62943e-06	0.000406504	1	0	0
36	ILMN_1660462	ENSG00000153898	Naive/LPS2	2.62943e-06	0.00035461	0	0	1
37	ILMN_1691436	ENSG00000106605	Naive/IFN	2.62943e-06	0.000406504	0	0	1
38	ILMN_1659857	ENSG00000099940	Naive/LPS2	2.62943e-06	0.00035461	1	0	0
39	ILMN_1658684	ENSG00000166377	Naive/LPS24	2.62943e-06	0.000469484	0	0	1
40	ILMN_3236239	ENSG00000273033	Naive/LPS2	2.62943e-06	0.00035461	1	0	0
41	ILMN_2357419	ENSG00000187116	Naive/LPS24	2.62943e-06	0.000469484	1	0	0
42	ILMN_1723962	ENSG00000079257	Naive/IFN	2.62943e-06	0.000406504	1	0	0
43	ILMN_1715969	ENSG00000147454	Naive/LPS2	2.62943e-06	0.00035461	1	0	0
44	ILMN_1691436	ENSG00000106605	Naive/LPS2	2.62943e-06	0.00035461	0	0	1
45	ILMN_1803676	ENSG00000132199	Naive/LPS2	2.62943e-06	0.00035461	1	0	0
46	ILMN_1788211	ENSG00000120451	Naive/LPS2	2.62943e-06	0.00035461	0	0	1
47	ILMN_1810116	ENSG00000204084	Naive/IFN	2.62943e-06	0.000406504	1	0	0
48	ILMN_1663142	ENSG00000172322	Naive/LPS24	2.62943e-06	0.000469484	0	0	1
49	ILMN_1652677	ENSG00000221290	Naive/IFN	2.62943e-06	0.000406504	0	0	1
50	ILMN_1662617	ENSG00000092020	Naive/LPS2	2.62943e-06	0.00035461	0	0	1
51	ILMN_1811682	ENSG00000106665	Naive/LPS2	2.62943e-06	0.00035461	1	0	0
52	ILMN_2081335	ENSG00000106603	Naive/LPS2	2.62943e-06	0.00035461	0	1	0
53	ILMN_1709750	ENSG00000106868	Naive/LPS2	2.62943e-06	0.00035461	0	1	0
54	ILMN_2355953	ENSG00000186818	Naive/IFN	2.62943e-06	0.000406504	1	0	0
55	ILMN_1725338	ENSG00000176305	Naive/LPS2	2.62943e-06	0.00035461	1	0	0
56	ILMN_1663113	ENSG00000100304	Naive/LPS24	2.62943e-06	0.000469484	1	0	0
57	ILMN_1753393	ENSG00000092094	Naive/IFN	2.62943e-06	0.000406504	0	0	1
58	ILMN_2403228	ENSG00000172322	Naive/LPS24	2.62943e-06	0.000469484	0	0	1
59	ILMN_1752728	ENSG00000179163	Naive/IFN	2.62943e-06	0.000406504	0	1	0
60	ILMN_1814573	ENSG00000180917	Naive/LPS2	2.62943e-06	0.00035461	0	0	1
61	ILMN_1815366	ENSG00000167280	Naive/LPS24	2.62943e-06	0.000469484	0	0	1
62	ILMN_1715804	ENSG00000174238	Naive/LPS24	2.62943e-06	0.000469484	0	1	0
63	ILMN_1814573	ENSG00000180917	Naive/IFN	2.62943e-06	0.000406504	0	0	1
64	ILMN_1752728	ENSG00000179163	Naive/LPS2	2.62943e-06	0.00035461	0	1	0
65	ILMN_1725338	ENSG00000176305	Naive/IFN	2.62943e-06	0.000406504	1	0	0
66	ILMN_1667460	ENSG00000196562	Naive/IFN	2.62943e-06	0.000406504	1	0	0
67	ILMN_2287276	ENSG00000151327	Naive/LPS2	2.62943e-06	0.00035461	0	1	0
68	ILMN_1741003	ENSG00000164111	Naive/LPS2	2.62943e-06	0.00035461	1	0	0
69	ILMN_1672589	ENSG00000185033	Naive/IFN	2.62943e-06	0.000406504	1	0	0
70	ILMN_1764522	ENSG00000105983	Naive/IFN	2.62943e-06	0.000406504	0	0	1
71	ILMN_2124471	ENSG00000123643	Naive/LPS2	2.62943e-06	0.00035461	0	0	1
72	ILMN_1802458	ENSG00000177674	Naive/IFN	2.62943e-06	0.000406504	0	0	1
73	ILMN_1726769	ENSG00000133313	Naive/IFN	2.62943e-06	0.000406504	0	1	0
74	ILMN_1786303	ENSG00000170866	Naive/IFN	2.62943e-06	0.000406504	0	1	0
75	ILMN_1715661	ENSG00000108064	Naive/LPS24	2.62943e-06	0.000469484	1	0	0
76	ILMN_1696347	ENSG00000109861	Naive/IFN	2.62943e-06	0.000406504	1	0	0
77	ILMN_1694966	ENSG00000161944	Naive/LPS2	2.62943e-06	0.00035461	0	0	1
78	ILMN_1669599	ENSG00000137145	Naive/LPS2	2.62943e-06	0.00035461	0	0	1
79	ILMN_2106449	ENSG00000175895	Naive/LPS2	2.62943e-06	0.00035461	1	0	0
80	ILMN_1786273	ENSG00000197982	Naive/LPS24	2.62943e-06	0.000469484	0	0	1
81	ILMN_1669376	ENSG00000136048	Naive/LPS2	2.62943e-06	0.00035461	1	0	0
82	ILMN_1723486	ENSG00000159399	Naive/LPS2	2.62943e-06	0.00035461	1	0	0
83	ILMN_1808634	ENSG00000156171	Naive/LPS2	2.62943e-06	0.00035461	0	1	0
84	ILMN_2302118	ENSG00000152492	Naive/LPS2	2.62943e-06	0.00035461	1	0	0
85	ILMN_1792672	ENSG00000244563	Naive/LPS2	2.62943e-06	0.00035461	1	0	0
86	ILMN_1788211	ENSG00000120451	Naive/IFN	2.62943e-06	0.000406504	0	0	1
87	ILMN_1709750	ENSG00000106868	Naive/IFN	2.62943e-06	0.000406504	0	1	0
88	ILMN_1782015	ENSG00000162746	Naive/LPS24	2.62943e-06	0.000469484	1	0	0
89	ILMN_1808132	ENSG00000026103	Naive/IFN	2.62943e-06	0.000406504	1	0	0
90	ILMN_1794677	ENSG00000141524	Naive/LPS24	2.62943e-06	0.000469484	1	0	0
91	ILMN_1703316	ENSG00000257704	Naive/IFN	2.62943e-06	0.000406504	0	0	1
92	ILMN_1701441	ENSG00000198121	Naive/LPS2	2.62943e-06	0.00035461	1	0	0
93	ILMN_2323385	ENSG00000146833	Naive/LPS2	2.62943e-06	0.00035461	0	1	0
94	ILMN_2294976	ENSG00000258818	Naive/LPS24	2.62943e-06	0.000469484	1	0	0
95	ILMN_2390853	ENSG00000103811	Naive/LPS24	2.62943e-06	0.000469484	0	1	0
96	ILMN_1699071	ENSG00000156265	Naive/LPS2	2.62943e-06	0.00035461	0	0	1
97	ILMN_1812777	ENSG00000132313	Naive/LPS2	2.62943e-06	0.00035461	0	1	0
98	ILMN_2134062	ENSG00000166199	Naive/LPS24	2.62943e-06	0.000469484	1	0	0
99	ILMN_1701655	ENSG00000089060	Naive/LPS2	2.62943e-06	0.00035461	1	0	0
100	ILMN_2385278	ENSG00000119599	Naive/LPS2	2.62943e-06	0.00035461	1	0	0
101	ILMN_1728698	ENSG00000006007	Naive/LPS2	2.62943e-06	0.00035461	1	0	0
102	ILMN_1810116	ENSG00000204084	Naive/LPS24	2.62943e-06	0.000469484	1	0	0
103	ILMN_1811330	ENSG00000154153	Naive/LPS2	2.62943e-06	0.00035461	1	0	0
104	ILMN_1673030	ENSG00000174600	Naive/LPS24	2.62943e-06	0.000469484	1	0	0
105	ILMN_1814213	ENSG00000162976	Naive/LPS24	2.62943e-06	0.000469484	1	0	0
106	ILMN_1757347	ENSG00000100364	Naive/LPS24	2.62943e-06	0.000469484	1	0	0
107	ILMN_1696360	ENSG00000164733	Naive/LPS2	2.62943e-06	0.00035461	1	0	0
108	ILMN_1807044	ENSG00000130560	Naive/LPS2	2.62943e-06	0.00035461	1	0	0
109	ILMN_1808634	ENSG00000156171	Naive/LPS24	2.62943e-06	0.000469484	0	0	1
110	ILMN_1674985	ENSG00000171729	Naive/LPS2	2.62943e-06	0.00035461	0	0	1
111	ILMN_3272768	ENSG00000218510	Naive/LPS24	2.62943e-06	0.000469484	1	0	0
112	ILMN_1726769	ENSG00000133313	Naive/LPS24	2.62943e-06	0.000469484	0	1	0
113	ILMN_1777565	ENSG00000204267	Naive/LPS2	2.62943e-06	0.00035461	1	0	0
114	ILMN_2365091	ENSG00000186431	Naive/LPS2	2.62943e-06	0.00035461	1	0	0
115	ILMN_1699071	ENSG00000156265	Naive/LPS24	2.62943e-06	0.000469484	1	0	0
116	ILMN_1734288	ENSG00000167065	Naive/LPS2	2.62943e-06	0.00035461	1	0	0
117	ILMN_2411127	ENSG00000182362	Naive/IFN	2.62943e-06	0.000406504	1	0	0
118	ILMN_1701643	ENSG00000158555	Naive/IFN	2.62943e-06	0.000406504	1	0	0
119	ILMN_1741917	ENSG00000170909	Naive/IFN	2.62943e-06	0.000406504	1	0	0
120	ILMN_1679641	ENSG00000112584	Naive/LPS2	2.62943e-06	0.00035461	0	0	1
121	ILMN_1694966	ENSG00000161944	Naive/IFN	2.62943e-06	0.000406504	0	0	1
122	ILMN_1699357	ENSG00000197375	Naive/LPS24	2.62943e-06	0.000469484	0	0	1
123	ILMN_3236970	ENSG00000263753	Naive/IFN	2.62943e-06	0.000406504	0	0	1
124	ILMN_2400935	ENSG00000149591	Naive/IFN	2.62943e-06	0.000406504	1	0	0
125	ILMN_1718303	ENSG00000130202	Naive/LPS24	2.62943e-06	0.000469484	1	0	0
126	ILMN_1738784	ENSG00000066027	Naive/LPS24	2.62943e-06	0.000469484	1	0	0
127	ILMN_2367418	ENSG00000170909	Naive/IFN	2.62943e-06	0.000406504	1	0	0
128	ILMN_2292178	ENSG00000172322	Naive/IFN	2.62943e-06	0.000406504	0	1	0
129	ILMN_1786273	ENSG00000197982	Naive/LPS2	2.62943e-06	0.00035461	0	0	1
130	ILMN_2234970	ENSG00000141873	Naive/LPS2	2.62943e-06	0.00035461	0	1	0
131	ILMN_1723962	ENSG00000079257	Naive/LPS2	2.62943e-06	0.00035461	1	0	0
132	ILMN_2143487	ENSG00000115750	Naive/IFN	2.62943e-06	0.000406504	0	1	0
133	ILMN_1779177	ENSG00000126246	Naive/IFN	2.62943e-06	0.000406504	1	0	0
134	ILMN_2234970	ENSG00000141873	Naive/LPS24	2.62943e-06	0.000469484	1	0	0
135	ILMN_1753393	ENSG00000092094	Naive/LPS24	2.62943e-06	0.000469484	0	0	1
136	ILMN_1739253	ENSG00000124356	Naive/LPS24	2.62943e-06	0.000469484	1	0	0
137	ILMN_1807719	ENSG00000040531	Naive/LPS2	2.62943e-06	0.00035461	0	0	1
138	ILMN_1700159	ENSG00000136783	Naive/IFN	2.62943e-06	0.000406504	0	0	1
139	ILMN_1811264	ENSG00000128891	Naive/LPS2	2.62943e-06	0.00035461	0	0	1
140	ILMN_1696360	ENSG00000164733	Naive/LPS24	2.62943e-06	0.000469484	1	0	0
141	ILMN_1701441	ENSG00000198121	Naive/IFN	2.62943e-06	0.000406504	1	0	0
142	ILMN_1673030	ENSG00000174600	Naive/LPS2	2.62943e-06	0.00035461	1	0	0
143	ILMN_1745368	ENSG00000183726	Naive/IFN	2.62943e-06	0.000406504	1	0	0
144	ILMN_1726591	ENSG00000204397	Naive/LPS2	2.62943e-06	0.00035461	1	0	0
145	ILMN_1765332	ENSG00000134809	Naive/IFN	2.62943e-06	0.000406504	0	1	0
146	ILMN_1741459	ENSG00000185324	Naive/IFN	2.62943e-06	0.000406504	0	0	1
147	ILMN_1795836	ENSG00000182362	Naive/IFN	2.62943e-06	0.000406504	0	0	1
148	ILMN_2225595	ENSG00000151498	Naive/LPS24	2.62943e-06	0.000469484	0	1	0
149	ILMN_2342638	ENSG00000161944	Naive/IFN	2.62943e-06	0.000406504	0	0	1
150	ILMN_2087692	ENSG00000071967	Naive/LPS24	2.62943e-06	0.000469484	1	0	0
151	ILMN_1739253	ENSG00000124356	Naive/LPS2	2.62943e-06	0.00035461	1	0	0
152	ILMN_2309245	ENSG00000136717	Naive/IFN	2.62943e-06	0.000406504	1	0	0
153	ILMN_1776723	ENSG00000136147	Naive/LPS2	2.62943e-06	0.00035461	0	0	1
154	ILMN_2371169	ENSG00000159840	Naive/IFN	2.62943e-06	0.000406504	0	0	1
155	ILMN_1757845	ENSG00000134278	Naive/IFN	2.62943e-06	0.000406504	1	0	0
156	ILMN_1754114	ENSG00000254531	Naive/LPS2	2.62943e-06	0.00035461	0	0	1
157	ILMN_2349444	ENSG00000164978	Naive/IFN	2.62943e-06	0.000406504	0	0	1
158	ILMN_1691572	ENSG00000128311	Naive/IFN	2.62943e-06	0.000406504	1	0	0
159	ILMN_1800451	ENSG00000175221	Naive/IFN	2.62943e-06	0.000406504	0	1	0
160	ILMN_1913060	ENSG00000174600	Naive/IFN	2.62943e-06	0.000406504	0	0	1
161	ILMN_1758146	ENSG00000198053	Naive/LPS24	2.62943e-06	0.000469484	1	0	0
162	ILMN_1735275	ENSG00000196151	Naive/IFN	2.62943e-06	0.000406504	0	0	1
163	ILMN_1807529	ENSG00000159339	Naive/LPS24	2.62943e-06	0.000469484	1	0	0
164	ILMN_1657682	ENSG00000168827	Naive/LPS24	2.62943e-06	0.000469484	1	0	0
165	ILMN_1713496	ENSG00000115525	Naive/LPS2	2.62943e-06	0.00035461	0	0	1
166	ILMN_2411127	ENSG00000182362	Naive/LPS24	2.62943e-06	0.000469484	1	0	0
167	ILMN_2143487	ENSG00000115750	Naive/LPS2	2.62943e-06	0.00035461	0	0	1
168	ILMN_1726545	ENSG00000187116	Naive/LPS24	2.62943e-06	0.000469484	1	0	0
169	ILMN_1714159	ENSG00000169641	Naive/LPS2	2.62943e-06	0.00035461	0	0	1
170	ILMN_1741003	ENSG00000164111	Naive/IFN	2.62943e-06	0.000406504	1	0	0
171	ILMN_1796962	ENSG00000221823	Naive/LPS2	2.62943e-06	0.00035461	1	0	0
172	ILMN_1913060	ENSG00000174600	Naive/LPS2	2.62943e-06	0.00035461	1	0	0
173	ILMN_1781819	ENSG00000138801	Naive/LPS2	2.62943e-06	0.00035461	1	0	0
174	ILMN_1770811	ENSG00000152684	Naive/LPS2	2.62943e-06	0.00035461	1	0	0
175	ILMN_2214603	ENSG00000092020	Naive/LPS2	2.62943e-06	0.00035461	0	0	1
176	ILMN_2292178	ENSG00000172322	Naive/LPS2	2.62943e-06	0.00035461	0	0	1
177	ILMN_2214603	ENSG00000092020	Naive/LPS24	2.62943e-06	0.000469484	0	0	1
178	ILMN_2128750	ENSG00000183255	Naive/LPS24	2.62943e-06	0.000469484	1	0	0
179	ILMN_1741165	ENSG00000018280	Naive/LPS24	2.62943e-06	0.000469484	0	1	0
180	ILMN_1786273	ENSG00000197982	Naive/IFN	2.62943e-06	0.000406504	0	0	1
181	ILMN_2100815	ENSG00000175348	Naive/LPS2	2.62943e-06	0.00035461	1	0	0
182	ILMN_1780799	ENSG00000136960	Naive/LPS24	2.62943e-06	0.000469484	0	0	1
183	ILMN_1657624	ENSG00000088833	Naive/IFN	2.62943e-06	0.000406504	0	0	1
184	ILMN_1741711	ENSG00000142197	Naive/IFN	2.62943e-06	0.000406504	1	0	0
185	ILMN_1722309	ENSG00000167136	Naive/IFN	2.62943e-06	0.000406504	1	0	0
186	ILMN_3237452	ENSG00000212734	Naive/IFN	2.62943e-06	0.000406504	0	0	1
187	ILMN_1654065	ENSG00000168874	Naive/LPS24	2.62943e-06	0.000469484	1	0	0
188	ILMN_1731666	ENSG00000167528	Naive/LPS2	2.62943e-06	0.00035461	0	0	1
189	ILMN_1810228	ENSG00000116830	Naive/LPS2	2.62943e-06	0.00035461	1	0	0
190	ILMN_1739253	ENSG00000124356	Naive/IFN	2.62943e-06	0.000406504	0	0	1
191	ILMN_1778347	ENSG00000164978	Naive/IFN	2.62943e-06	0.000406504	0	0	1
192	ILMN_3250614	ENSG00000086232	Naive/LPS2	2.62943e-06	0.00035461	0	0	1
193	ILMN_1810228	ENSG00000116830	Naive/LPS24	2.62943e-06	0.000469484	1	0	0
194	ILMN_1781819	ENSG00000138801	Naive/LPS24	2.62943e-06	0.000469484	1	0	0
195	ILMN_2345353	ENSG00000204482	Naive/LPS2	2.62943e-06	0.00035461	1	0	0
196	ILMN_2140700	ENSG00000179979	Naive/LPS2	2.62943e-06	0.00035461	0	1	0
197	ILMN_1715661	ENSG00000108064	Naive/LPS2	2.62943e-06	0.00035461	1	0	0
198	ILMN_1661622	ENSG00000145979	Naive/LPS2	2.62943e-06	0.00035461	1	0	0
199	ILMN_1715661	ENSG00000108064	Naive/IFN	2.62943e-06	0.000406504	1	0	0
200	ILMN_1663142	ENSG00000172322	Naive/LPS2	2.62943e-06	0.00035461	0	0	1
201	ILMN_1795836	ENSG00000182362	Naive/LPS24	2.62943e-06	0.000469484	0	0	1
202	ILMN_2313901	ENSG00000145730	Naive/LPS2	2.62943e-06	0.00035461	0	0	1
203	ILMN_2366719	ENSG00000088833	Naive/IFN	2.62943e-06	0.000406504	0	0	1
204	ILMN_2154115	ENSG00000125637	Naive/LPS2	2.62943e-06	0.00035461	1	0	0
205	ILMN_1757347	ENSG00000100364	Naive/IFN	2.62943e-06	0.000406504	1	0	0
206	ILMN_1703327	ENSG00000140368	Naive/LPS2	2.62943e-06	0.00035461	1	0	0
207	ILMN_2158705	ENSG00000170634	Naive/LPS24	2.62943e-06	0.000469484	0	0	1
208	ILMN_1758146	ENSG00000198053	Naive/LPS2	2.62943e-06	0.00035461	1	0	0
209	ILMN_2292178	ENSG00000172322	Naive/LPS24	2.62943e-06	0.000469484	0	0	1
210	ILMN_2403228	ENSG00000172322	Naive/LPS2	2.62943e-06	0.00035461	0	0	1
211	ILMN_2411127	ENSG00000182362	Naive/LPS2	2.62943e-06	0.00035461	1	0	0
212	ILMN_2385278	ENSG00000119599	Naive/IFN	2.62943e-06	0.000406504	1	0	0
213	ILMN_2400935	ENSG00000149591	Naive/LPS2	2.62943e-06	0.00035461	1	0	0
214	ILMN_1740298	ENSG00000105501	Naive/LPS2	2.62943e-06	0.00035461	0	0	1
215	ILMN_1657682	ENSG00000168827	Naive/LPS2	2.62943e-06	0.00035461	1	0	0
216	ILMN_2285817	ENSG00000221290	Naive/IFN	2.62943e-06	0.000406504	0	0	1
217	ILMN_1800451	ENSG00000175221	Naive/LPS24	2.62943e-06	0.000469484	0	1	0
218	ILMN_2372974	ENSG00000198053	Naive/LPS2	2.62943e-06	0.00035461	1	0	0
219	ILMN_1780601	ENSG00000174837	Naive/LPS24	2.62943e-06	0.000469484	0	1	0
220	ILMN_1701906	ENSG00000167850	Naive/LPS2	2.62943e-06	0.00035461	0	0	1
221	ILMN_1793559	ENSG00000111860	Naive/LPS24	2.62943e-06	0.000469484	1	0	0
222	ILMN_1699071	ENSG00000156265	Naive/IFN	2.62943e-06	0.000406504	0	1	0
223	ILMN_1770811	ENSG00000152684	Naive/LPS24	2.62943e-06	0.000469484	1	0	0
224	ILMN_1792314	ENSG00000138107	Naive/LPS2	2.62943e-06	0.00035461	0	0	1
225	ILMN_1685170	ENSG00000122359	Naive/LPS2	2.62943e-06	0.00035461	0	0	1
226	ILMN_1804789	ENSG00000158941	Naive/IFN	2.62943e-06	0.000406504	0	0	1
227	ILMN_2181445	ENSG00000099968	Naive/IFN	2.62943e-06	0.000406504	1	0	0
228	ILMN_2367418	ENSG00000170909	Naive/LPS2	2.62943e-06	0.00035461	0	1	0
229	ILMN_2387952	ENSG00000154153	Naive/LPS2	2.62943e-06	0.00035461	1	0	0
230	ILMN_1661537	ENSG00000213625	Naive/LPS2	2.62943e-06	0.00035461	0	1	0
231	ILMN_1708110	ENSG00000164124	Naive/IFN	2.62943e-06	0.000406504	1	0	0
232	ILMN_2372974	ENSG00000198053	Naive/LPS24	2.62943e-06	0.000469484	1	0	0
233	ILMN_1740298	ENSG00000105501	Naive/LPS24	2.62943e-06	0.000469484	0	1	0
234	ILMN_1755643	ENSG00000071073	Naive/LPS24	2.62943e-06	0.000469484	1	0	0
235	ILMN_1788211	ENSG00000120451	Naive/LPS24	2.62943e-06	0.000469484	0	0	1
236	ILMN_1680129	ENSG00000037474	Naive/LPS2	2.62943e-06	0.00035461	0	0	1
237	ILMN_1708006	ENSG00000204516	Naive/LPS24	2.62943e-06	0.000469484	1	0	0
238	ILMN_1803676	ENSG00000132199	Naive/LPS24	2.62943e-06	0.000469484	1	0	0
239	ILMN_1696347	ENSG00000109861	Naive/LPS24	2.62943e-06	0.000469484	1	0	0
240	ILMN_1758323	ENSG00000014257	Naive/LPS2	2.62943e-06	0.00035461	0	0	1
241	ILMN_2345142	ENSG00000196562	Naive/IFN	2.62943e-06	0.000406504	1	0	0
242	ILMN_1741917	ENSG00000170909	Naive/LPS2	2.62943e-06	0.00035461	0	1	0
243	ILMN_1793743	ENSG00000138463	Naive/LPS2	2.62943e-06	0.00035461	1	0	0
244	ILMN_1662617	ENSG00000092020	Naive/LPS24	2.62943e-06	0.000469484	0	0	1
245	ILMN_1741003	ENSG00000164111	Naive/LPS24	2.62943e-06	0.000469484	1	0	0
246	ILMN_1674985	ENSG00000171729	Naive/IFN	2.62943e-06	0.000406504	1	0	0
247	ILMN_2358919	ENSG00000115129	Naive/LPS24	5.25887e-06	0.000865801	0	0	1
248	ILMN_1811264	ENSG00000128891	Naive/LPS24	5.25887e-06	0.000865801	0	0	1
249	ILMN_1815086	ENSG00000131669	Naive/LPS2	5.25887e-06	0.000694444	1	0	0
250	ILMN_1803819	ENSG00000140575	Naive/IFN	5.25887e-06	0.000673401	0	0	1
251	ILMN_1654262	ENSG00000172667	Naive/IFN	5.25887e-06	0.000673401	0	0	1
252	ILMN_1675640	ENSG00000089127	Naive/IFN	5.25887e-06	0.000673401	0	1	0
253	ILMN_1746883	ENSG00000141504	Naive/IFN	5.25887e-06	0.000673401	1	0	0
254	ILMN_1712305	ENSG00000071967	Naive/IFN	5.25887e-06	0.000673401	0	0	1
255	ILMN_1790782	ENSG00000175221	Naive/IFN	5.25887e-06	0.000673401	0	1	0
256	ILMN_1782015	ENSG00000162746	Naive/IFN	5.25887e-06	0.000673401	1	0	0
257	ILMN_2367818	ENSG00000101017	Naive/IFN	5.25887e-06	0.000673401	1	0	0
258	ILMN_3307950	ENSG00000108465	Naive/IFN	5.25887e-06	0.000673401	1	0	0
259	ILMN_1697597	ENSG00000159658	Naive/IFN	5.25887e-06	0.000673401	1	0	0
260	ILMN_1669599	ENSG00000137145	Naive/LPS24	5.25887e-06	0.000865801	1	0	0
261	ILMN_1788783	ENSG00000065308	Naive/IFN	5.25887e-06	0.000673401	0	0	1
262	ILMN_1724194	ENSG00000254995	Naive/LPS24	5.25887e-06	0.000865801	1	0	0
263	ILMN_1769412	ENSG00000107263	Naive/IFN	5.25887e-06	0.000673401	0	0	1
264	ILMN_3187680	ENSG00000110455	Naive/IFN	5.25887e-06	0.000673401	0	1	0
265	ILMN_2369580	ENSG00000103148	Naive/LPS2	5.25887e-06	0.000694444	0	1	0
266	ILMN_2081335	ENSG00000106603	Naive/IFN	5.25887e-06	0.000673401	0	0	1
267	ILMN_1865764	ENSG00000172667	Naive/IFN	5.25887e-06	0.000673401	0	1	0
268	ILMN_1790782	ENSG00000175221	Naive/LPS24	5.25887e-06	0.000865801	0	1	0
269	ILMN_1750321	ENSG00000168016	Naive/LPS24	5.25887e-06	0.000865801	0	0	1
270	ILMN_1810420	ENSG00000135636	Naive/IFN	5.25887e-06	0.000673401	1	0	0
271	ILMN_2319077	ENSG00000026103	Naive/IFN	5.25887e-06	0.000673401	0	0	1
272	ILMN_1723962	ENSG00000079257	Naive/LPS24	7.8883e-06	0.000970874	0	0	1
273	ILMN_2329927	ENSG00000160179	Naive/LPS24	7.8883e-06	0.000970874	1	0	0
274	ILMN_1738784	ENSG00000066027	Naive/LPS2	7.8883e-06	0.000909091	1	0	0
275	ILMN_1812759	ENSG00000131979	Naive/IFN	7.8883e-06	0.000980392	0	0	1
276	ILMN_2302118	ENSG00000152492	Naive/LPS24	7.8883e-06	0.000970874	1	0	0
277	ILMN_1691339	ENSG00000150048	Naive/LPS24	7.8883e-06	0.000970874	0	0	1
278	ILMN_2356838	ENSG00000134255	Naive/LPS2	7.8883e-06	0.000909091	1	0	0
279	ILMN_1778347	ENSG00000164978	Naive/LPS24	7.8883e-06	0.000970874	0	0	1
280	ILMN_2390853	ENSG00000103811	Naive/LPS2	7.8883e-06	0.000909091	0	1	0
281	ILMN_1814726	ENSG00000138760	Naive/LPS24	7.8883e-06	0.000970874	1	0	0
282	ILMN_1723486	ENSG00000159399	Naive/LPS24	7.8883e-06	0.000970874	0	0	1
283	ILMN_1808765	ENSG00000175395	Naive/LPS24	7.8883e-06	0.000970874	1	0	0
284	ILMN_1796245	ENSG00000105612	Naive/LPS24	7.8883e-06	0.000970874	0	0	1
285	ILMN_1727692	ENSG00000043514	Naive/LPS24	7.8883e-06	0.000970874	1	0	0
286	ILMN_1782015	ENSG00000162746	Naive/LPS2	7.8883e-06	0.000909091	1	0	0
287	ILMN_2124471	ENSG00000123643	Naive/LPS24	7.8883e-06	0.000970874	0	1	0
288	ILMN_2123871	ENSG00000151353	Naive/LPS2	7.8883e-06	0.000909091	1	0	0
289	ILMN_2386269	ENSG00000161265	Naive/IFN	7.8883e-06	0.000980392	1	0	0
290	ILMN_1705302	ENSG00000104870	Naive/LPS24	7.8883e-06	0.000970874	1	0	0
291	ILMN_1673252	ENSG00000106305	Naive/LPS2	7.8883e-06	0.000909091	1	0	0
292	ILMN_2143487	ENSG00000115750	Naive/LPS24	7.8883e-06	0.000970874	1	0	0
293	ILMN_1694731	ENSG00000197599	Naive/LPS24	7.8883e-06	0.000970874	1	0	0
294	ILMN_1730084	ENSG00000093010	Naive/LPS24	7.8883e-06	0.000970874	0	0	1
295	ILMN_1753393	ENSG00000092094	Naive/LPS2	7.8883e-06	0.000909091	0	0	1
296	ILMN_1659415	ENSG00000109270	Naive/LPS24	7.8883e-06	0.000970874	1	0	0
297	ILMN_2403946	ENSG00000171055	Naive/LPS24	7.8883e-06	0.000970874	1	0	0
298	ILMN_2372200	ENSG00000083828	Naive/LPS2	7.8883e-06	0.000909091	0	1	0
299	ILMN_2356111	ENSG00000114544	Naive/LPS2	7.8883e-06	0.000909091	0	1	0
300	ILMN_1689088	ENSG00000158270	Naive/LPS2	7.8883e-06	0.000909091	1	0	0
301	ILMN_1760727	ENSG00000214274	Naive/LPS24	7.8883e-06	0.000970874	1	0	0
302	ILMN_1701875	ENSG00000159840	Naive/IFN	7.8883e-06	0.000980392	1	0	0
303	ILMN_2074258	ENSG00000138376	Naive/LPS24	7.8883e-06	0.000970874	0	1	0
304	ILMN_1713496	ENSG00000115525	Naive/LPS24	7.8883e-06	0.000970874	1	0	0
305	ILMN_1778347	ENSG00000164978	Naive/LPS2	7.8883e-06	0.000909091	0	0	1
306	ILMN_1859584	ENSG00000260943	Naive/LPS24	7.8883e-06	0.000970874	1	0	0
307	ILMN_1715804	ENSG00000174238	Naive/LPS2	7.8883e-06	0.000909091	0	1	0
308	ILMN_1655612	ENSG00000105643	Naive/LPS24	7.8883e-06	0.000970874	0	0	1
309	ILMN_1769412	ENSG00000107263	Naive/LPS24	7.8883e-06	0.000970874	0	0	1
310	ILMN_1763460	ENSG00000100138	Naive/LPS24	7.8883e-06	0.000970874	1	0	0
311	ILMN_1778371	ENSG00000137944	Naive/LPS2	7.8883e-06	0.000909091	1	0	0
312	ILMN_1685009	ENSG00000169896	Naive/LPS24	7.8883e-06	0.000970874	0	0	1
313	ILMN_2168217	ENSG00000169508	Naive/LPS24	7.8883e-06	0.000970874	1	0	0
314	ILMN_2156172	ENSG00000159399	Naive/LPS2	7.8883e-06	0.000909091	1	0	0
315	ILMN_2410826	ENSG00000089127	Naive/LPS24	1.05177e-05	0.00119048	1	0	0
316	ILMN_2370336	ENSG00000110079	Naive/LPS24	1.05177e-05	0.00119048	1	0	0
317	ILMN_1782352	ENSG00000151650	Naive/LPS24	1.05177e-05	0.00119048	0	0	1
318	ILMN_1733931	ENSG00000249915	Naive/IFN	1.05177e-05	0.00124611	1	0	0
319	ILMN_2147435	ENSG00000112893	Naive/LPS2	1.05177e-05	0.00115942	1	0	0
320	ILMN_1659857	ENSG00000099940	Naive/LPS24	1.05177e-05	0.00119048	1	0	0
321	ILMN_1726545	ENSG00000187116	Naive/IFN	1.05177e-05	0.00124611	0	0	1
322	ILMN_1708340	ENSG00000196730	Naive/LPS24	1.05177e-05	0.00119048	1	0	0
323	ILMN_2190414	ENSG00000167766	Naive/LPS2	1.05177e-05	0.00115942	1	0	0
324	ILMN_2140700	ENSG00000179979	Naive/LPS24	1.05177e-05	0.00119048	0	1	0
325	ILMN_1757210	ENSG00000129007	Naive/IFN	1.05177e-05	0.00124611	0	0	1
326	ILMN_1683415	ENSG00000145349	Naive/LPS2	1.05177e-05	0.00115942	1	0	0
327	ILMN_1693338	ENSG00000138061	Naive/LPS24	1.05177e-05	0.00119048	1	0	0
328	ILMN_3236498	ENSG00000226752	Naive/LPS24	1.05177e-05	0.00119048	0	1	0
329	ILMN_1666727	ENSG00000083828	Naive/LPS2	1.05177e-05	0.00115942	0	1	0
330	ILMN_2342638	ENSG00000161944	Naive/LPS2	1.05177e-05	0.00115942	0	0	1
331	ILMN_1657682	ENSG00000168827	Naive/IFN	1.05177e-05	0.00124611	1	0	0
332	ILMN_1794782	ENSG00000160179	Naive/LPS24	1.05177e-05	0.00119048	1	0	0
333	ILMN_1660462	ENSG00000153898	Naive/IFN	1.05177e-05	0.00124611	1	0	0
334	ILMN_1792672	ENSG00000244563	Naive/LPS24	1.31472e-05	0.00147493	1	0	0
335	ILMN_1745686	ENSG00000147324	Naive/IFN	1.31472e-05	0.00140056	1	0	0
336	ILMN_1734830	ENSG00000177000	Naive/IFN	1.31472e-05	0.00140056	1	0	0
337	ILMN_2316104	ENSG00000173226	Naive/IFN	1.31472e-05	0.00140056	1	0	0
338	ILMN_1758827	ENSG00000130347	Naive/IFN	1.31472e-05	0.00140056	0	0	1
339	ILMN_1674160	ENSG00000136717	Naive/IFN	1.31472e-05	0.00140056	1	0	0
340	ILMN_1705403	ENSG00000167600	Naive/IFN	1.31472e-05	0.00140056	0	0	1
341	ILMN_1738784	ENSG00000066027	Naive/IFN	1.31472e-05	0.00140056	1	0	0
342	ILMN_1774161	ENSG00000185305	Naive/IFN	1.31472e-05	0.00140056	1	0	0
343	ILMN_1718303	ENSG00000130202	Naive/IFN	1.31472e-05	0.00140056	1	0	0
344	ILMN_2124471	ENSG00000123643	Naive/IFN	1.31472e-05	0.00140056	0	1	0
345	ILMN_2379967	ENSG00000186431	Naive/LPS2	1.31472e-05	0.00143678	1	0	0
346	ILMN_1701731	ENSG00000085662	Naive/IFN	1.31472e-05	0.00140056	1	0	0
347	ILMN_2173294	ENSG00000144115	Naive/IFN	1.31472e-05	0.00140056	0	1	0
348	ILMN_1758864	ENSG00000112303	Naive/LPS2	1.57766e-05	0.00165289	1	0	0
349	ILMN_2356838	ENSG00000134255	Naive/LPS24	1.57766e-05	0.00172414	0	0	1
350	ILMN_1764861	ENSG00000066583	Naive/LPS2	1.57766e-05	0.00165289	1	0	0
351	ILMN_1676946	ENSG00000070718	Naive/IFN	1.57766e-05	0.0016	0	1	0
352	ILMN_1697597	ENSG00000159658	Naive/LPS2	1.57766e-05	0.00165289	1	0	0
353	ILMN_1780533	ENSG00000169413	Naive/IFN	1.57766e-05	0.0016	1	0	0
354	ILMN_2370336	ENSG00000110079	Naive/LPS2	1.57766e-05	0.00165289	0	0	1
355	ILMN_1740298	ENSG00000105501	Naive/IFN	1.57766e-05	0.0016	0	0	1
356	ILMN_1729546	ENSG00000188493	Naive/IFN	1.57766e-05	0.0016	1	0	0
357	ILMN_1769245	ENSG00000139278	Naive/IFN	1.57766e-05	0.0016	0	0	1
358	ILMN_1804935	ENSG00000093134	Naive/LPS24	1.57766e-05	0.00172414	1	0	0
359	ILMN_1726769	ENSG00000133313	Naive/LPS2	1.57766e-05	0.00165289	0	1	0
360	ILMN_1700518	ENSG00000182952	Naive/LPS24	1.57766e-05	0.00172414	1	0	0
361	ILMN_1684289	ENSG00000108439	Naive/IFN	1.57766e-05	0.0016	1	0	0
362	ILMN_2353633	ENSG00000127507	Naive/LPS24	1.8406e-05	0.0019774	0	1	0
363	ILMN_1793743	ENSG00000138463	Naive/IFN	1.8406e-05	0.00176768	1	0	0
364	ILMN_1696360	ENSG00000164733	Naive/IFN	1.8406e-05	0.00176768	1	0	0
365	ILMN_1690566	ENSG00000107551	Naive/IFN	1.8406e-05	0.00176768	1	0	0
366	ILMN_1771233	ENSG00000101421	Naive/IFN	1.8406e-05	0.00176768	0	1	0
367	ILMN_1781121	ENSG00000105849	Naive/LPS2	1.8406e-05	0.00185185	1	0	0
368	ILMN_1657624	ENSG00000088833	Naive/LPS2	1.8406e-05	0.00185185	1	0	0
369	ILMN_2352090	ENSG00000170412	Naive/LPS24	1.8406e-05	0.0019774	0	0	1
370	ILMN_1797031	ENSG00000169087	Naive/IFN	1.8406e-05	0.00176768	0	0	1
371	ILMN_2266595	ENSG00000187116	Naive/IFN	1.8406e-05	0.00176768	0	0	1
372	ILMN_1705750	ENSG00000198959	Naive/LPS2	1.8406e-05	0.00185185	1	0	0
373	ILMN_1672589	ENSG00000185033	Naive/LPS2	1.8406e-05	0.00185185	1	0	0
374	ILMN_1800451	ENSG00000175221	Naive/LPS2	1.8406e-05	0.00185185	0	1	0
375	ILMN_2338323	ENSG00000101224	Naive/IFN	1.8406e-05	0.00176768	0	0	1
376	ILMN_1695983	ENSG00000198231	Naive/LPS2	2.10355e-05	0.00185185	1	0	0
377	ILMN_1783806	ENSG00000047579	Naive/LPS2	2.10355e-05	0.00185185	1	0	0
378	ILMN_2136446	ENSG00000119326	Naive/LPS2	2.10355e-05	0.00185185	0	0	1
379	ILMN_1731736	ENSG00000100599	Naive/LPS2	2.10355e-05	0.00185185	1	0	0
380	ILMN_1749403	ENSG00000158457	Naive/LPS2	2.10355e-05	0.00185185	0	1	0
381	ILMN_1714108	ENSG00000164938	Naive/LPS2	2.10355e-05	0.00185185	1	0	0
382	ILMN_2226324	ENSG00000060762	Naive/LPS2	2.10355e-05	0.00185185	1	0	0
383	ILMN_1797693	ENSG00000184992	Naive/IFN	2.10355e-05	0.00196078	0	1	0
384	ILMN_1671337	ENSG00000142583	Naive/LPS2	2.10355e-05	0.00185185	0	1	0
385	ILMN_1793559	ENSG00000111860	Naive/LPS2	2.10355e-05	0.00185185	1	0	0
386	ILMN_1780141	ENSG00000133872	Naive/IFN	2.10355e-05	0.00196078	0	0	1
387	ILMN_1788416	ENSG00000136379	Naive/LPS2	2.10355e-05	0.00185185	1	0	0
388	ILMN_1776602	ENSG00000258818	Naive/LPS2	2.10355e-05	0.00185185	0	1	0
389	ILMN_1763207	ENSG00000123685	Naive/LPS2	2.10355e-05	0.00185185	0	0	1
390	ILMN_1684054	ENSG00000104763	Naive/LPS24	2.10355e-05	0.0022409	0	1	0
391	ILMN_1745686	ENSG00000147324	Naive/LPS2	2.10355e-05	0.00185185	1	0	0
392	ILMN_1787885	ENSG00000173566	Naive/LPS2	2.10355e-05	0.00185185	0	0	1
393	ILMN_2214197	ENSG00000164938	Naive/LPS2	2.10355e-05	0.00185185	1	0	0
394	ILMN_1711899	ENSG00000182718	Naive/IFN	2.10355e-05	0.00196078	1	0	0
395	ILMN_2225144	ENSG00000163412	Naive/LPS2	2.10355e-05	0.00185185	0	0	1
396	ILMN_2330371	ENSG00000203705	Naive/LPS2	2.10355e-05	0.00185185	1	0	0
397	ILMN_1769412	ENSG00000107263	Naive/LPS2	2.10355e-05	0.00185185	0	0	1
398	ILMN_1705750	ENSG00000198959	Naive/IFN	2.10355e-05	0.00196078	1	0	0
399	ILMN_1659857	ENSG00000099940	Naive/IFN	2.36649e-05	0.0020979	1	0	0
400	ILMN_1700028	ENSG00000136932	Naive/IFN	2.36649e-05	0.0020979	0	0	1
401	ILMN_1766169	ENSG00000060982	Naive/LPS2	2.36649e-05	0.00201342	1	0	0
402	ILMN_2353633	ENSG00000127507	Naive/LPS2	2.36649e-05	0.00201342	0	1	0
403	ILMN_1719064	ENSG00000110906	Naive/LPS2	2.36649e-05	0.00201342	0	1	0
404	ILMN_2266595	ENSG00000187116	Naive/LPS2	2.36649e-05	0.00201342	1	0	0
405	ILMN_1655612	ENSG00000105643	Naive/IFN	2.36649e-05	0.0020979	1	0	0
406	ILMN_2410826	ENSG00000089127	Naive/LPS2	2.36649e-05	0.00201342	1	0	0
407	ILMN_1660871	ENSG00000119408	Naive/IFN	2.36649e-05	0.0020979	1	0	0
408	ILMN_1678612	ENSG00000197043	Naive/IFN	2.36649e-05	0.0020979	1	0	0
409	ILMN_1675186	ENSG00000082212	Naive/IFN	2.36649e-05	0.0020979	1	0	0
410	ILMN_2389970	ENSG00000064201	Naive/IFN	2.36649e-05	0.0020979	0	0	1
411	ILMN_1673676	ENSG00000089006	Naive/LPS2	2.62943e-05	0.00222222	1	0	0
412	ILMN_1812489	ENSG00000130695	Naive/IFN	2.62943e-05	0.00228311	0	0	1
413	ILMN_1678939	ENSG00000112303	Naive/IFN	2.62943e-05	0.00228311	1	0	0
414	ILMN_1663538	ENSG00000125246	Naive/IFN	2.62943e-05	0.00228311	1	0	0
415	ILMN_2375992	ENSG00000166145	Naive/LPS24	2.89238e-05	0.00284238	1	0	0
416	ILMN_2104696	ENSG00000104714	Naive/LPS24	2.89238e-05	0.00284238	1	0	0
417	ILMN_1691508	ENSG00000011422	Naive/LPS2	2.89238e-05	0.00235043	0	0	1
418	ILMN_1733861	ENSG00000132694	Naive/LPS2	2.89238e-05	0.00235043	1	0	0
419	ILMN_1694106	ENSG00000152642	Naive/LPS2	2.89238e-05	0.00235043	0	0	1
420	ILMN_1790797	ENSG00000160948	Naive/LPS24	2.89238e-05	0.00284238	1	0	0
421	ILMN_1660462	ENSG00000153898	Naive/LPS24	2.89238e-05	0.00284238	1	0	0
422	ILMN_2270100	ENSG00000111860	Naive/LPS24	2.89238e-05	0.00284238	1	0	0
423	ILMN_1764871	ENSG00000185808	Naive/LPS24	2.89238e-05	0.00284238	0	1	0
424	ILMN_2050255	ENSG00000198276	Naive/LPS24	2.89238e-05	0.00284238	1	0	0
425	ILMN_1727479	ENSG00000158109	Naive/LPS24	2.89238e-05	0.00284238	0	1	0
426	ILMN_1708006	ENSG00000204516	Naive/LPS2	2.89238e-05	0.00235043	1	0	0
427	ILMN_1678939	ENSG00000112303	Naive/LPS2	2.89238e-05	0.00235043	1	0	0
428	ILMN_1765801	ENSG00000171298	Naive/LPS24	2.89238e-05	0.00284238	1	0	0
429	ILMN_1739641	ENSG00000100330	Naive/LPS24	2.89238e-05	0.00284238	1	0	0
430	ILMN_1760718	ENSG00000122515	Naive/LPS2	2.89238e-05	0.00235043	1	0	0
431	ILMN_1717868	ENSG00000156261	Naive/LPS24	3.15532e-05	0.00305344	1	0	0
432	ILMN_1807596	ENSG00000165006	Naive/LPS2	3.15532e-05	0.00251572	0	0	1
433	ILMN_1694106	ENSG00000152642	Naive/IFN	3.15532e-05	0.0027027	0	0	1
434	ILMN_1651705	ENSG00000121691	Naive/LPS24	3.15532e-05	0.00305344	1	0	0
435	ILMN_1755937	ENSG00000182718	Naive/LPS2	3.15532e-05	0.00251572	1	0	0
436	ILMN_2353633	ENSG00000127507	Naive/IFN	3.15532e-05	0.0027027	0	1	0
437	ILMN_1703471	ENSG00000118217	Naive/LPS2	3.15532e-05	0.00251572	1	0	0
438	ILMN_1667564	ENSG00000072210	Naive/IFN	3.41826e-05	0.00286976	0	0	1
439	ILMN_1708340	ENSG00000196730	Naive/IFN	3.41826e-05	0.00286976	1	0	0
440	ILMN_1680390	ENSG00000111846	Naive/LPS24	3.41826e-05	0.00328283	0	0	1
441	ILMN_1760347	ENSG00000122862	Naive/IFN	3.41826e-05	0.00286976	1	0	0
442	ILMN_1692539	ENSG00000100092	Naive/LPS24	3.68121e-05	0.00333333	0	0	1
443	ILMN_1812489	ENSG00000130695	Naive/LPS24	3.68121e-05	0.00333333	0	0	1
444	ILMN_1730917	ENSG00000117009	Naive/LPS24	3.68121e-05	0.00333333	1	0	0
445	ILMN_1740265	ENSG00000097021	Naive/LPS24	3.68121e-05	0.00333333	0	0	1
446	ILMN_2256050	ENSG00000197249	Naive/LPS24	3.68121e-05	0.00333333	0	0	1
447	ILMN_1741459	ENSG00000185324	Naive/LPS2	3.68121e-05	0.00286299	0	1	0
448	ILMN_1795836	ENSG00000182362	Naive/LPS2	3.68121e-05	0.00286299	0	0	1
449	ILMN_1722292	ENSG00000105778	Naive/LPS2	3.68121e-05	0.00286299	1	0	0
450	ILMN_1788416	ENSG00000136379	Naive/LPS24	3.68121e-05	0.00333333	1	0	0
451	ILMN_1757347	ENSG00000100364	Naive/LPS2	3.68121e-05	0.00286299	1	0	0
452	ILMN_2411731	ENSG00000110756	Naive/LPS24	3.68121e-05	0.00333333	1	0	0
453	ILMN_1676588	ENSG00000134255	Naive/LPS24	3.68121e-05	0.00333333	0	0	1
454	ILMN_2230672	ENSG00000112110	Naive/LPS24	3.94415e-05	0.00347222	0	1	0
455	ILMN_1689274	ENSG00000170113	Naive/LPS2	3.94415e-05	0.00304878	0	0	1
456	ILMN_2094952	ENSG00000163545	Naive/LPS24	3.94415e-05	0.00347222	1	0	0
457	ILMN_2077886	ENSG00000116922	Naive/IFN	3.94415e-05	0.00324675	1	0	0
458	ILMN_2073289	ENSG00000170873	Naive/LPS24	3.94415e-05	0.00347222	0	0	1
459	ILMN_1673030	ENSG00000174600	Naive/IFN	3.94415e-05	0.00324675	1	0	0
460	ILMN_1703327	ENSG00000140368	Naive/LPS24	3.94415e-05	0.00347222	1	0	0
461	ILMN_1726981	ENSG00000173511	Naive/IFN	3.94415e-05	0.00324675	1	0	0
462	ILMN_1789505	ENSG00000150995	Naive/LPS2	4.20709e-05	0.00313725	1	0	0
463	ILMN_2358919	ENSG00000115129	Naive/LPS2	4.20709e-05	0.00313725	0	0	1
464	ILMN_2294978	ENSG00000258818	Naive/LPS2	4.20709e-05	0.00313725	0	0	1
465	ILMN_1708340	ENSG00000196730	Naive/LPS2	4.20709e-05	0.00313725	1	0	0
466	ILMN_1663631	ENSG00000172530	Naive/LPS2	4.20709e-05	0.00313725	1	0	0
467	ILMN_1672660	ENSG00000197971	Naive/LPS2	4.20709e-05	0.00313725	1	0	0
468	ILMN_1728907	ENSG00000085365	Naive/LPS2	4.47004e-05	0.00318352	0	0	1
469	ILMN_2366719	ENSG00000088833	Naive/LPS2	4.47004e-05	0.00318352	0	0	1
470	ILMN_1774161	ENSG00000185305	Naive/LPS2	4.47004e-05	0.00318352	1	0	0
471	ILMN_1758864	ENSG00000112303	Naive/LPS24	4.47004e-05	0.00390805	1	0	0
472	ILMN_1804738	ENSG00000103313	Naive/LPS2	4.47004e-05	0.00318352	1	0	0
473	ILMN_2225144	ENSG00000163412	Naive/IFN	4.47004e-05	0.00351967	0	0	1
474	ILMN_1770811	ENSG00000152684	Naive/IFN	4.47004e-05	0.00351967	1	0	0
475	ILMN_1656904	ENSG00000115902	Naive/IFN	4.47004e-05	0.00351967	1	0	0
476	ILMN_1760727	ENSG00000214274	Naive/LPS2	4.47004e-05	0.00318352	1	0	0
477	ILMN_1685009	ENSG00000169896	Naive/LPS2	4.47004e-05	0.00318352	0	0	1
478	ILMN_1738749	ENSG00000099308	Naive/IFN	4.47004e-05	0.00351967	1	0	0
479	ILMN_1713496	ENSG00000115525	Naive/IFN	4.47004e-05	0.00351967	1	0	0
480	ILMN_2410826	ENSG00000089127	Naive/IFN	4.47004e-05	0.00351967	1	0	0
481	ILMN_1651705	ENSG00000121691	Naive/LPS2	4.47004e-05	0.00318352	0	0	1
482	ILMN_1790562	ENSG00000158161	Naive/IFN	4.47004e-05	0.00351967	1	0	0
483	ILMN_1700159	ENSG00000136783	Naive/LPS2	4.47004e-05	0.00318352	0	0	1
484	ILMN_1772731	ENSG00000063854	Naive/LPS24	4.73298e-05	0.00410959	0	0	1
485	ILMN_2399503	ENSG00000118900	Naive/IFN	4.73298e-05	0.00365854	0	0	1
486	ILMN_2338323	ENSG00000101224	Naive/LPS2	4.73298e-05	0.00333333	1	0	0
487	ILMN_1705922	ENSG00000175866	Naive/LPS2	4.73298e-05	0.00333333	1	0	0
488	ILMN_2074258	ENSG00000138376	Naive/IFN	4.73298e-05	0.00365854	0	1	0
489	ILMN_1808634	ENSG00000156171	Naive/IFN	4.73298e-05	0.00365854	0	1	0
490	ILMN_1773389	ENSG00000100979	Naive/LPS24	4.99592e-05	0.00425056	1	0	0
491	ILMN_1723035	ENSG00000173391	Naive/LPS24	4.99592e-05	0.00425056	0	0	1
492	ILMN_1705570	ENSG00000099284	Naive/LPS2	4.99592e-05	0.00349908	0	0	1
493	ILMN_2355953	ENSG00000186818	Naive/LPS24	4.99592e-05	0.00425056	1	0	0
494	ILMN_1696974	ENSG00000258818	Naive/LPS24	5.25887e-05	0.00441501	1	0	0
495	ILMN_1676946	ENSG00000070718	Naive/LPS24	5.25887e-05	0.00441501	0	1	0
496	ILMN_2056760	ENSG00000075975	Naive/LPS2	5.52181e-05	0.00382514	1	0	0
497	ILMN_1764769	ENSG00000110002	Naive/LPS2	5.52181e-05	0.00382514	1	0	0
498	ILMN_2400219	ENSG00000075142	Naive/IFN	5.52181e-05	0.00424242	0	1	0
499	ILMN_1810875	ENSG00000100321	Naive/LPS2	5.78475e-05	0.00396396	1	0	0
500	ILMN_1651719	ENSG00000140943	Naive/LPS2	5.78475e-05	0.00396396	1	0	0
501	ILMN_2309245	ENSG00000136717	Naive/LPS24	5.78475e-05	0.00482456	1	0	0
502	ILMN_3300313	ENSG00000178467	Naive/IFN	6.31064e-05	0.00479042	1	0	0
503	ILMN_1664294	ENSG00000117385	Naive/IFN	6.31064e-05	0.00479042	1	0	0
504	ILMN_1667711	ENSG00000176485	Naive/LPS2	6.57358e-05	0.00434028	0	0	1
505	ILMN_2082314	ENSG00000100284	Naive/LPS24	6.57358e-05	0.00541126	0	0	1
506	ILMN_2397028	ENSG00000166401	Naive/LPS2	6.57358e-05	0.00434028	0	0	1
507	ILMN_2403946	ENSG00000171055	Naive/LPS2	6.57358e-05	0.00434028	0	0	1
508	ILMN_1774028	ENSG00000066855	Naive/LPS2	6.57358e-05	0.00434028	1	0	0
509	ILMN_2224103	ENSG00000138801	Naive/LPS2	6.57358e-05	0.00434028	1	0	0
510	ILMN_1742705	ENSG00000133195	Naive/LPS24	6.57358e-05	0.00541126	1	0	0
511	ILMN_1667711	ENSG00000176485	Naive/IFN	6.57358e-05	0.00493097	1	0	0
512	ILMN_1724194	ENSG00000254995	Naive/LPS2	6.57358e-05	0.00434028	1	0	0
513	ILMN_1784364	ENSG00000172345	Naive/IFN	6.57358e-05	0.00493097	1	0	0
514	ILMN_1758232	ENSG00000115486	Naive/LPS2	6.57358e-05	0.00434028	0	0	1
515	ILMN_1722894	ENSG00000066379	Naive/LPS2	7.09947e-05	0.00456853	1	0	0
516	ILMN_2123871	ENSG00000151353	Naive/LPS24	7.09947e-05	0.00580645	1	0	0
517	ILMN_1777740	ENSG00000130193	Naive/LPS2	7.09947e-05	0.00456853	1	0	0
518	ILMN_1734486	ENSG00000198860	Naive/LPS2	7.09947e-05	0.00456853	1	0	0
519	ILMN_1764964	ENSG00000159128	Naive/LPS2	7.09947e-05	0.00456853	1	0	0
520	ILMN_2344216	ENSG00000111450	Naive/LPS2	7.09947e-05	0.00456853	1	0	0
521	ILMN_2384561	ENSG00000119139	Naive/LPS2	7.36241e-05	0.0047138	0	0	1
522	ILMN_1774161	ENSG00000185305	Naive/LPS24	7.62536e-05	0.00615711	1	0	0
523	ILMN_3241136	ENSG00000219200	Naive/LPS2	7.62536e-05	0.00485762	0	0	1
524	ILMN_2190414	ENSG00000167766	Naive/LPS24	7.62536e-05	0.00615711	0	0	1
525	ILMN_1690320	ENSG00000103852	Naive/IFN	7.62536e-05	0.00568627	1	0	0
526	ILMN_1812777	ENSG00000132313	Naive/IFN	7.8883e-05	0.00581395	0	1	0
527	ILMN_1690320	ENSG00000103852	Naive/LPS24	7.8883e-05	0.00632911	1	0	0
528	ILMN_1672662	ENSG00000144136	Naive/IFN	7.8883e-05	0.00581395	0	0	1
529	ILMN_1716080	ENSG00000110395	Naive/LPS2	8.15125e-05	0.00511551	0	0	1
530	ILMN_1769383	ENSG00000196329	Naive/LPS2	8.15125e-05	0.00511551	0	0	1
531	ILMN_1782741	ENSG00000178789	Naive/LPS24	8.15125e-05	0.00641822	1	0	0
532	ILMN_2225144	ENSG00000163412	Naive/LPS24	8.15125e-05	0.00641822	0	0	1
533	ILMN_1700028	ENSG00000136932	Naive/LPS24	8.15125e-05	0.00641822	0	0	1
534	ILMN_1669122	ENSG00000230438	Naive/LPS2	8.15125e-05	0.00511551	0	0	1
535	ILMN_1733288	ENSG00000139178	Naive/IFN	8.41419e-05	0.00602637	0	1	0
536	ILMN_3306950	ENSG00000185324	Naive/IFN	8.41419e-05	0.00602637	1	0	0
537	ILMN_2294978	ENSG00000258818	Naive/LPS24	8.41419e-05	0.00658436	0	0	1
538	ILMN_2323385	ENSG00000146833	Naive/IFN	8.41419e-05	0.00602637	0	1	0
539	ILMN_2209299	ENSG00000160961	Naive/IFN	8.41419e-05	0.00602637	1	0	0
540	ILMN_2134974	ENSG00000123892	Naive/LPS2	8.41419e-05	0.00525452	0	0	1
541	ILMN_1781121	ENSG00000105849	Naive/IFN	8.41419e-05	0.00602637	0	0	1
542	ILMN_1714159	ENSG00000169641	Naive/IFN	8.94008e-05	0.00626151	0	0	1
543	ILMN_3241692	ENSG00000204520	Naive/LPS24	8.94008e-05	0.00695297	0	0	1
544	ILMN_1803676	ENSG00000132199	Naive/IFN	8.94008e-05	0.00626151	0	0	1
545	ILMN_2225577	ENSG00000152359	Naive/IFN	8.94008e-05	0.00626151	1	0	0
546	ILMN_3240524	ENSG00000151690	Naive/IFN	8.94008e-05	0.00626151	0	0	1
547	ILMN_2386008	ENSG00000197965	Naive/LPS2	9.46596e-05	0.00582524	0	0	1
548	ILMN_2347068	ENSG00000099875	Naive/LPS2	9.46596e-05	0.00582524	0	0	1
549	ILMN_1676588	ENSG00000134255	Naive/LPS2	9.46596e-05	0.00582524	1	0	0
550	ILMN_2398587	ENSG00000066379	Naive/LPS2	9.72891e-05	0.00595813	1	0	0
551	ILMN_2285817	ENSG00000221290	Naive/LPS24	9.99185e-05	0.00758483	0	0	1
552	ILMN_1766054	ENSG00000165029	Naive/LPS24	9.99185e-05	0.00758483	0	1	0
553	ILMN_1790689	ENSG00000103196	Naive/LPS24	9.99185e-05	0.00758483	0	1	0
554	ILMN_1698996	ENSG00000173638	Naive/LPS24	9.99185e-05	0.00758483	0	0	1
555	ILMN_3243928	ENSG00000181381	Naive/IFN	9.99185e-05	0.00684211	0	0	1
556	ILMN_3245559	ENSG00000235423	Naive/IFN	0.000102548	0.00684211	0	1	0
557	ILMN_1755643	ENSG00000071073	Naive/IFN	0.000102548	0.00684211	1	0	0
558	ILMN_2169152	ENSG00000122862	Naive/IFN	0.000102548	0.00684211	0	0	1
559	ILMN_1735143	ENSG00000130775	Naive/IFN	0.000102548	0.00684211	1	0	0
560	ILMN_1747281	ENSG00000142459	Naive/LPS2	0.000102548	0.0062201	1	0	0
561	ILMN_1701933	ENSG00000145335	Naive/IFN	0.000102548	0.00684211	0	0	1
562	ILMN_1709750	ENSG00000106868	Naive/LPS24	0.000102548	0.00769231	0	1	0
563	ILMN_1737585	ENSG00000137411	Naive/IFN	0.000102548	0.00684211	0	1	0
564	ILMN_1810838	ENSG00000147649	Naive/LPS24	0.000102548	0.00769231	1	0	0
565	ILMN_1777740	ENSG00000130193	Naive/IFN	0.000102548	0.00684211	1	0	0
566	ILMN_2401641	ENSG00000072210	Naive/LPS2	0.000102548	0.0062201	0	1	0
567	ILMN_1790689	ENSG00000103196	Naive/IFN	0.000102548	0.00684211	0	1	0
568	ILMN_1659285	ENSG00000183527	Naive/LPS2	0.000105177	0.00628931	0	1	0
569	ILMN_2411264	ENSG00000064726	Naive/LPS24	0.000105177	0.00784314	1	0	0
570	ILMN_1720373	ENSG00000103257	Naive/LPS2	0.000105177	0.00628931	0	0	1
571	ILMN_2128428	ENSG00000153071	Naive/LPS2	0.000105177	0.00628931	1	0	0
572	ILMN_1669788	ENSG00000183828	Naive/IFN	0.000107807	0.00711806	0	0	1
573	ILMN_1776998	ENSG00000140403	Naive/IFN	0.000107807	0.00711806	0	0	1
574	ILMN_1796245	ENSG00000105612	Naive/IFN	0.000110436	0.00725389	0	0	1
575	ILMN_2302118	ENSG00000152492	Naive/IFN	0.000113066	0.00738832	0	0	1
576	ILMN_1660635	ENSG00000147592	Naive/LPS24	0.000113066	0.00838207	0	1	0
577	ILMN_3251440	ENSG00000011405	Naive/LPS24	0.000115695	0.00847784	0	0	1
578	ILMN_1657446	ENSG00000135778	Naive/LPS2	0.000115695	0.00685358	1	0	0
579	ILMN_1717868	ENSG00000156261	Naive/IFN	0.000115695	0.00748299	1	0	0
580	ILMN_1775380	ENSG00000088826	Naive/LPS2	0.000115695	0.00685358	1	0	0
581	ILMN_1708881	ENSG00000139832	Naive/LPS24	0.000115695	0.00847784	0	0	1
582	ILMN_1815366	ENSG00000167280	Naive/IFN	0.000115695	0.00748299	0	0	1
583	ILMN_1724609	ENSG00000136856	Naive/LPS2	0.000120954	0.00703364	0	0	1
584	ILMN_1812759	ENSG00000131979	Naive/LPS2	0.000120954	0.00703364	0	0	1
585	ILMN_2093500	ENSG00000236287	Naive/LPS2	0.000120954	0.00703364	1	0	0
586	ILMN_3236970	ENSG00000263753	Naive/LPS2	0.000120954	0.00703364	0	0	1
587	ILMN_1752526	ENSG00000137393	Naive/LPS24	0.000123583	0.00895238	0	0	1
588	ILMN_1812169	ENSG00000122335	Naive/LPS24	0.000123583	0.00895238	0	0	1
589	ILMN_2230672	ENSG00000112110	Naive/LPS2	0.000126213	0.00720721	0	1	0
590	ILMN_2359789	ENSG00000136238	Naive/LPS2	0.000126213	0.00720721	1	0	0
591	ILMN_2189222	ENSG00000145332	Naive/LPS2	0.000126213	0.00720721	0	1	0
592	ILMN_1651385	ENSG00000116688	Naive/LPS2	0.000126213	0.00720721	0	1	0
593	ILMN_1676893	ENSG00000138031	Naive/LPS24	0.000128842	0.00922787	0	1	0
594	ILMN_1783806	ENSG00000047579	Naive/LPS24	0.000128842	0.00922787	1	0	0
595	ILMN_1773389	ENSG00000100979	Naive/IFN	0.000131472	0.00841751	1	0	0
596	ILMN_1701621	ENSG00000130489	Naive/IFN	0.000131472	0.00841751	1	0	0
597	ILMN_2224103	ENSG00000138801	Naive/LPS24	0.000134101	0.00955056	1	0	0
598	ILMN_1797522	ENSG00000108861	Naive/LPS2	0.000134101	0.00760234	0	0	1
599	ILMN_1746986	ENSG00000141873	Naive/LPS24	0.000136731	0.00962963	1	0	0
600	ILMN_1704537	ENSG00000092621	Naive/LPS2	0.000136731	0.00760234	1	0	0
601	ILMN_1696749	ENSG00000160789	Naive/IFN	0.000136731	0.00871022	0	1	0
602	ILMN_3243381	ENSG00000110917	Naive/LPS24	0.000136731	0.00962963	1	0	0
603	ILMN_1674574	ENSG00000112299	Naive/LPS2	0.000136731	0.00760234	0	1	0
604	ILMN_1731433	ENSG00000002726	Naive/LPS2	0.000136731	0.00760234	0	1	0
605	ILMN_1755024	ENSG00000143466	Naive/LPS2	0.000136731	0.00760234	1	0	0
606	ILMN_1741711	ENSG00000142197	Naive/LPS2	0.000136731	0.00760234	1	0	0
607	ILMN_2226324	ENSG00000060762	Naive/LPS24	0.00013936	0.00976059	1	0	0
608	ILMN_1727495	ENSG00000198945	Naive/IFN	0.00013936	0.00874587	1	0	0
609	ILMN_1768110	ENSG00000091436	Naive/IFN	0.00013936	0.00874587	1	0	0
610	ILMN_1815086	ENSG00000131669	Naive/IFN	0.00013936	0.00874587	1	0	0
611	ILMN_1740927	ENSG00000214113	Naive/LPS24	0.000141989	0.00989011	0	0	1
612	ILMN_2300396	ENSG00000170619	Naive/LPS2	0.000144619	0.00800582	0	0	1
613	ILMN_1663631	ENSG00000172530	Naive/LPS24	0.000147248	0.0100901	1	0	0
614	ILMN_2072178	ENSG00000134463	Naive/LPS2	0.000147248	0.00811594	0	1	0
615	ILMN_1749006	ENSG00000198771	Naive/LPS24	0.000147248	0.0100901	1	0	0
616	ILMN_1730454	ENSG00000110203	Naive/LPS24	0.000147248	0.0100901	1	0	0
617	ILMN_1699357	ENSG00000197375	Naive/IFN	0.000149878	0.00935961	0	1	0
618	ILMN_1792672	ENSG00000244563	Naive/IFN	0.000155137	0.00963665	1	0	0
619	ILMN_1667430	ENSG00000143753	Naive/LPS24	0.000155137	0.0105735	0	0	1
620	ILMN_1809496	ENSG00000158623	Naive/IFN	0.000157766	0.00963665	0	1	0
621	ILMN_1787815	ENSG00000101255	Naive/IFN	0.000157766	0.00963665	1	0	0
622	ILMN_1808765	ENSG00000175395	Naive/IFN	0.000157766	0.00963665	1	0	0
623	ILMN_1806304	ENSG00000197217	Naive/LPS24	0.000157766	0.0106952	0	0	1
624	ILMN_1775008	ENSG00000010292	Naive/LPS24	0.000160395	0.0107584	0	0	1
625	ILMN_2313901	ENSG00000145730	Naive/IFN	0.000160395	0.00963665	0	0	1
626	ILMN_1673111	ENSG00000170892	Naive/IFN	0.000160395	0.00963665	1	0	0
627	ILMN_1682717	ENSG00000137331	Naive/IFN	0.000160395	0.00963665	1	0	0
628	ILMN_1731745	ENSG00000171840	Naive/IFN	0.000160395	0.00963665	0	0	1
629	ILMN_1669376	ENSG00000136048	Naive/LPS24	0.000160395	0.0107584	0	0	1
630	ILMN_2357419	ENSG00000187116	Naive/LPS2	0.000163025	0.00890805	1	0	0
631	ILMN_1726306	ENSG00000256269	Naive/LPS2	0.000163025	0.00890805	0	1	0
632	ILMN_1664294	ENSG00000117385	Naive/LPS24	0.000163025	0.0108772	1	0	0
633	ILMN_1694223	ENSG00000128191	Naive/LPS2	0.000165654	0.00893617	1	0	0
634	ILMN_1680129	ENSG00000037474	Naive/LPS24	0.000165654	0.0109948	0	0	1
635	ILMN_1803745	ENSG00000139531	Naive/IFN	0.000165654	0.00990566	1	0	0
636	ILMN_2321292	ENSG00000157954	Naive/LPS2	0.000165654	0.00893617	1	0	0
637	ILMN_1741455	ENSG00000135093	Naive/LPS2	0.000165654	0.00893617	1	0	0
638	ILMN_2260991	ENSG00000100300	Naive/LPS24	0.000170913	0.0112847	0	0	1
639	ILMN_1664294	ENSG00000117385	Naive/LPS2	0.000173543	0.00920502	1	0	0
640	ILMN_1726391	ENSG00000154719	Naive/LPS2	0.000173543	0.00920502	0	0	1
641	ILMN_1677484	ENSG00000165684	Naive/LPS24	0.000173543	0.011399	0	0	1
642	ILMN_1683682	ENSG00000134780	Naive/LPS2	0.000173543	0.00920502	1	0	0
643	ILMN_1659082	ENSG00000139168	Naive/LPS2	0.000173543	0.00920502	1	0	0
644	ILMN_1685170	ENSG00000122359	Naive/LPS24	0.000176172	0.011512	1	0	0
645	ILMN_2230672	ENSG00000112110	Naive/IFN	0.000176172	0.0104851	0	1	0
646	ILMN_3236239	ENSG00000273033	Naive/IFN	0.000178802	0.0105919	1	0	0
647	ILMN_2103720	ENSG00000137547	Naive/LPS24	0.00018669	0.0119529	0	0	1
648	ILMN_1798061	ENSG00000072121	Naive/LPS24	0.00018669	0.0119529	1	0	0
649	ILMN_1741711	ENSG00000142197	Naive/LPS24	0.00018669	0.0119529	0	0	1
650	ILMN_1778371	ENSG00000137944	Naive/LPS24	0.00018669	0.0119529	1	0	0
651	ILMN_1659952	ENSG00000087053	Naive/LPS2	0.00018669	0.00986111	0	0	1
652	ILMN_1814213	ENSG00000162976	Naive/LPS2	0.000189319	0.00995851	1	0	0
653	ILMN_2321292	ENSG00000157954	Naive/LPS24	0.000189319	0.0120603	1	0	0
654	ILMN_2321292	ENSG00000157954	Naive/IFN	0.000191949	0.0113178	0	0	1
655	ILMN_1717781	ENSG00000160695	Naive/LPS2	0.000194578	0.0101928	1	0	0
656	ILMN_1733562	ENSG00000029639	Naive/IFN	0.000197208	0.0114679	0	0	1
657	ILMN_1671281	ENSG00000135828	Naive/IFN	0.000197208	0.0114679	1	0	0
658	ILMN_1682857	ENSG00000164182	Naive/IFN	0.000197208	0.0114679	0	0	1
659	ILMN_1780058	ENSG00000143753	Naive/LPS24	0.000199837	0.0126036	0	0	1
660	ILMN_1803197	ENSG00000127328	Naive/LPS2	0.000199837	0.0104252	1	0	0
661	ILMN_1714592	ENSG00000158825	Naive/LPS24	0.000199837	0.0126036	0	1	0
662	ILMN_1774432	ENSG00000125821	Naive/IFN	0.000202466	0.0116667	1	0	0
663	ILMN_1781560	ENSG00000064225	Naive/LPS2	0.000202466	0.0105191	1	0	0
664	ILMN_1814726	ENSG00000138760	Naive/IFN	0.000202466	0.0116667	1	0	0
665	ILMN_1694223	ENSG00000128191	Naive/LPS24	0.000207725	0.0130363	1	0	0
666	ILMN_1768534	ENSG00000134107	Naive/LPS2	0.000207725	0.0107046	1	0	0
667	ILMN_1797903	ENSG00000198131	Naive/LPS2	0.000207725	0.0107046	1	0	0
668	ILMN_2136455	ENSG00000163378	Naive/LPS2	0.000210355	0.0107527	0	0	1
669	ILMN_1708081	ENSG00000172954	Naive/LPS2	0.000210355	0.0107527	0	0	1
670	ILMN_2072178	ENSG00000134463	Naive/LPS24	0.000210355	0.0131363	0	1	0
671	ILMN_2342638	ENSG00000161944	Naive/LPS24	0.000212984	0.0132353	0	0	1
672	ILMN_1685009	ENSG00000169896	Naive/IFN	0.000212984	0.0121622	0	0	1
673	ILMN_1713934	ENSG00000189067	Naive/IFN	0.000212984	0.0121622	0	1	0
674	ILMN_1681679	ENSG00000100300	Naive/IFN	0.000218243	0.0124066	0	0	1
675	ILMN_1756860	ENSG00000091164	Naive/LPS2	0.000223502	0.0113333	0	1	0
676	ILMN_1708881	ENSG00000139832	Naive/LPS2	0.000223502	0.0113333	1	0	0
677	ILMN_1711899	ENSG00000182718	Naive/LPS24	0.000223502	0.0138211	1	0	0
678	ILMN_1744240	ENSG00000156787	Naive/LPS24	0.000226131	0.0139159	0	0	1
679	ILMN_1777915	ENSG00000135823	Naive/IFN	0.00023139	0.0130952	0	0	1
680	ILMN_2220518	ENSG00000134248	Naive/LPS24	0.00023402	0.0142628	0	0	1
681	ILMN_1694106	ENSG00000152642	Naive/LPS24	0.00023402	0.0142628	0	0	1
682	ILMN_2375825	ENSG00000104894	Naive/LPS2	0.000239278	0.012085	1	0	0
683	ILMN_1795228	ENSG00000107372	Naive/IFN	0.000239278	0.0134218	1	0	0
684	ILMN_1671568	ENSG00000121310	Naive/IFN	0.000239278	0.0134218	0	1	0
685	ILMN_1653828	ENSG00000072609	Naive/LPS2	0.000249796	0.0125165	0	0	1
686	ILMN_1784364	ENSG00000172345	Naive/LPS2	0.000249796	0.0125165	0	0	1
687	ILMN_1730622	ENSG00000196405	Naive/LPS2	0.000252426	0.012549	0	0	1
688	ILMN_1779886	ENSG00000132405	Naive/LPS2	0.000252426	0.012549	0	0	1
689	ILMN_1761911	ENSG00000120370	Naive/LPS2	0.000255055	0.0125811	1	0	0
690	ILMN_1778144	ENSG00000211584	Naive/IFN	0.000255055	0.0142438	1	0	0
691	ILMN_1693552	ENSG00000167851	Naive/LPS2	0.000255055	0.0125811	0	0	1
692	ILMN_1701413	ENSG00000007541	Naive/LPS24	0.000257685	0.0155556	0	0	1
693	ILMN_1733305	ENSG00000144895	Naive/IFN	0.000257685	0.0142649	1	0	0
694	ILMN_1693830	ENSG00000103642	Naive/LPS24	0.000257685	0.0155556	0	0	1
695	ILMN_2065606	ENSG00000158882	Naive/IFN	0.000257685	0.0142649	1	0	0
696	ILMN_2359789	ENSG00000136238	Naive/LPS24	0.000260314	0.015566	1	0	0
697	ILMN_2087692	ENSG00000071967	Naive/LPS2	0.000260314	0.0127907	1	0	0
698	ILMN_3197097	ENSG00000215845	Naive/LPS24	0.000260314	0.015566	1	0	0
699	ILMN_1757210	ENSG00000129007	Naive/LPS24	0.000262943	0.0156495	0	0	1
700	ILMN_1656361	ENSG00000159314	Naive/IFN	0.000265573	0.0146377	0	1	0
701	ILMN_2100815	ENSG00000175348	Naive/LPS24	0.000265573	0.0157321	0	1	0
702	ILMN_1703565	ENSG00000221803	Naive/LPS24	0.000268202	0.0157407	0	0	1
703	ILMN_2372915	ENSG00000175591	Naive/LPS24	0.000268202	0.0157407	1	0	0
704	ILMN_2405642	ENSG00000117682	Naive/LPS2	0.000270832	0.0132051	0	0	1
705	ILMN_2320250	ENSG00000165271	Naive/LPS2	0.000270832	0.0132051	1	0	0
706	ILMN_1656910	ENSG00000121236	Naive/LPS2	0.000273461	0.0132822	0	0	1
707	ILMN_1785175	ENSG00000133789	Naive/IFN	0.000273461	0.0149425	0	1	0
708	ILMN_1790549	ENSG00000140391	Naive/IFN	0.000273461	0.0149425	0	0	1
709	ILMN_1683682	ENSG00000134780	Naive/LPS24	0.000273461	0.0159754	1	0	0
710	ILMN_1658247	ENSG00000089127	Naive/IFN	0.000276091	0.0150215	0	1	0
711	ILMN_1674650	ENSG00000106733	Naive/LPS2	0.00027872	0.013486	0	0	1
712	ILMN_1679641	ENSG00000112584	Naive/IFN	0.00027872	0.0150997	0	1	0
713	ILMN_1777565	ENSG00000204267	Naive/IFN	0.000281349	0.0151773	1	0	0
714	ILMN_2226324	ENSG00000060762	Naive/IFN	0.000283979	0.0152542	1	0	0
715	ILMN_1702389	ENSG00000014164	Naive/LPS24	0.000286608	0.0166667	1	0	0
716	ILMN_1774091	ENSG00000066926	Naive/IFN	0.000294497	0.0156863	0	1	0
717	ILMN_1762466	ENSG00000140463	Naive/IFN	0.000294497	0.0156863	1	0	0
718	ILMN_1681591	ENSG00000196396	Naive/LPS24	0.000294497	0.0170472	0	0	1
719	ILMN_2294976	ENSG00000258818	Naive/LPS2	0.000297126	0.0142677	1	0	0
720	ILMN_1733305	ENSG00000144895	Naive/LPS2	0.000297126	0.0142677	1	0	0
721	ILMN_1661537	ENSG00000213625	Naive/LPS24	0.000299755	0.0171898	0	0	1
722	ILMN_2094106	ENSG00000149084	Naive/LPS24	0.000302385	0.0171898	0	0	1
723	ILMN_1733305	ENSG00000144895	Naive/LPS24	0.000302385	0.0171898	1	0	0
724	ILMN_2312275	ENSG00000100883	Naive/LPS2	0.000302385	0.0144608	1	0	0
725	ILMN_1763609	ENSG00000004809	Naive/LPS24	0.000302385	0.0171898	1	0	0
726	ILMN_1716563	ENSG00000166501	Naive/IFN	0.000305014	0.0160443	0	1	0
727	ILMN_3223126	ENSG00000025708	Naive/IFN	0.000305014	0.0160443	0	1	0
728	ILMN_2098418	ENSG00000239282	Naive/LPS24	0.000305014	0.0172619	1	0	0
729	ILMN_2157951	ENSG00000135823	Naive/IFN	0.000305014	0.0160443	1	0	0
730	ILMN_1688231	ENSG00000124731	Naive/LPS2	0.000305014	0.0144608	1	0	0
731	ILMN_1751330	ENSG00000125826	Naive/LPS2	0.000305014	0.0144608	0	1	0
732	ILMN_2174127	ENSG00000057019	Naive/LPS2	0.000307644	0.0144608	1	0	0
733	ILMN_1758938	ENSG00000136867	Naive/LPS2	0.000307644	0.0144608	0	0	1
734	ILMN_1747775	ENSG00000111450	Naive/LPS24	0.000310273	0.0174041	1	0	0
735	ILMN_1723116	ENSG00000159461	Naive/LPS24	0.000310273	0.0174041	0	0	1
736	ILMN_2265093	ENSG00000089916	Naive/LPS2	0.000310273	0.0144608	0	0	1
737	ILMN_1809477	ENSG00000153048	Naive/LPS2	0.000310273	0.0144608	1	0	0
738	ILMN_1739967	ENSG00000183735	Naive/LPS2	0.000310273	0.0144608	1	0	0
739	ILMN_1775257	ENSG00000163421	Naive/IFN	0.000315532	0.0164626	0	1	0
740	ILMN_1721136	ENSG00000049239	Naive/LPS2	0.000318161	0.0146667	0	0	1
741	ILMN_3253579	ENSG00000131351	Naive/IFN	0.000318161	0.0164626	1	0	0
742	ILMN_1768867	ENSG00000132842	Naive/LPS2	0.000318161	0.0146667	0	0	1
743	ILMN_2312275	ENSG00000100883	Naive/IFN	0.000318161	0.0164626	1	0	0
744	ILMN_1700518	ENSG00000182952	Naive/IFN	0.000318161	0.0164626	1	0	0
745	ILMN_1693630	ENSG00000075399	Naive/LPS2	0.000318161	0.0146667	0	0	1
746	ILMN_1693538	ENSG00000163482	Naive/IFN	0.000320791	0.0165312	0	0	1
747	ILMN_1773553	ENSG00000225177	Naive/LPS24	0.000320791	0.0179148	0	1	0
748	ILMN_1763723	ENSG00000174915	Naive/LPS2	0.000320791	0.0147343	0	0	1
749	ILMN_1804935	ENSG00000093134	Naive/LPS2	0.00032605	0.014881	1	0	0
750	ILMN_1777342	ENSG00000124126	Naive/LPS2	0.000328679	0.014881	0	0	1
751	ILMN_1660635	ENSG00000147592	Naive/LPS2	0.000328679	0.014881	0	1	0
752	ILMN_2397880	ENSG00000176102	Naive/LPS2	0.000328679	0.014881	0	0	1
753	ILMN_1687864	ENSG00000167272	Naive/IFN	0.000328679	0.0168675	0	0	1
754	ILMN_1738867	ENSG00000025708	Naive/IFN	0.000331309	0.0168675	0	0	1
755	ILMN_1715969	ENSG00000147454	Naive/IFN	0.000331309	0.0168675	1	0	0
756	ILMN_2337740	ENSG00000130338	Naive/LPS24	0.000333938	0.0185673	0	0	1
757	ILMN_1812777	ENSG00000132313	Naive/LPS24	0.000336568	0.0186317	0	1	0
758	ILMN_1796180	ENSG00000121671	Naive/IFN	0.000339197	0.0172	0	0	1
759	ILMN_1671791	ENSG00000100889	Naive/LPS2	0.000341826	0.0154211	1	0	0
760	ILMN_2391355	ENSG00000124356	Naive/IFN	0.000344456	0.0173971	0	0	1
761	ILMN_1673370	ENSG00000118564	Naive/LPS24	0.000344456	0.0189033	0	1	0
762	ILMN_1802627	ENSG00000157778	Naive/LPS24	0.000344456	0.0189033	0	0	1
763	ILMN_1771593	ENSG00000167325	Naive/LPS2	0.000347085	0.0155477	0	0	1
764	ILMN_3245773	ENSG00000186088	Naive/LPS2	0.000347085	0.0155477	1	0	0
765	ILMN_3247821	ENSG00000065600	Naive/LPS2	0.000352344	0.0157277	0	0	1
766	ILMN_2189222	ENSG00000145332	Naive/LPS24	0.000352344	0.0191489	0	1	0
767	ILMN_1678998	ENSG00000160959	Naive/LPS24	0.000352344	0.0191489	1	0	0
768	ILMN_1728907	ENSG00000085365	Naive/LPS24	0.000354974	0.0191489	0	0	1
769	ILMN_1666967	ENSG00000060762	Naive/LPS24	0.000354974	0.0191489	1	0	0
770	ILMN_1789505	ENSG00000150995	Naive/IFN	0.000357603	0.0179183	0	0	1
771	ILMN_1798061	ENSG00000072121	Naive/IFN	0.000357603	0.0179183	1	0	0
772	ILMN_2225537	ENSG00000106853	Naive/LPS24	0.000360232	0.0192686	1	0	0
773	ILMN_1787885	ENSG00000173566	Naive/LPS24	0.000360232	0.0192686	1	0	0
774	ILMN_2104696	ENSG00000104714	Naive/LPS2	0.000362862	0.016088	0	0	1
775	ILMN_1661500	ENSG00000121578	Naive/IFN	0.000362862	0.018018	1	0	0
776	ILMN_2367258	ENSG00000088826	Naive/LPS2	0.000365491	0.016088	1	0	0
777	ILMN_1779886	ENSG00000132405	Naive/LPS24	0.000365491	0.0194678	0	0	1
778	ILMN_1658858	ENSG00000185404	Naive/LPS2	0.000365491	0.016088	1	0	0
779	ILMN_2408572	ENSG00000258818	Naive/LPS2	0.000365491	0.016088	0	1	0
780	ILMN_1719064	ENSG00000110906	Naive/IFN	0.000368121	0.018018	0	1	0
781	ILMN_1693552	ENSG00000167851	Naive/IFN	0.000368121	0.018018	1	0	0
782	ILMN_2367818	ENSG00000101017	Naive/LPS2	0.000368121	0.0161476	1	0	0
783	ILMN_2075189	ENSG00000110660	Naive/IFN	0.000368121	0.018018	0	0	1
784	ILMN_2130635	ENSG00000100350	Naive/IFN	0.000368121	0.018018	0	1	0
785	ILMN_1690099	ENSG00000119185	Naive/IFN	0.000368121	0.018018	0	0	1
786	ILMN_1777915	ENSG00000135823	Naive/LPS2	0.000376009	0.0163803	0	0	1
787	ILMN_2208413	ENSG00000075884	Naive/LPS24	0.000376009	0.0199442	0	0	1
788	ILMN_2349444	ENSG00000164978	Naive/LPS2	0.000376009	0.0163803	0	0	1
789	ILMN_1799744	ENSG00000054983	Naive/LPS2	0.000378638	0.0164384	0	1	0
790	ILMN_1772731	ENSG00000063854	Naive/LPS2	0.000386527	0.0166667	0	0	1
791	ILMN_1746986	ENSG00000141873	Naive/LPS2	0.000386527	0.0166667	0	0	1
792	ILMN_1779886	ENSG00000132405	Naive/IFN	0.000389156	0.0189744	0	0	1
793	ILMN_1685140	ENSG00000164244	Naive/LPS2	0.000391786	0.0168362	0	0	1
794	ILMN_1769383	ENSG00000196329	Naive/IFN	0.000394415	0.019084	0	0	1
795	ILMN_1778360	ENSG00000100994	Naive/IFN	0.000394415	0.019084	0	0	1
796	ILMN_1658144	ENSG00000100815	Naive/LPS24	0.000402303	0.0211618	0	0	1
797	ILMN_1789410	ENSG00000166529	Naive/LPS24	0.000402303	0.0211618	0	0	1
798	ILMN_1758938	ENSG00000136867	Naive/IFN	0.000402303	0.0193916	1	0	0
799	ILMN_1712088	ENSG00000125246	Naive/IFN	0.000404933	0.0194444	1	0	0
800	ILMN_3307733	ENSG00000172171	Naive/LPS24	0.000407562	0.0213499	0	0	1
801	ILMN_1690939	ENSG00000130489	Naive/IFN	0.000410192	0.0196226	0	0	1
802	ILMN_2094396	ENSG00000171488	Naive/LPS2	0.000410192	0.0175676	0	1	0
803	ILMN_3250243	ENSG00000144401	Naive/LPS2	0.000412821	0.0176143	0	0	1
804	ILMN_1674160	ENSG00000136717	Naive/LPS24	0.000412821	0.0215364	1	0	0
805	ILMN_2094106	ENSG00000149084	Naive/IFN	0.000415451	0.0197995	0	0	1
806	ILMN_1747622	ENSG00000105383	Naive/LPS2	0.000415451	0.0176143	0	0	1
807	ILMN_1701933	ENSG00000145335	Naive/LPS2	0.000415451	0.0176143	0	0	1
808	ILMN_1663033	ENSG00000168936	Naive/LPS24	0.000420709	0.0218579	1	0	0
809	ILMN_1790549	ENSG00000140391	Naive/LPS2	0.000423339	0.0178889	0	0	1
810	ILMN_1784467	ENSG00000132182	Naive/LPS2	0.000433857	0.0182724	0	1	0
811	ILMN_1802027	ENSG00000085871	Naive/LPS24	0.000433857	0.022449	0	1	0
812	ILMN_1764861	ENSG00000066583	Naive/LPS24	0.000439115	0.0225371	1	0	0
813	ILMN_1771120	ENSG00000151715	Naive/LPS24	0.000439115	0.0225371	0	0	1
814	ILMN_1718621	ENSG00000064201	Naive/LPS24	0.000441745	0.0225806	0	1	0
815	ILMN_1733538	ENSG00000148908	Naive/LPS2	0.000447004	0.0187638	1	0	0
816	ILMN_1682404	ENSG00000170364	Naive/LPS2	0.000449633	0.0188119	1	0	0
817	ILMN_1682197	ENSG00000170448	Naive/LPS2	0.000457521	0.0190789	0	1	0
818	ILMN_1701441	ENSG00000198121	Naive/LPS24	0.00046541	0.023545	1	0	0
819	ILMN_1716583	ENSG00000143156	Naive/LPS24	0.00046541	0.023545	0	1	0
820	ILMN_2400500	ENSG00000143418	Naive/LPS24	0.000468039	0.023545	0	0	1
821	ILMN_1703140	ENSG00000069869	Naive/LPS24	0.000468039	0.023545	1	0	0
822	ILMN_1679641	ENSG00000112584	Naive/LPS24	0.000473298	0.0237154	0	0	1
823	ILMN_1703558	ENSG00000183386	Naive/LPS24	0.000483816	0.024147	0	0	1
824	ILMN_2094952	ENSG00000163545	Naive/IFN	0.000483816	0.0228856	1	0	0
825	ILMN_1804396	ENSG00000119669	Naive/LPS2	0.000483816	0.0201093	1	0	0
826	ILMN_1752526	ENSG00000137393	Naive/IFN	0.000483816	0.0228856	1	0	0
827	ILMN_3297126	ENSG00000025708	Naive/IFN	0.000489075	0.022963	0	0	1
828	ILMN_2055156	ENSG00000076641	Naive/IFN	0.000489075	0.022963	0	0	1
829	ILMN_1687084	ENSG00000163378	Naive/LPS24	0.000494334	0.0245752	1	0	0
830	ILMN_1763634	ENSG00000142655	Naive/LPS24	0.000496963	0.0246094	0	0	1
831	ILMN_1679401	ENSG00000130529	Naive/LPS2	0.000496963	0.0205882	0	0	1
832	ILMN_1763723	ENSG00000174915	Naive/LPS24	0.000499592	0.0246433	0	0	1
833	ILMN_1773751	ENSG00000174775	Naive/LPS2	0.000502222	0.0207383	1	0	0
834	ILMN_2349444	ENSG00000164978	Naive/LPS24	0.000507481	0.0248391	0	0	1
835	ILMN_2379469	ENSG00000106263	Naive/LPS24	0.000507481	0.0248391	1	0	0
836	ILMN_1723978	ENSG00000100097	Naive/LPS24	0.00051011	0.0248718	0	0	1
837	ILMN_3245773	ENSG00000186088	Naive/IFN	0.000515369	0.0241082	1	0	0
838	ILMN_2308582	ENSG00000100243	Naive/LPS24	0.000515369	0.0249364	1	0	0
839	ILMN_1718303	ENSG00000130202	Naive/LPS2	0.000515369	0.0212121	0	1	0
840	ILMN_1682717	ENSG00000137331	Naive/LPS24	0.000515369	0.0249364	1	0	0
841	ILMN_1751975	ENSG00000179593	Naive/LPS24	0.000517998	0.0249683	1	0	0
842	ILMN_1693552	ENSG00000167851	Naive/LPS24	0.000523257	0.0251263	1	0	0
843	ILMN_1743806	ENSG00000125457	Naive/IFN	0.000525887	0.0245098	0	0	1
844	ILMN_1722045	ENSG00000113273	Naive/LPS24	0.000525887	0.0251572	1	0	0
845	ILMN_1704351	ENSG00000176473	Naive/LPS2	0.000528516	0.0216828	0	0	1
846	ILMN_1747281	ENSG00000142459	Naive/IFN	0.000531146	0.0245742	0	0	1
847	ILMN_1803611	ENSG00000164975	Naive/IFN	0.000531146	0.0245742	0	0	1
848	ILMN_1755937	ENSG00000182718	Naive/LPS24	0.000533775	0.0254386	1	0	0
849	ILMN_1684357	ENSG00000229645	Naive/LPS2	0.000533775	0.021828	0	0	1
850	ILMN_1788387	ENSG00000102595	Naive/IFN	0.000536405	0.0247273	1	0	0
851	ILMN_1671895	ENSG00000176024	Naive/LPS2	0.000544293	0.0221512	1	0	0
852	ILMN_1789405	ENSG00000183597	Naive/IFN	0.000546922	0.02494	0	0	1
853	ILMN_1770466	ENSG00000154518	Naive/LPS2	0.000546922	0.0221512	0	0	1
854	ILMN_1779014	ENSG00000189241	Naive/IFN	0.000546922	0.02494	1	0	0
855	ILMN_2206098	ENSG00000152348	Naive/LPS2	0.000546922	0.0221512	1	0	0
856	ILMN_1778371	ENSG00000137944	Naive/IFN	0.000546922	0.02494	0	1	0
857	ILMN_2355462	ENSG00000068793	Naive/IFN	0.000560069	0.0252669	0	0	1
858	ILMN_2106449	ENSG00000175895	Naive/IFN	0.000560069	0.0252669	1	0	0
859	ILMN_1659523	ENSG00000168883	Naive/IFN	0.000560069	0.0252669	0	0	1
860	ILMN_1771987	ENSG00000129353	Naive/LPS2	0.000560069	0.0225738	0	0	1
861	ILMN_1797031	ENSG00000169087	Naive/LPS2	0.000562699	0.0225738	0	0	1
862	ILMN_1690262	ENSG00000185669	Naive/IFN	0.000562699	0.0252955	0	1	0
863	ILMN_1727692	ENSG00000043514	Naive/LPS2	0.000562699	0.0225738	0	1	0
864	ILMN_3235922	ENSG00000110665	Naive/LPS24	0.000565328	0.0264957	0	0	1
865	ILMN_2375825	ENSG00000104894	Naive/LPS24	0.000565328	0.0264957	1	0	0
866	ILMN_1707475	ENSG00000182247	Naive/LPS24	0.000567958	0.0264957	1	0	0
867	ILMN_2154287	ENSG00000110455	Naive/LPS24	0.000567958	0.0264957	0	1	0
868	ILMN_1745686	ENSG00000147324	Naive/LPS24	0.000567958	0.0264957	1	0	0
869	ILMN_1745573	ENSG00000143643	Naive/LPS24	0.000570587	0.0264957	0	0	1
870	ILMN_2350801	ENSG00000197119	Naive/LPS24	0.000570587	0.0264957	1	0	0
871	ILMN_1694533	ENSG00000155906	Naive/IFN	0.000573217	0.0256773	1	0	0
872	ILMN_3250243	ENSG00000144401	Naive/IFN	0.000575846	0.0257042	0	0	1
873	ILMN_1783956	ENSG00000104043	Naive/LPS24	0.000575846	0.0266423	0	0	1
874	ILMN_3235597	ENSG00000267100	Naive/LPS2	0.000575846	0.0230284	0	0	1
875	ILMN_1793934	ENSG00000241878	Naive/LPS24	0.000578475	0.0266667	0	0	1
876	ILMN_1714397	ENSG00000165475	Naive/LPS2	0.000581105	0.0231656	0	0	1
877	ILMN_2121207	ENSG00000141971	Naive/IFN	0.000588993	0.0258248	0	0	1
878	ILMN_1797298	ENSG00000125449	Naive/IFN	0.000591623	0.0258248	1	0	0
879	ILMN_1787919	ENSG00000188677	Naive/IFN	0.000591623	0.0258248	0	0	1
880	ILMN_1691131	ENSG00000183011	Naive/IFN	0.000591623	0.0258248	0	1	0
881	ILMN_1663631	ENSG00000172530	Naive/IFN	0.000591623	0.0258248	1	0	0
882	ILMN_1783956	ENSG00000104043	Naive/LPS2	0.000594252	0.0236155	0	0	1
883	ILMN_1703327	ENSG00000140368	Naive/IFN	0.000594252	0.0258248	1	0	0
884	ILMN_1814022	ENSG00000025434	Naive/LPS24	0.000596881	0.0274155	0	0	1
885	ILMN_2168217	ENSG00000169508	Naive/IFN	0.000596881	0.0258248	0	0	1
886	ILMN_1772957	ENSG00000100350	Naive/IFN	0.000596881	0.0258248	0	0	1
887	ILMN_3238712	ENSG00000161981	Naive/IFN	0.000596881	0.0258248	1	0	0
888	ILMN_1681269	ENSG00000010219	Naive/LPS24	0.000599511	0.0274368	1	0	0
889	ILMN_1685625	ENSG00000175567	Naive/IFN	0.000599511	0.0258503	0	1	0
890	ILMN_2326273	ENSG00000064886	Naive/LPS24	0.00060214	0.027458	1	0	0
891	ILMN_1787919	ENSG00000188677	Naive/LPS2	0.000607399	0.0240625	0	0	1
892	ILMN_2393450	ENSG00000203485	Naive/LPS2	0.000612658	0.0241952	1	0	0
893	ILMN_1763875	ENSG00000204574	Naive/LPS2	0.000615288	0.0242236	0	0	1
894	ILMN_1718621	ENSG00000064201	Naive/IFN	0.000617917	0.0265537	0	0	1
895	ILMN_1742332	ENSG00000178695	Naive/LPS2	0.000620546	0.0242798	0	1	0
896	ILMN_3237319	ENSG00000215039	Naive/LPS2	0.000620546	0.0242798	0	0	1
897	ILMN_1789405	ENSG00000183597	Naive/LPS2	0.000628435	0.0245128	0	0	1
898	ILMN_1698001	ENSG00000158092	Naive/LPS2	0.000644211	0.0250511	0	0	1
899	ILMN_2097793	ENSG00000174282	Naive/LPS24	0.00064947	0.0295102	0	0	1
900	ILMN_1706498	ENSG00000111817	Naive/IFN	0.0006521	0.0278339	0	0	1
901	ILMN_3259146	ENSG00000130303	Naive/IFN	0.0006521	0.0278339	1	0	0
902	ILMN_1728698	ENSG00000006007	Naive/LPS24	0.0006521	0.0295238	1	0	0
903	ILMN_1683059	ENSG00000124523	Naive/LPS24	0.000657358	0.0295508	1	0	0
904	ILMN_2400935	ENSG00000149591	Naive/LPS24	0.000657358	0.0295508	1	0	0
905	ILMN_1790782	ENSG00000175221	Naive/LPS2	0.000659988	0.0255861	0	1	0
906	ILMN_1787691	ENSG00000179862	Naive/LPS2	0.000667876	0.0257345	0	0	1
907	ILMN_1758806	ENSG00000241728	Naive/LPS2	0.000667876	0.0257345	0	1	0
908	ILMN_1875342	ENSG00000113441	Naive/IFN	0.000673135	0.0286353	1	0	0
909	ILMN_1664012	ENSG00000171302	Naive/LPS2	0.000675765	0.0259596	0	0	1
910	ILMN_1758938	ENSG00000136867	Naive/LPS24	0.000678394	0.0303887	1	0	0
911	ILMN_1800951	ENSG00000124788	Naive/IFN	0.000678394	0.0287625	0	0	1
912	ILMN_1802251	ENSG00000183255	Naive/LPS24	0.000688912	0.0307512	0	0	1
913	ILMN_2375825	ENSG00000104894	Naive/IFN	0.000694171	0.0293333	1	0	0
914	ILMN_2115218	ENSG00000088448	Naive/LPS2	0.0006968	0.0266868	1	0	0
915	ILMN_2311989	ENSG00000112514	Naive/IFN	0.000699429	0.0294574	0	0	1
916	ILMN_2388507	ENSG00000142208	Naive/LPS24	0.000702059	0.0311189	1	0	0
917	ILMN_2394305	ENSG00000100311	Naive/LPS24	0.000702059	0.0311189	0	0	1
918	ILMN_2261973	ENSG00000154813	Naive/LPS24	0.000704688	0.0311266	0	0	1
919	ILMN_1651385	ENSG00000116688	Naive/LPS24	0.000712577	0.0313657	0	1	0
920	ILMN_2147435	ENSG00000112893	Naive/LPS24	0.000715206	0.0313725	1	0	0
921	ILMN_1662896	ENSG00000120008	Naive/IFN	0.000717835	0.0301325	0	0	1
922	ILMN_2128750	ENSG00000183255	Naive/LPS2	0.000725724	0.0277108	0	1	0
923	ILMN_1764769	ENSG00000110002	Naive/IFN	0.000725724	0.030363	0	0	1
924	ILMN_1723254	ENSG00000231177	Naive/LPS24	0.000730983	0.0318544	1	0	0
925	ILMN_1700610	ENSG00000172243	Naive/LPS24	0.000736241	0.0318544	1	0	0
926	ILMN_1663866	ENSG00000120708	Naive/IFN	0.000736241	0.0307018	1	0	0
927	ILMN_2330966	ENSG00000120899	Naive/LPS24	0.000736241	0.0318544	0	0	1
928	ILMN_2136446	ENSG00000119326	Naive/LPS24	0.000736241	0.0318544	0	0	1
929	ILMN_1779257	ENSG00000101017	Naive/LPS2	0.0007415	0.0282282	1	0	0
930	ILMN_1730454	ENSG00000110203	Naive/LPS2	0.00074413	0.0282435	1	0	0
931	ILMN_1771601	ENSG00000176125	Naive/IFN	0.000746759	0.0310383	0	0	1
932	ILMN_1752226	ENSG00000243207	Naive/LPS24	0.000746759	0.0320904	1	0	0
933	ILMN_1671478	ENSG00000166165	Naive/LPS24	0.000746759	0.0320904	1	0	0
934	ILMN_1667883	ENSG00000100296	Naive/LPS2	0.000749389	0.0283582	0	1	0
935	ILMN_1666305	ENSG00000100526	Naive/LPS2	0.000754648	0.0284722	0	0	1
936	ILMN_1710543	ENSG00000267001	Naive/LPS24	0.000759906	0.0324444	1	0	0
937	ILMN_3235168	ENSG00000090432	Naive/LPS24	0.000762536	0.0324444	0	0	1
938	ILMN_1763852	ENSG00000076555	Naive/LPS24	0.000765165	0.0324444	0	0	1
939	ILMN_1781121	ENSG00000105849	Naive/LPS24	0.000767795	0.0324444	1	0	0
940	ILMN_1763837	ENSG00000166825	Naive/LPS24	0.000767795	0.0324444	0	0	1
941	ILMN_2157951	ENSG00000135823	Naive/LPS2	0.000773054	0.0290801	1	0	0
942	ILMN_2342271	ENSG00000119866	Naive/LPS24	0.000775683	0.0326689	1	0	0
943	ILMN_1778032	ENSG00000148296	Naive/LPS24	0.000783571	0.0328918	0	0	1
944	ILMN_3238712	ENSG00000161981	Naive/LPS2	0.000783571	0.0293886	1	0	0
945	ILMN_1698001	ENSG00000158092	Naive/LPS24	0.00078883	0.0330033	1	0	0
946	ILMN_2220518	ENSG00000134248	Naive/LPS2	0.000801977	0.029902	0	0	1
947	ILMN_2074258	ENSG00000138376	Naive/LPS2	0.000801977	0.029902	0	1	0
948	ILMN_2355462	ENSG00000068793	Naive/LPS24	0.000807236	0.0336623	0	0	1
949	ILMN_1775257	ENSG00000163421	Naive/LPS2	0.000817754	0.0304008	0	1	0
950	ILMN_1673543	ENSG00000169299	Naive/LPS2	0.000828272	0.0307018	0	0	1
951	ILMN_2052891	ENSG00000118762	Naive/LPS24	0.000828272	0.0344262	0	0	1
952	ILMN_1680129	ENSG00000037474	Naive/IFN	0.000830901	0.0344191	0	0	1
953	ILMN_1676361	ENSG00000128805	Naive/IFN	0.000833531	0.0344191	0	1	0
954	ILMN_1769886	ENSG00000242324	Naive/LPS24	0.00083616	0.0346405	0	1	0
955	ILMN_1677885	ENSG00000076258	Naive/LPS24	0.000841419	0.0347403	0	0	1
956	ILMN_3245773	ENSG00000186088	Naive/LPS24	0.000844048	0.0347403	1	0	0
957	ILMN_1765493	ENSG00000160410	Naive/IFN	0.000846678	0.0348436	1	0	0
958	ILMN_2212590	ENSG00000166822	Naive/IFN	0.000849307	0.0348436	1	0	0
959	ILMN_1712305	ENSG00000071967	Naive/LPS2	0.000849307	0.0313897	1	0	0
960	ILMN_1676946	ENSG00000070718	Naive/LPS2	0.000854566	0.0314922	1	0	0
961	ILMN_2163819	ENSG00000116852	Naive/LPS2	0.000862454	0.0315082	0	0	1
962	ILMN_1735552	ENSG00000054523	Naive/LPS2	0.000862454	0.0315082	0	1	0
963	ILMN_2384241	ENSG00000163513	Naive/LPS2	0.000862454	0.0315082	0	0	1
964	ILMN_1758323	ENSG00000014257	Naive/IFN	0.000867713	0.0354701	1	0	0
965	ILMN_1663033	ENSG00000168936	Naive/IFN	0.000870343	0.0354701	1	0	0
966	ILMN_1764769	ENSG00000110002	Naive/LPS24	0.000872972	0.0357906	0	0	1
967	ILMN_1752923	ENSG00000142166	Naive/IFN	0.000872972	0.0354701	0	1	0
968	ILMN_1668312	ENSG00000109667	Naive/LPS24	0.000878231	0.0357906	0	0	1
969	ILMN_1754811	ENSG00000145868	Naive/LPS2	0.00088086	0.032	1	0	0
970	ILMN_2368617	ENSG00000181027	Naive/LPS24	0.00088086	0.0357906	1	0	0
971	ILMN_1764803	ENSG00000122692	Naive/LPS24	0.00088086	0.0357906	1	0	0
972	ILMN_1724544	ENSG00000154845	Naive/LPS2	0.00088349	0.032	0	0	1
973	ILMN_2228809	ENSG00000170027	Naive/LPS2	0.00088349	0.032	0	0	1
974	ILMN_3238859	ENSG00000188938	Naive/LPS2	0.000896637	0.0322917	1	0	0
975	ILMN_1691731	ENSG00000173193	Naive/LPS2	0.000896637	0.0322917	1	0	0
976	ILMN_1761411	ENSG00000197771	Naive/IFN	0.000899266	0.0364217	0	0	1
977	ILMN_1797384	ENSG00000188690	Naive/IFN	0.000912414	0.0368365	0	0	1
978	ILMN_1804396	ENSG00000119669	Naive/LPS24	0.000912414	0.0369542	1	0	0
979	ILMN_1703683	ENSG00000103051	Naive/LPS2	0.000915043	0.0328612	1	0	0
980	ILMN_1716979	ENSG00000168765	Naive/IFN	0.000922931	0.0371429	0	1	0
981	ILMN_2337336	ENSG00000130202	Naive/LPS24	0.000925561	0.0373673	0	0	1
982	ILMN_1750969	ENSG00000188938	Naive/LPS2	0.00092819	0.0332392	0	0	1
983	ILMN_1680703	ENSG00000116898	Naive/LPS24	0.00093082	0.0374343	0	0	1
984	ILMN_1701621	ENSG00000130489	Naive/LPS2	0.000936078	0.0334272	1	0	0
985	ILMN_1714159	ENSG00000169641	Naive/LPS24	0.000936078	0.0374343	1	0	0
986	ILMN_1810275	ENSG00000155465	Naive/LPS24	0.000936078	0.0374343	0	0	1
987	ILMN_1752923	ENSG00000142166	Naive/LPS24	0.000949226	0.037722	1	0	0
988	ILMN_1776602	ENSG00000258818	Naive/LPS24	0.000949226	0.037722	0	1	0
989	ILMN_1703683	ENSG00000103051	Naive/IFN	0.000949226	0.0380802	1	0	0
990	ILMN_2156267	ENSG00000086232	Naive/LPS24	0.000957114	0.0379167	0	0	1
991	ILMN_1810235	ENSG00000250565	Naive/IFN	0.000970261	0.0388013	0	1	0
992	ILMN_1673352	ENSG00000185201	Naive/LPS2	0.00097552	0.0346332	0	0	1
993	ILMN_2395474	ENSG00000135945	Naive/IFN	0.000978149	0.0388715	1	0	0
994	ILMN_1758232	ENSG00000115486	Naive/IFN	0.000978149	0.0388715	0	0	1
995	ILMN_3194508	ENSG00000151693	Naive/LPS2	0.000980779	0.0346332	0	0	1
996	ILMN_1774028	ENSG00000066855	Naive/LPS24	0.000980779	0.0387164	0	0	1
997	ILMN_1716728	ENSG00000112167	Naive/LPS2	0.000980779	0.0346332	0	0	1
998	ILMN_1732923	ENSG00000116991	Naive/LPS2	0.000980779	0.0346332	0	0	1
999	ILMN_1780756	ENSG00000100461	Naive/LPS24	0.000983408	0.0387164	0	0	1
1000	ILMN_1724533	ENSG00000154589	Naive/IFN	0.000988667	0.0391667	1	0	0
1001	ILMN_1732318	ENSG00000120899	Naive/LPS24	0.00100181	0.0393189	0	0	1
1002	ILMN_1704305	ENSG00000132603	Naive/LPS2	0.00100181	0.0352778	0	1	0
1003	ILMN_1804479	ENSG00000112110	Naive/LPS24	0.00100707	0.0394033	1	0	0
1004	ILMN_2260991	ENSG00000100300	Naive/LPS2	0.00101233	0.0355494	0	0	1
1005	ILMN_1719518	ENSG00000168374	Naive/LPS2	0.00102548	0.0359116	0	0	1
1006	ILMN_1754811	ENSG00000145868	Naive/IFN	0.00102811	0.0406023	1	0	0
1007	ILMN_2345353	ENSG00000204482	Naive/LPS24	0.00103337	0.0403077	0	0	1
1008	ILMN_1680703	ENSG00000116898	Naive/LPS2	0.001036	0.03618	0	0	1
1009	ILMN_1705922	ENSG00000175866	Naive/LPS24	0.00103863	0.040367	0	0	1
1010	ILMN_1771601	ENSG00000176125	Naive/LPS24	0.00104126	0.040367	0	0	1
1011	ILMN_1806304	ENSG00000197217	Naive/LPS2	0.00104126	0.0362637	0	1	0
1012	ILMN_2355462	ENSG00000068793	Naive/LPS2	0.00104651	0.0363306	0	0	1
1013	ILMN_1715969	ENSG00000147454	Naive/LPS24	0.00104651	0.040404	1	0	0
1014	ILMN_2167426	ENSG00000128203	Naive/IFN	0.00104914	0.0411282	0	0	1
1015	ILMN_1806867	ENSG00000115241	Naive/LPS2	0.00104914	0.0363306	0	0	1
1016	ILMN_1680104	ENSG00000181830	Naive/LPS2	0.00105177	0.0363306	0	0	1
1017	ILMN_2315694	ENSG00000266173	Naive/LPS24	0.00105177	0.040404	0	0	1
1018	ILMN_1769787	ENSG00000073169	Naive/IFN	0.00105177	0.0411282	0	0	1
1019	ILMN_2376289	ENSG00000136279	Naive/LPS24	0.00105177	0.040404	0	1	0
1020	ILMN_1811264	ENSG00000128891	Naive/IFN	0.0010544	0.0411282	0	1	0
1021	ILMN_1662617	ENSG00000092020	Naive/IFN	0.0010544	0.0411282	0	1	0
1022	ILMN_1715173	ENSG00000117676	Naive/LPS2	0.00105966	0.036495	1	0	0
1023	ILMN_1764803	ENSG00000122692	Naive/LPS2	0.00106229	0.036495	1	0	0
1024	ILMN_3235113	ENSG00000124593	Naive/LPS24	0.00106492	0.0407855	0	0	1
1025	ILMN_1703697	ENSG00000115365	Naive/IFN	0.00106755	0.0415133	0	0	1
1026	ILMN_1684042	ENSG00000105829	Naive/LPS2	0.00106755	0.0365766	0	0	1
1027	ILMN_1740441	ENSG00000100243	Naive/LPS24	0.00107018	0.0408635	1	0	0
1028	ILMN_1726189	ENSG00000166928	Naive/LPS2	0.00107544	0.0367292	0	0	1
1029	ILMN_2156267	ENSG00000086232	Naive/LPS2	0.0010807	0.0367292	0	0	1
1030	ILMN_1679693	ENSG00000153214	Naive/LPS2	0.0010807	0.0367292	0	0	1
1031	ILMN_1665107	ENSG00000119185	Naive/IFN	0.00108859	0.0422018	0	0	1
1032	ILMN_2315694	ENSG00000266173	Naive/IFN	0.00109647	0.042378	0	0	1
1033	ILMN_1796560	ENSG00000123836	Naive/LPS2	0.0010991	0.0371454	1	0	0
1034	ILMN_1744963	ENSG00000197930	Naive/LPS2	0.0010991	0.0371454	1	0	0
1035	ILMN_1781536	ENSG00000103876	Naive/LPS2	0.00110173	0.0371454	0	0	1
1036	ILMN_2094938	ENSG00000162600	Naive/IFN	0.00110436	0.0425532	0	0	1
1037	ILMN_1711166	ENSG00000116213	Naive/LPS24	0.00111225	0.0423423	0	0	1
1038	ILMN_1733937	ENSG00000108960	Naive/LPS2	0.00111751	0.037478	0	0	1
1039	ILMN_3236945	ENSG00000213619	Naive/LPS2	0.00111751	0.037478	0	0	1
1040	ILMN_1765500	ENSG00000160194	Naive/LPS24	0.00112277	0.0426148	0	1	0
1041	ILMN_1667657	ENSG00000134900	Naive/IFN	0.00112277	0.0431313	0	0	1
1042	ILMN_1751753	ENSG00000182054	Naive/LPS2	0.00112803	0.0377309	0	0	1
1043	ILMN_1705297	ENSG00000133055	Naive/IFN	0.00113066	0.0432731	0	0	1
1044	ILMN_2384561	ENSG00000119139	Naive/LPS24	0.00113329	0.0427579	0	0	1
1045	ILMN_1673509	ENSG00000108107	Naive/LPS2	0.00113329	0.037807	0	0	1
1046	ILMN_1767651	ENSG00000205356	Naive/LPS24	0.00113329	0.0427579	0	0	1
1047	ILMN_1679797	ENSG00000197381	Naive/IFN	0.00113329	0.0432731	1	0	0
1048	ILMN_1824297	ENSG00000070961	Naive/IFN	0.0011438	0.0435435	0	0	1
1049	ILMN_1759017	ENSG00000160961	Naive/LPS2	0.0011438	0.0380577	1	0	0
1050	ILMN_2098446	ENSG00000141682	Naive/LPS24	0.00115958	0.0436202	0	0	1
1051	ILMN_1691843	ENSG00000205937	Naive/LPS2	0.00116484	0.0386562	1	0	0
1052	ILMN_1725707	ENSG00000085978	Naive/LPS24	0.00117273	0.0439842	0	0	1
1053	ILMN_1797031	ENSG00000169087	Naive/LPS24	0.00118325	0.0442478	0	0	1
1054	ILMN_1772131	ENSG00000115590	Naive/LPS2	0.00119902	0.0394646	0	0	1
1055	ILMN_1677404	ENSG00000125249	Naive/LPS2	0.00119902	0.0394646	0	0	1
1056	ILMN_1699357	ENSG00000197375	Naive/LPS2	0.00119902	0.0394646	1	0	0
1057	ILMN_1665107	ENSG00000119185	Naive/LPS2	0.00120165	0.0394646	0	0	1
1058	ILMN_2316386	ENSG00000179921	Naive/IFN	0.0012148	0.0459701	0	0	1
1059	ILMN_1684789	ENSG00000176476	Naive/IFN	0.0012148	0.0459701	0	0	1
1060	ILMN_1747241	ENSG00000163166	Naive/LPS24	0.0012148	0.0452941	0	0	1
1061	ILMN_1690320	ENSG00000103852	Naive/LPS2	0.00122006	0.0399655	1	0	0
1062	ILMN_1772796	ENSG00000264364	Naive/IFN	0.00122269	0.046131	0	0	1
1063	ILMN_1898124	ENSG00000232956	Naive/LPS24	0.00122532	0.0454191	1	0	0
1064	ILMN_2401878	ENSG00000143507	Naive/LPS24	0.00122532	0.0454191	1	0	0
1065	ILMN_1704084	ENSG00000168405	Naive/LPS24	0.0012332	0.0455782	1	0	0
1066	ILMN_2159859	ENSG00000183060	Naive/LPS2	0.0012332	0.0402921	0	0	1
1067	ILMN_1719097	ENSG00000141452	Naive/LPS2	0.00124372	0.0404945	1	0	0
1068	ILMN_1735788	ENSG00000100101	Naive/LPS24	0.00124372	0.0458333	1	0	0
1069	ILMN_1766200	ENSG00000138172	Naive/LPS2	0.00124898	0.0404945	0	0	1
1070	ILMN_1662198	ENSG00000100401	Naive/LPS2	0.00124898	0.0404945	1	0	0
1071	ILMN_1728478	ENSG00000161921	Naive/LPS24	0.00125687	0.0458689	0	0	1
1072	ILMN_1704056	ENSG00000259001	Naive/LPS24	0.00125687	0.0458689	0	1	0
1073	ILMN_1705297	ENSG00000133055	Naive/LPS24	0.00125687	0.0458689	1	0	0
1074	ILMN_1730622	ENSG00000196405	Naive/LPS24	0.00126476	0.0458689	0	1	0
1075	ILMN_2237428	ENSG00000145284	Naive/IFN	0.00126476	0.0475767	0	0	1
1076	ILMN_1680860	ENSG00000161904	Naive/LPS24	0.00126476	0.0458689	0	0	1
1077	ILMN_1769245	ENSG00000139278	Naive/LPS24	0.00127002	0.0458689	0	0	1
1078	ILMN_1743579	ENSG00000160193	Naive/LPS24	0.00127002	0.0458689	0	0	1
1079	ILMN_1811050	ENSG00000115355	Naive/LPS2	0.00127002	0.0410714	1	0	0
1080	ILMN_1676026	ENSG00000125901	Naive/LPS24	0.00128053	0.0459155	0	0	1
1081	ILMN_1715024	ENSG00000160285	Naive/LPS24	0.00128316	0.0459155	1	0	0
1082	ILMN_1807596	ENSG00000165006	Naive/LPS24	0.00128316	0.0459155	0	0	1
1083	ILMN_1681590	ENSG00000155506	Naive/LPS24	0.00128579	0.0459155	0	0	1
1084	ILMN_2077886	ENSG00000116922	Naive/LPS24	0.00129105	0.0459738	0	0	1
1085	ILMN_1660871	ENSG00000119408	Naive/LPS24	0.00129894	0.0461251	1	0	0
1086	ILMN_3180989	ENSG00000133059	Naive/LPS24	0.0013042	0.0461825	1	0	0
1087	ILMN_2412294	ENSG00000069966	Naive/IFN	0.0013042	0.0487709	0	1	0
1088	ILMN_1810486	ENSG00000109113	Naive/IFN	0.0013042	0.0487709	0	0	1
1089	ILMN_1750144	ENSG00000154781	Naive/LPS2	0.00131472	0.0424088	1	0	0
1090	ILMN_1712532	ENSG00000187796	Naive/IFN	0.00131735	0.0491176	0	1	0
1091	ILMN_1684321	ENSG00000103018	Naive/LPS2	0.00131998	0.0424704	0	0	1
1092	ILMN_1714397	ENSG00000165475	Naive/LPS24	0.00132523	0.0467967	0	0	1
1093	ILMN_1728478	ENSG00000161921	Naive/LPS2	0.00133049	0.0427004	0	0	1
1094	ILMN_1693338	ENSG00000138061	Naive/IFN	0.00133838	0.0497556	1	0	0
1095	ILMN_1756982	ENSG00000213722	Naive/LPS2	0.00133838	0.0428451	0	0	1
1096	ILMN_1784364	ENSG00000172345	Naive/LPS24	0.00134101	0.0470914	0	0	1
1097	ILMN_1657495	ENSG00000110917	Naive/LPS24	0.00134101	0.0470914	1	0	0
1098	ILMN_1729033	ENSG00000163682	Naive/IFN	0.00134364	0.0498051	0	0	1
1099	ILMN_2313901	ENSG00000145730	Naive/LPS24	0.0013489	0.0472376	0	0	1
1100	ILMN_1784292	ENSG00000106524	Naive/IFN	0.00135153	0.0499514	0	0	1
1101	ILMN_1778360	ENSG00000100994	Naive/LPS2	0.00136468	0.0435768	0	1	0
1102	ILMN_1779257	ENSG00000101017	Naive/LPS24	0.00136731	0.0477502	1	0	0
1103	ILMN_1815719	ENSG00000197943	Naive/LPS2	0.00137519	0.0435833	0	0	1
1104	ILMN_1758173	ENSG00000167920	Naive/LPS2	0.00137519	0.0435833	0	0	1
1105	ILMN_1810275	ENSG00000155465	Naive/LPS2	0.00137519	0.0435833	1	0	0
1106	ILMN_1735788	ENSG00000100101	Naive/LPS2	0.00138571	0.0438071	1	0	0
1107	ILMN_3194508	ENSG00000151693	Naive/LPS24	0.00139623	0.0483607	0	0	1
1108	ILMN_1697880	ENSG00000129219	Naive/LPS24	0.00139623	0.0483607	1	0	0
1109	ILMN_1782741	ENSG00000178789	Naive/LPS2	0.00139623	0.0440299	0	0	1
1110	ILMN_2391355	ENSG00000124356	Naive/LPS24	0.00139623	0.0483607	0	0	1
1111	ILMN_1807044	ENSG00000130560	Naive/LPS24	0.00140149	0.0484105	1	0	0
1112	ILMN_1727194	ENSG00000128595	Naive/LPS2	0.00140938	0.0443069	0	0	1
1113	ILMN_3187680	ENSG00000110455	Naive/LPS24	0.00141201	0.0485998	0	1	0
1114	ILMN_1769876	ENSG00000095383	Naive/LPS2	0.00141201	0.0443069	0	0	1
1115	ILMN_1773247	ENSG00000258653	Naive/LPS24	0.00141464	0.0485998	1	0	0
1116	ILMN_3250243	ENSG00000144401	Naive/LPS24	0.00141989	0.0486486	0	1	0
1117	ILMN_2409167	ENSG00000182718	Naive/LPS2	0.00143304	0.0447174	1	0	0
1118	ILMN_1695853	ENSG00000113240	Naive/LPS2	0.00143567	0.0447174	0	0	1
1119	ILMN_1784709	ENSG00000113552	Naive/LPS2	0.00143567	0.0447174	1	0	0
1120	ILMN_1739032	ENSG00000244295	Naive/LPS24	0.00144093	0.0492363	0	0	1
1121	ILMN_2115154	ENSG00000136243	Naive/LPS24	0.00145671	0.0496416	0	0	1
1122	ILMN_1759017	ENSG00000160961	Naive/LPS24	0.00146985	0.0499109	1	0	0
1123	ILMN_1787919	ENSG00000188677	Naive/LPS24	0.00147248	0.0499109	0	0	1
1124	ILMN_1791093	ENSG00000199886	Naive/LPS2	0.00151718	0.0470732	0	1	0
1125	ILMN_2049727	ENSG00000132823	Naive/LPS2	0.00151981	0.0470732	0	0	1
1126	ILMN_1791057	ENSG00000159110	Naive/LPS2	0.00152244	0.0470732	0	0	1
1127	ILMN_1690566	ENSG00000107551	Naive/LPS2	0.00153296	0.047283	1	0	0
1128	ILMN_1802631	ENSG00000038002	Naive/LPS2	0.00153822	0.0473301	0	1	0
1129	ILMN_2394305	ENSG00000100311	Naive/LPS2	0.00154611	0.0474576	0	0	1
1130	ILMN_2352190	ENSG00000106665	Naive/LPS2	0.00156451	0.0478715	1	0	0
1131	ILMN_1690342	ENSG00000111144	Naive/LPS2	0.00156714	0.0478715	1	0	0
1132	ILMN_1815656	ENSG00000132824	Naive/LPS2	0.00158818	0.0483974	1	0	0
1133	ILMN_1773741	ENSG00000066455	Naive/LPS2	0.00160658	0.0488409	0	0	1
1134	ILMN_1784269	ENSG00000157426	Naive/LPS2	0.0016171	0.0490431	0	0	1

## Sheet: Step-forward selection analysis
	Probe_ID	ENSEMBL	# eQTLs CD14	# eQTLs IFN	# eQTLs LPS2	# eQTLs LPS24	P step1 CD14	P step2 CD14	P step3 CD14	P step1 IFN	P step2 IFN	P step3 IFN	P step1 LPS2	P step2 LPS2	P step3 LPS2	P step1 LPS24	P step2 LPS24	P step3 LPS24	Padj step1 CD14	Padj step2 CD14	Padj step3 CD14	Padj step1 IFN	Padj step2 IFN	Padj step3 IFN	Padj step1 LPS2	Padj step2 LPS2	Padj step3 LPS2	Padj step1 LPS24	Padj step2 LPS24	Padj step3 LPS24
0	ILMN_1654385	ENSG00000196372	1	0	0	1	0.00118761	0.119121	0.0957388	0.0550059	3.73556	19.3675	2.90402	6.06113	0.224524	0.00166336	7.17568	1.23775	0.00519688	0.370355	1	0.142149	1	1	1	1	1	0.00657922	1	1
1	ILMN_1655612	ENSG00000105643	1	2	0	0	0.000280995	0.775734	2.13349	0.00350489	0.000824323	0.353372	0.591719	10.4266	1.4038	0.0260301	0.117168	1.38097	0.00136586	1	1	0.0122169	0.00684637	0.680657	1	1	1	0.0767404	1	1
2	ILMN_1658327	ENSG00000198604	0	0	0	0	0.751791	0.664924	4.94542	1.72921	0.0703434	4.27767	0.506786	0.454994	8.90014	0.615999	7.88361	4.59339	1	1	1	1	1	1	0.9789	1	1	1	1	1
3	ILMN_1664016	ENSG00000104880	0	1	1	0	5.11764	1.69602	12.9141	3.58395e-09	0.239847	3.72452	3.26507e-06	0.0946551	0.638064	0.330158	6.22275	16.2575	1	1	1	2.83429e-08	0.575553	1	2.19582e-05	0.313219	1	0.660159	1	1
4	ILMN_1669113	ENSG00000265438	0	1	1	0	0.521039	11.1295	3.62991	3.61266e-05	0.382982	2.35532	2.40673e-06	0.616316	2.30776	0.065536	1.82079	4.35789	1	1	1	0.000177993	0.804601	1	1.64652e-05	1	1	0.17144	1	1
5	ILMN_1671731	ENSG00000119986	0	0	1	1	0.117482	0.0191894	0.740113	0.0300378	0.0995427	0.176617	8.413e-05	0.165695	0.712063	0.000592196	2.13346	6.19275	0.303014	1	1	0.0840224	1	1	0.000455971	0.463499	1	0.00256133	1	1
6	ILMN_1680465	ENSG00000165997	0	2	1	1	11.1056	22.7086	4.07509	6.25045e-19	0.000302782	0.994472	4.43343e-16	1.45493	2.44497	3.02927e-06	1.48708	25.8706	1	1	1	1.13683e-17	0.00296736	1	8.59367e-15	1	1	1.87601e-05	1	1
7	ILMN_1680955	ENSG00000087586	0	0	0	0	1.58707	0.793417	3.51866	0.261406	22.6701	1.89553	1.113	2.45175	2.27443	0.0185778	1.18843	0.822543	1	1	1	0.531916	1	1	1	1	1	0.0569279	1	1
8	ILMN_1685824	ENSG00000158470	0	0	1	0	2.33475	7.18478	2.99548	0.941541	4.08542	2.69927	9.60802e-05	0.189942	0.00487584	0.100484	0.821308	1.60226	1	1	1	1	1	1	0.000514362	0.511233	1	0.245676	1	1
9	ILMN_1703123	ENSG00000144655	0	0	0	1	1.44334	9.1167	9.20536	0.445167	2.40965	10.5829	0.0631207	1.85805	4.28817	0.0144338	1.40853	3.92088	1	1	1	0.823127	1	1	0.177542	1	1	0.0456415	1	1
10	ILMN_1708934	ENSG00000148926	1	0	1	0	3.49439e-06	0.925856	1.99419	0.746414	3.40735	12.1663	1.3042e-08	4.61803	0.124565	0.290516	1.35586	0.839513	2.28107e-05	1	1	1	1	1	1.19202e-07	1	1	0.596705	1	1
11	ILMN_1712707	ENSG00000127220	1	1	0	0	0.00470202	3.88806	17.6028	9.33901e-06	0.0404499	0.424917	0.070529	7.6554	1.96736	0.156781	4.77839	5.74467	0.018223	1	1	4.9084e-05	0.155619	1	0.195175	1	1	0.360252	1	1
12	ILMN_1715068	ENSG00000103569	0	0	0	0	6.611	8.9062	9.51138	15.4407	20.0465	16.9999	4.98638	8.46628	4.80973	0.725584	2.45877	7.27365	1	1	1	1	1	1	1	1	1	1	1	1
13	ILMN_1730710	ENSG00000121933	0	0	0	1	1.08721	9.51486	19.4088	0.201651	2.96185	1.33787	2.43422	1.67301	14.7544	0.0118071	1.52598	2.71386	1	1	1	0.429708	1	1	1	1	1	0.0382419	1	1
14	ILMN_1741628	ENSG00000143322	0	0	1	1	14.4921	7.30021	2.08505	0.157759	1.68319	3.0691	0.000281331	0.216228	0.295694	2.35664e-05	0.0717957	0.36816	1	1	1	0.348599	1	1	0.00139696	0.559037	1	0.000128495	0.258436	1
15	ILMN_1770031	ENSG00000144827	1	1	0	1	6.89601e-07	0.0128411	5.60297	0.000180732	0.262917	0.330434	0.0647883	1.46057	9.29182	0.00177146	0.86722	2.09063	5.00691e-06	0.068696	1	0.000795535	0.615347	1	0.181507	1	1	0.00696767	1	1
16	ILMN_1774447	ENSG00000133805	0	0	0	0	3.91637	2.97291	5.46724	1.7725	8.73137	16.9091	6.34087	10.5386	1.71624	3.1869	0.0331527	6.10229	1	1	1	1	1	1	1	1	1	1	1	1
17	ILMN_1797298	ENSG00000125449	1	1	0	1	3.41759e-05	0.0424474	1.83282	2.90841e-07	0.180051	0.950202	0.77508	3.44348	4.08112	7.00931e-05	0.296068	1.7003	0.000191703	0.171923	1	1.84258e-06	0.464996	1	1	1	1	0.000353308	0.711823	1
18	ILMN_1803376	ENSG00000139154	0	0	0	0	1.82036	4.71229	7.77602	0.0585519	21.3963	7.79752	1.48478	8.7231	5.11782	0.70666	4.76987	5.39961	1	1	1	0.150073	1	1	1	1	1	1	1	1
19	ILMN_1807372	ENSG00000258555	0	0	0	0	0.0380804	2.331	7.57208	5.84439	3.64471	0.958132	0.858487	0.645198	1.19384	1.01789	3.5002	1.64052	0.115822	1	1	1	1	1	1	1	1	1	1	1
20	ILMN_1813399	ENSG00000070961	0	0	0	0	2.16829	3.12832	10.0403	15.2517	6.62912	3.5075	3.33967	3.12077	5.25856	11.7222	9.54972	4.16156	1	1	1	1	1	1	1	1	1	1	1	1
21	ILMN_2064917	ENSG00000164252	0	0	0	1	10.3714	24.1053	10.2264	0.121749	2.52097	15.2185	0.620168	2.63665	8.09949	0.00146806	8.88687	15.5856	1	1	1	0.27935	1	1	1	1	1	0.0058653	1	1
22	ILMN_2120022	ENSG00000165997	0	2	1	1	1.07221	2.15834	9.38251	1.87099e-20	0.00500579	1.45967	1.38137e-26	0.260199	0.774783	3.52433e-10	1.30305	5.19564	1	1	1	3.75292e-19	0.0295162	1	5.99712e-25	0.637829	1	3.51242e-09	1	1
23	ILMN_2149766	ENSG00000062725	0	0	0	0	0.0432745	4.20492	3.725	0.454933	2.07296	2.47117	0.724889	2.87265	2.56563	1.60329	2.35032	0.150691	0.128807	1	1	0.838255	1	1	1	1	1	1	1	1
24	ILMN_3249608	ENSG00000176915	1	1	1	1	2.29765e-18	0.025314	2.33293	4.79456e-29	0.34833	0.508034	1.66768e-20	0.240106	0.159632	7.23215e-50	0.100458	0.677903	4.72847e-17	0.116394	1	1.85307e-27	0.752964	1	4.47907e-19	0.603259	1	1.45527e-47	0.330378	1
25	ILMN_3307926	ENSG00000173020	0	0	0	0	0.788773	0.40797	1.8785	2.45786	1.32282	2.19058	1.25909	3.49912	5.11374	0.863515	1.945	2.25288	1	1	1	1	1	1	1	1	1	1	1	1
26	ILMN_1654696	ENSG00000166920	0	0	0	0	1.10137	1.6612	3.61891	0.552966	1.44468	5.09554	7.77122	10.7125	13.3355	0.0335448	0.664839	2.8332	1	1	1	0.978907	1	1	1	1	1	0.0959061	1	1
27	ILMN_1665066	ENSG00000084092	0	1	1	1	0.0944478	5.63551	0.317079	1.09274e-05	0.0971394	12.5692	6.43564e-06	3.11654	1.79831	4.24021e-06	2.89214	7.90192	0.252279	1	1	5.696e-05	0.295994	1	4.18168e-05	1	1	2.56701e-05	1	1
28	ILMN_1666208	ENSG00000129534	0	1	0	0	0.0541935	1.36631	5.69349	8.41466e-07	1.49714	4.52904	0.394727	1.09891	4.74677	0.0453554	4.96301	2.85102	0.156852	1	1	5.06999e-06	1	1	0.804106	1	1	0.124399	1	1
29	ILMN_1682428	ENSG00000162639	1	1	0	1	0.000892009	0.0410177	0.233403	0.00643712	0.583532	4.26129	0.199932	3.49663	0.171324	7.49882e-06	1.99467	0.393207	0.00401135	0.168527	1	0.0211243	1	1	0.467481	1	1	4.3848e-05	1	1
30	ILMN_1707339	ENSG00000154640	0	0	0	0	0.504324	3.06614	2.15881	0.326246	0.215116	1.83785	0.357572	5.30045	6.96056	1.40479	7.49448	4.13881	0.978601	1	1	0.639922	1	1	0.74335	1	1	1	1	1
31	ILMN_1717229	ENSG00000158122	0	0	0	0	9.02535	8.02931	6.376	1.27061	3.15526	1.54225	3.27589	3.33076	5.84113	2.53526	0.0991306	4.52565	1	1	1	1	1	1	1	1	1	1	1	1
32	ILMN_1718712	ENSG00000196227	0	0	0	0	1.28666	7.00489	6.96073	0.319768	0.817119	2.83527	1.05153	2.11779	2.75995	0.507277	2.58477	3.13377	1	1	1	0.629652	1	1	1	1	1	0.929164	1	1
33	ILMN_1724897	ENSG00000100802	0	0	0	0	2.58109	3.73786	6.48236	0.0568014	0.333376	0.0193118	0.987382	1.60238	4.78004	1.26162	0.709074	0.934845	1	1	1	0.146207	1	1	1	1	1	1	1	1
34	ILMN_1727444	ENSG00000185928	0	0	0	0	0.222878	2.4657	6.11295	0.171515	1.95381	0.627432	2.25911	4.44384	0.0170611	2.66408	0.126523	1.82783	0.513713	1	1	0.37449	1	1	1	1	1	1	1	1
35	ILMN_1731064	ENSG00000163050	0	0	0	0	1.93293	10.397	12.4528	1.40205	6.5948	1.15113	3.42733	11.208	4.03049	1.30207	0.884516	0.123736	1	1	1	1	1	1	1	1	1	1	1	1
36	ILMN_1742230	ENSG00000198604	0	0	0	0	1.16761	4.5445	7.67353	0.191483	7.54795	17.9321	0.657593	4.10877	12.1694	2.03418	3.7825	11.7972	1	1	1	0.411428	1	1	1	1	1	1	1	1
37	ILMN_1757298	ENSG00000011114	0	0	1	0	2.14192	9.20325	2.46784	2.20033	12.7223	2.88524	5.89538e-06	0.00814778	4.57654	0.994959	8.3005	1.2475	1	1	1	1	1	1	3.85633e-05	0.0510229	1	1	1	1
38	ILMN_1763386	ENSG00000015475	1	0	0	1	4.79038e-15	0.0216355	3.94179	0.0487614	6.2748	1.36321	1.03747	0.126575	1.77578	0.00115426	5.88376	7.56258	7.69679e-14	0.102796	1	0.128193	1	1	1	1	1	0.00469445	1	1
39	ILMN_1763638	ENSG00000137936	0	0	1	0	3.30966	0.498114	8.00917	0.99658	13.6054	2.84415	0.00227464	0.807462	1.8603	0.819293	6.62599	0.508417	1	1	1	1	1	1	0.00942955	1	1	1	1	1
40	ILMN_1774086	ENSG00000122565	0	0	0	0	1.89346	1.56932	0.428833	0.0543423	1.74956	3.66614	8.67769	0.88658	3.63296	1.57791	2.20295	4.09509	1	1	1	0.140649	1	1	1	1	1	1	1	1
41	ILMN_1804498	ENSG00000106009	1	1	2	0	0.00136597	0.114837	5.69023	0.0157351	3.96266	1.51646	6.01167e-12	7.82913e-10	4.57596	0.239534	16.8432	11.3031	0.00591608	0.360298	1	0.0470125	1	1	7.94682e-11	4.4879e-08	1	0.511983	1	1
42	ILMN_2105923	ENSG00000171792	1	1	1	1	2.21686e-19	0.330153	0.176028	2.51047e-15	3.04724	1.19286	2.60577e-09	0.432057	1.31541	1.20085e-11	0.343004	0.988369	4.96522e-18	0.75471	1	3.50498e-14	1	1	2.56271e-08	0.91106	1	1.38017e-10	0.791173	1
43	ILMN_2152429	ENSG00000174456	0	0	0	0	0.167981	1.37401	1.03632	6.26922	6.40674	9.38775	0.301343	2.56835	5.17994	0.870833	6.98812	5.66766	0.406018	1	1	1	1	1	0.64946	1	1	1	1	1
44	ILMN_2194828	ENSG00000185928	1	0	0	0	0.0112417	3.08703	1.72022	4.34801	3.72692	2.29304	3.32466	2.24421	2.06606	0.0178057	1.88113	4.35092	0.0396968	1	1	1	1	1	1	1	1	0.0548936	1	1
45	ILMN_2255133	ENSG00000119866	0	1	0	1	0.909841	3.19825	12.4279	0.00154082	0.260948	2.6092	0.190316	0.346843	0.277179	5.13292e-05	0.309004	0.155543	1	1	1	0.00575855	0.612755	1	0.449365	1	1	0.000264405	0.73218	1
46	ILMN_2410540	ENSG00000106144	0	0	0	0	0.671122	0.278953	7.27799	0.364366	2.5752	0.998535	0.0767407	1.55266	0.819295	0.148605	1.60848	7.77538	1	1	1	0.699006	1	1	0.209708	1	1	0.343708	1	1
47	ILMN_3181474	ENSG00000255874	0	0	1	0	6.82658	5.57163	1.84566	2.30156	4.43561	4.58843	5.16163e-08	0.127487	2.26794	10.9318	6.9458	3.9738	1	1	1	1	1	1	4.34488e-07	0.390638	1	1	1	1
48	ILMN_3243366	ENSG00000196872	0	0	0	0	1.38358	2.78934	0.329932	0.0914895	4.30881	4.49085	0.626926	0.808974	1.41485	0.210375	2.25375	2.21237	1	1	1	0.220162	1	1	1	1	1	0.459576	1	1
49	ILMN_3244065	ENSG00000238227	0	0	1	0	0.0854218	7.8977	5.03844	0.539416	14.1676	23.5667	8.59243e-07	0.755945	2.61631	1.59245	3.82096	9.03625	0.231486	1	1	0.960013	1	1	6.28904e-06	1	1	1	1	1
50	ILMN_3247139	ENSG00000179294	0	1	1	0	0.793365	8.19363	10.5687	0.00270867	2.76292	5.24931	0.00459307	8.66598	7.86633	2.08905	1.27422	2.28902	1	1	1	0.00962924	1	1	0.0178335	1	1	1	1	1
51	ILMN_1657234	ENSG00000115009	0	0	1	0	0.92941	0.582128	0.63916	0.399038	8.47203	24.0089	0.00798212	0.317144	1.02975	1.97021	3.74123	1.58916	1	1	1	0.753838	1	1	0.0291276	0.735791	1	1	1	1
52	ILMN_1658885	ENSG00000164535	0	1	1	1	0.264273	0.48988	10.6631	5.6381e-06	0.0531732	0.51022	6.62537e-07	0.095098	2.02416	1.05015e-11	0.0170461	0.0505213	0.590654	1	1	3.02472e-05	0.190914	1	4.91456e-06	0.314127	1	1.21912e-10	0.0881416	1
53	ILMN_1661197	ENSG00000175505	0	0	0	0	3.76782	5.32128	0.548154	0.747647	0.0720967	2.49295	7.80319	0.236597	2.37236	1.2978	0.628275	0.0637318	1	1	1	1	1	1	1	1	1	1	1	1
54	ILMN_1661861	ENSG00000164400	0	0	0	0	2.95555	1.70324	4.71218	8.688	4.81734	8.78676	0.988518	2.629	3.90861	6.50208	1.64291	3.32078	1	1	1	1	1	1	1	1	1	1	1	1
55	ILMN_1671478	ENSG00000166165	1	0	0	1	0.00107622	1.41889	0.376227	0.0849825	4.83923	0.901423	1.7556	4.71412	5.40749	0.00140216	1.25234	2.71498	0.0047521	1	1	0.207257	1	1	1	1	1	0.00561793	1	1
56	ILMN_1682636	ENSG00000081041	0	0	0	0	4.72922	1.64983	0.5139	0.404658	3.01508	1.47888	2.51204	1.4472	0.760437	1.40088	0.642269	0.0559982	1	1	1	0.762916	1	1	1	1	1	1	1	1
57	ILMN_1689378	ENSG00000151014	0	0	0	0	0.0205407	3.98972	3.6601	4.30935	5.17564	7.26418	0.688006	6.99354	9.17592	0.824321	0.290029	3.00157	0.0675649	1	1	1	1	1	1	1	1	1	1	1
58	ILMN_1690386	ENSG00000232838	0	1	0	0	1.94087	19.2956	9.33652	0.00992406	9.46164	11.1304	10.2031	4.86519	5.95095	0.0691708	1.57981	2.54405	1	1	1	0.0311867	1	1	1	1	1	0.179614	1	1
59	ILMN_1690392	ENSG00000148444	0	0	0	0	0.0518652	0.0285507	1.22602	1.08989	1.95445	1.85224	0.146091	0.709224	1.54856	1.40724	1.71034	1.90474	0.150977	1	1	1	1	1	0.361225	1	1	1	1	1
60	ILMN_1709894	ENSG00000166855	0	0	0	0	0.585519	0.623116	0.125798	1.43079	1.13968	0.431052	3.94236	6.10586	1.83362	0.558223	7.28909	2.50903	1	1	1	1	1	1	1	1	1	1	1	1
61	ILMN_1715131	ENSG00000126353	0	0	0	0	4.53124	5.28734	1.69359	0.622259	0.730751	1.6432	0.95922	2.53741	0.521614	5.07216	5.51282	0.538133	1	1	1	1	1	1	1	1	1	1	1	1
62	ILMN_1715715	ENSG00000230259	0	0	0	1	0.207886	0.156181	1.09837	1.22836	4.03595	2.0459	0.016919	0.435509	13.8142	0.00957242	0.210584	1.36843	0.485336	1	1	1	1	1	0.0565319	1	1	0.0317254	0.557349	1
63	ILMN_1728163	ENSG00000144579	0	0	1	1	6.66985	6.63607	2.07926	0.239152	4.98923	5.99655	0.00874834	11.1732	2.53002	0.000554664	0.578905	5.6206	1	1	1	0.494251	1	1	0.0315423	1	1	0.002413	1	1
64	ILMN_1730879	ENSG00000100211	1	0	0	1	4.86248e-05	0.882787	3.65536	0.15298	0.118671	2.46444	0.72138	0.86449	2.31694	0.000113926	7.19835	0.0395792	0.000267078	1	1	0.339578	1	1	1	1	1	0.000559564	1	1
65	ILMN_1754121	ENSG00000103653	1	0	0	0	0.0137734	0.798873	3.51175	1.17417	1.55439	0.320292	0.479384	0.904763	5.28839	4.83823	8.80079	5.2134	0.0474989	1	1	1	1	1	0.936676	1	1	1	1	1
66	ILMN_1773352	ENSG00000161570	0	0	0	0	2.57503	0.222256	0.833214	0.744242	0.932335	3.28887	7.04211	1.26904	1.21208	0.133764	4.18662	8.01734	1	1	1	1	1	1	1	1	1	0.313666	1	1
67	ILMN_1778625	ENSG00000026508	0	0	0	0	0.0674566	1.2715	5.394	0.637929	2.01337	12.5924	0.245082	0.859102	5.43769	0.329755	11.2358	16.2943	0.18915	1	1	1	1	1	0.549797	1	1	0.659458	1	1
68	ILMN_1787897	ENSG00000163739	0	0	0	0	11.296	11.3912	13.6932	0.0399834	0.755281	1.96862	0.032056	0.42333	7.19007	6.74445	6.88779	4.43035	1	1	1	0.107547	1	1	0.0990191	1	1	1	1	1
69	ILMN_2098126	ENSG00000161570	0	0	0	1	0.472277	0.754615	4.22583	0.0398551	0.612172	0.577132	13.6761	2.30632	0.202865	0.0036292	4.30247	0.310982	0.931403	1	1	0.10727	1	1	1	1	1	0.0132739	1	1
70	ILMN_2128428	ENSG00000153071	1	2	1	2	2.79881e-06	0.014241	0.901384	1.67845e-08	2.8868e-06	4.56781	5.14373e-06	0.0939982	0.0296934	2.22866e-06	0.00510446	0.387342	1.84987e-05	0.0749675	1	1.23779e-07	5.50167e-05	1	3.38562e-05	0.311876	1	1.40352e-05	0.034671	0.77709
71	ILMN_2128770	ENSG00000109089	0	0	0	0	1.38223	1.23104	0.474145	3.01338	3.58551	5.15076	1.00391	5.17956	6.3238	4.15726	1.78953	3.79625	1	1	1	1	1	1	1	1	1	1	1	1
72	ILMN_2173291	ENSG00000142973	0	0	0	0	0.822782	5.67319	6.98924	6.10395	8.90268	1.01882	1.62929	3.7413	1.06414	0.0306203	0.695096	0.227125	1	1	1	1	1	1	1	1	1	0.0886442	1	1
73	ILMN_2375484	ENSG00000137449	0	1	2	0	0.727377	1.41903	2.21563	0.000812682	0.510853	10.2134	0.00211148	0.00584469	3.01704	0.356563	7.66982	2.6965	1	1	1	0.00318564	0.9828	1	0.00882534	0.0394517	1	0.700984	1	1
74	ILMN_2376723	ENSG00000147883	1	0	1	1	1.18076e-06	1.28937	10.9804	1.34231	6.18402	0.579223	1.71902e-05	1.31741	1.53167	7.31173e-13	0.540059	4.97855	8.229e-06	1	1	1	1	1	0.000103722	1	1	9.39116e-12	1	1
75	ILMN_2387090	ENSG00000163320	1	1	2	1	8.00082e-07	1.41137	1.33505	1.69665e-07	1.42224	1.28165	0.000419483	0.00537913	2.03835	2.6642e-08	0.214861	0.382915	5.74653e-06	1	1	1.10017e-06	1	1	0.00201814	0.0366387	1	2.15122e-07	0.567227	1
76	ILMN_3245143	ENSG00000256029	0	0	0	0	6.26069	5.44873	7.21426	4.50714	9.99129	7.69257	2.3454	6.00437	7.8019	0.760638	3.87242	5.11227	1	1	1	1	1	1	1	1	1	1	1	1
77	ILMN_1651832	ENSG00000110047	1	0	0	0	0.000214567	4.20503	1.03415	0.056344	2.51202	3.2607	2.09508	6.10835	3.45258	0.189337	8.17258	3.1307	0.00106551	1	1	0.145207	1	1	1	1	1	0.421092	1	1
78	ILMN_1656501	ENSG00000138166	0	1	0	0	0.0372535	0.304539	6.19722	4.0841e-08	2.37312	0.639723	2.08487	1.16837	1.84394	1.17935	3.54168	1.505	0.113826	1	1	2.88757e-07	1	1	1	1	1	1	1	1
79	ILMN_1669376	ENSG00000136048	3	1	3	0	8.88159e-16	0.000129046	0.000325218	0.00095989	0.0183833	1.02752	3.02911e-05	4.1048e-06	0.00202109	0.0267022	0.0155199	0.00258458	1.50323e-14	0.00158886	0.00441466	0.00371671	0.084567	1	0.000176552	9.61916e-05	0.0178882	0.0783937	1	1
80	ILMN_1669972	ENSG00000188211	0	1	1	1	0.803731	5.36421	2.42673	1.59958e-06	0.0504898	1.97235	0.000645405	0.919604	0.646966	1.09422e-19	0.0109016	3.20156	1	1	1	9.25929e-06	0.18438	1	0.00300139	1	1	2.49936e-18	0.0633182	1
81	ILMN_1703180	ENSG00000117036	0	0	0	1	0.282362	1.11329	0.152667	11.2725	5.74214	1.81412	0.286359	0.301062	0.0745554	2.44057e-06	0.0457078	0.867154	0.622197	1	1	1	1	1	0.624707	1	1	1.53012e-05	0.187786	1
82	ILMN_1712959	ENSG00000158050	0	0	0	0	0.528129	1.21149	0.177162	0.174469	1.66991	0.234411	0.346215	6.8969	6.40728	1.0015	2.92411	5.72672	1	1	1	0.380286	1	1	0.72461	1	1	1	1	1
83	ILMN_1713688	ENSG00000089876	0	1	1	1	0.150942	0.36522	1.01284	3.74036e-17	1.70119	2.72735	5.85772e-05	0.347805	0.527871	9.89694e-11	0.4321	0.237236	0.372058	1	1	5.89026e-16	1	1	0.000325695	0.78493	1	1.04903e-09	0.931508	1
84	ILMN_1731648	ENSG00000065970	1	1	2	1	8.37278e-10	1.81106	8.64538	4.5197e-07	3.10997	6.93627	4.83339e-14	0.00171299	0.355317	3.15805e-16	1.38399	0.605787	8.28585e-09	1	1	2.80727e-06	1	1	7.86558e-13	0.0142724	0.714247	5.58362e-15	1	1
85	ILMN_1741736	ENSG00000182810	0	0	0	0	0.706195	1.89764	0.0399944	0.334626	4.51618	4.27977	0.670091	0.0378579	2.1767	7.03559	0.553713	6.91432	1	1	1	0.652523	1	1	1	1	1	1	1	1
86	ILMN_1758672	ENSG00000065809	1	1	0	0	1.75943e-05	3.78372	3.35103	0.00544262	18.1052	2.52989	0.4038	1.33196	1.00131	1.29784	2.30475	0.519956	0.000103165	1	1	0.0181616	1	1	0.81812	1	1	1	1	1
87	ILMN_1763452	ENSG00000185862	0	1	1	2	3.483	0.0778078	0.0984403	2.66384e-06	1.90641	1.96448	0.0013335	0.0697375	0.762906	0.000556929	0.00426835	0.538622	1	1	1	1.4982e-05	1	1	0.00578734	0.249608	1	0.00242119	0.0302656	0.988093
88	ILMN_1771841	ENSG00000175592	0	0	0	0	1.02844	5.47445	0.0129765	4.96021	4.92754	5.27008	1.61302	3.61395	0.376963	4.20644	0.27698	2.09308	1	1	1	1	1	1	1	1	1	1	1	1
89	ILMN_1772686	ENSG00000127084	0	1	0	0	2.55673	8.59443	0.536672	7.15221e-12	1.89596	1.6829	0.28959	4.28357	2.79505	0.354192	2.36803	3.29942	1	1	1	7.27677e-11	1	1	0.630129	1	1	0.697327	1	1
90	ILMN_1781285	ENSG00000120129	0	1	0	0	0.87912	2.35216	10.0724	0.00654655	4.0336	2.56462	1.31555	0.775722	2.97316	0.0598955	0.562371	1.87964	1	1	1	0.0214779	1	1	1	1	1	0.158716	1	1
91	ILMN_1785356	ENSG00000184014	0	1	0	1	0.28489	2.25459	5.99261	0.0127439	0.331079	1.74181	0.036751	1.1799	6.21357	7.70414e-07	0.0770236	0.132004	0.627006	1	1	0.0389006	0.72817	1	0.111618	1	1	5.18394e-06	0.272302	1
92	ILMN_1788213	ENSG00000181274	1	1	1	1	3.90599e-21	0.299913	0.488636	0.0158301	1.65601	1.00039	2.04768e-05	7.26666	5.37862	8.76895e-16	0.945393	9.18905	1.00643e-19	0.703261	1	0.0472628	1	1	0.000122215	1	1	1.46848e-14	1	1
93	ILMN_1791211	ENSG00000147443	1	0	0	1	3.41433e-17	2.71621	0.513924	4.68636	3.38548	3.86769	0.14597	13.8158	12.0744	0.00285857	0.991956	1.91563	6.48927e-16	1	1	1	1	1	0.361045	1	1	0.010715	1	1
94	ILMN_1794056	ENSG00000137094	0	1	2	1	1.1085	3.82903	2.07429	0.000111859	1.32221	3.3088	5.41295e-10	0.000800693	0.0590702	7.04397e-08	0.0822434	1.14056	1	1	1	0.000510085	1	1	5.74706e-09	0.00753379	0.203424	5.3696e-07	0.286509	1
95	ILMN_1795495	ENSG00000134899	0	0	0	0	0.171882	1.56117	2.55351	0.0485775	3.50284	0.571037	1.6639	0.27794	4.51624	0.34878	1.31592	0.768733	0.413856	1	1	0.127789	1	1	1	1	1	0.688689	1	1
96	ILMN_1803856	ENSG00000235859	0	1	0	0	0.254942	0.837148	4.15903	0.00472929	1.61309	3.14416	1.21413	1.61215	1.53965	0.45359	0.984341	1.44874	0.573949	1	1	0.0160346	1	1	1	1	1	0.848357	1	1
97	ILMN_1808707	ENSG00000075618	2	0	0	0	2.92412e-09	0.000291238	0.474787	0.225023	0.0974339	0.0365126	0.15336	1.074	0.0892852	0.126762	1.43167	1.98091	2.75197e-08	0.00315593	0.834759	0.469627	1	1	0.376043	1	1	0.300143	1	1
98	ILMN_1811650	ENSG00000167264	2	1	0	1	1.28942e-31	7.24519e-06	1.27838	1.414e-10	0.738618	0.788626	0.081004	3.31371	5.44254	0.0139284	2.64098	0.733246	6.64469e-30	0.000124309	1	1.28589e-09	1	1	0.219937	1	1	0.044231	1	1
99	ILMN_1815933	ENSG00000122687	1	0	0	1	0.00915114	8.83491	17.7842	0.0405477	1.59035	2.13866	8.42763	7.86235	1.01215	0.0034759	2.47464	7.0771	0.033146	1	1	0.10888	1	1	1	1	1	0.0127685	1	1
100	ILMN_2041161	ENSG00000174485	0	0	0	0	2.94085	6.98268	0.676746	4.73331	2.58217	3.26346	0.05219	0.705027	2.87759	1.34293	4.39065	8.62122	1	1	1	1	1	1	0.151226	1	1	1	1	1
101	ILMN_2374249	ENSG00000127334	0	0	0	0	1.77499	0.0701107	2.69318	0.581223	5.41956	1.61667	0.34051	4.45815	0.846982	0.880985	1.65909	0.737695	1	1	1	1	1	1	0.715507	1	1	1	1	1
102	ILMN_1652825	ENSG00000110324	0	0	1	0	0.654832	2.68195	3.75159	0.214533	0.221182	4.22247	0.00774755	1.39452	0.0335965	1.41559	6.70038	8.86879	1	1	1	0.451692	1	1	0.0283615	1	1	1	1	1
103	ILMN_1674167	ENSG00000136634	0	0	1	0	1.68972	1.27371	2.90718	0.936784	3.41211	2.52659	0.00125021	0.0135261	0.396026	0.410247	0.849276	5.93182	1	1	1	1	1	1	0.00547456	0.0745538	1	0.782649	1	1
104	ILMN_1675671	ENSG00000160223	0	1	1	0	1.06877	0.859295	10.9832	4.87652e-05	0.113701	3.7437	3.00865e-06	0.672071	0.422263	1.67945	5.90391	4.78563	1	1	1	0.000235503	0.333061	1	2.02852e-05	1	1	1	1	1
105	ILMN_1677158	ENSG00000137142	0	0	0	0	0.870794	2.44705	15.6515	17.6124	30.7829	7.05499	1.60902	15.2396	17.2558	3.9879	4.59312	11.5369	1	1	1	1	1	1	1	1	1	1	1	1
106	ILMN_1680987	ENSG00000113196	0	0	0	0	3.6711	5.76618	3.22067	3.92145	17.1286	26.841	3.62654	2.99157	3.69714	5.59705	9.96347	12.2765	1	1	1	1	1	1	1	1	1	1	1	1
107	ILMN_1682245	ENSG00000171855	0	0	1	0	0.197136	7.99881	11.2113	0.55497	0.648438	2.49052	0.000110478	0.72832	5.67793	18.7782	20.8142	7.11698	0.464776	1	1	0.981942	1	1	0.000585508	1	1	1	1	1
108	ILMN_1701789	ENSG00000119917	0	1	0	0	0.244992	0.49345	1.18652	2.97628e-05	1.42094	4.91996	0.132233	4.5016	3.81317	1.77689	1.67373	0.926385	0.555294	1	1	0.000148311	1	1	0.333662	1	1	1	1	1
109	ILMN_1707484	ENSG00000152147	0	0	0	0	0.0399434	6.2921	1.54486	1.93223	1.38739	4.95424	0.0566919	2.52182	7.13837	0.0675997	2.02849	5.06943	0.120276	1	1	1	1	1	0.162598	1	1	0.175859	1	1
110	ILMN_1713290	ENSG00000016864	0	0	0	0	0.544657	1.66452	1.79996	1.17526	8.679	6.59375	0.577471	1.45994	1.94287	2.23154	0.392306	0.137121	1	1	1	1	1	1	1	1	1	1	1	1
111	ILMN_1718977	ENSG00000099860	0	1	0	0	4.66747	11.8017	5.59463	0.00409499	0.982604	1.17507	0.230413	0.993598	1.14705	0.249012	10.5054	15.8574	1	1	1	0.0140798	1	1	0.523937	1	1	0.527969	1	1
112	ILMN_1737157	ENSG00000089351	1	1	1	1	4.7691e-09	3.94871	6.23493	5.49149e-06	1.7874	0.545086	7.20715e-31	0.328841	2.08094	4.69491e-17	4.7787	13.8769	4.41298e-08	1	1	2.95482e-05	1	1	4.28944e-29	0.755402	1	8.83048e-16	1	1
113	ILMN_1755620	ENSG00000188483	0	0	0	0	1.77477	2.65416	3.47824	1.74942	8.27671	3.88371	1.54559	6.94494	0.854531	5.78853	10.4977	9.21391	1	1	1	1	1	1	1	1	1	1	1	1
114	ILMN_1761147	ENSG00000104064	0	0	1	1	0.37227	6.71398	0.228979	3.48076	0.255131	3.102	1.2171e-05	5.40028	6.56779	0.00021318	1.43401	2.14466	0.773651	1	1	1	1	1	7.53379e-05	1	1	0.00100166	1	1
115	ILMN_1762712	ENSG00000152804	0	1	0	1	1.01894	8.85296	3.87643	0.00517131	5.79686	0.172914	1.76728	4.02533	13.0655	0.00822651	2.01788	0.0065127	1	1	1	0.017343	1	1	1	1	1	0.0277213	1	1
116	ILMN_1774077	ENSG00000162645	0	1	0	0	0.403755	1.46423	0.375594	8.50146e-10	1.1909	1.30705	3.35601	0.158245	1.40987	0.860201	3.78799	0.558032	0.823557	1	1	7.14675e-09	1	1	1	1	1	1	1	1
117	ILMN_1785345	ENSG00000139572	1	0	0	0	2.78713e-08	4.9622	1.17114	4.95417	6.71343	2.87249	0.0764458	5.38527	5.79467	0.0784825	3.21864	1.57516	2.3938e-07	1	1	1	1	1	0.209129	1	1	0.199703	1	1
118	ILMN_1792072	ENSG00000196371	0	1	1	1	8.55363	24.3797	15.1879	5.55095e-05	2.29688	6.14463	0.000737554	2.47787	2.62618	0.0117889	0.565877	0.533541	1	1	1	0.000265545	1	1	0.00339382	1	1	0.0381926	1	1
119	ILMN_1800512	ENSG00000100292	0	0	1	0	0.43501	8.02503	7.63346	0.579031	11.7681	12.001	0.0100887	8.69497	6.81258	6.18316	6.02515	1.81271	0.873694	1	1	1	1	1	0.0358348	1	1	1	1	1
120	ILMN_1811171	ENSG00000183484	0	0	0	0	1.24028	0.141618	0.272843	0.034443	7.63785	12.9525	0.908833	12.3148	23.006	5.67384	1.89722	19.3793	1	1	1	0.0946118	1	1	1	1	1	1	1	1
121	ILMN_1812226	ENSG00000090339	0	0	1	1	8.85461	8.78329	7.20448	0.101506	1.70378	2.36669	0.00148582	0.0399408	0.110107	0.00121303	1.4347	3.37674	1	1	1	0.240028	1	1	0.00638531	0.162644	1	0.00491769	1	1
122	ILMN_1812759	ENSG00000131979	1	1	1	2	0.000143704	0.292955	1.23612	1.90868e-07	2.59254	10.2719	0.0005548	0.284976	10.746	0.000148277	0.00320023	1.75318	0.00072811	0.693168	1	1.23137e-06	1	1	0.00260585	0.681963	1	0.000714991	0.0243014	1
123	ILMN_2065690	ENSG00000155324	0	0	2	0	0.473817	28.3983	17.2089	0.168977	0.933024	3.95142	2.26975e-07	8.56922e-05	2.57568	0.228819	2.45297	0.486502	0.933712	1	1	0.369714	1	1	1.77944e-06	0.00125704	1	0.493323	1	1
124	ILMN_2148785	ENSG00000117228	1	1	1	0	0.000487661	1.73925	2.38419	0.000560728	4.13607	0.322936	0.00031017	2.98327	4.72608	0.160375	0.882673	1.43793	0.00228035	1	1	0.00227104	1	1	0.00152819	1	1	0.367247	1	1
125	ILMN_2334587	ENSG00000092199	1	1	1	1	3.99953e-12	7.14285	4.24142	3.51029e-08	1.04588	2.67182	5.80654e-09	0.208292	7.86641	2.55493e-09	3.07002	2.79932	5.03996e-11	1	1	2.5e-07	1	1	5.50558e-08	0.545395	1	2.3228e-08	1	1
126	ILMN_3272074	ENSG00000104064	0	0	0	0	1.80989	0.900868	0.769306	0.347481	0.876525	0.0384401	0.0590774	5.56272	0.997493	3.65695	5.4569	0.258365	1	1	1	0.672517	1	1	0.168411	1	1	1	1	1
127	ILMN_1658483	ENSG00000115008	0	0	0	0	3.86699	2.35609	3.21849	8.87548	4.67495	0.797652	0.179422	0.478933	1.27488	1.45332	2.57025	3.39781	1	1	1	1	1	1	0.428753	1	1	1	1	1
128	ILMN_1659913	ENSG00000172183	0	0	1	1	0.527376	6.13601	7.08911	0.0474674	0.071445	0.266009	1.14343e-07	0.466909	1.3305	3.60854e-23	0.899505	2.42698	1	1	1	0.125129	1	1	9.27993e-07	0.962225	1	1.09178e-21	1	1
129	ILMN_1672728	ENSG00000167977	1	0	0	1	0.00450109	0.00969751	0.731586	0.0199001	0.340883	0.504095	0.678877	1.14083	1.92465	2.08983e-13	0.436754	3.62318	0.01753	0.0551143	1	0.0581724	1	1	1	1	1	2.82438e-12	0.939044	1
130	ILMN_1679483	ENSG00000104613	0	1	0	2	0.0503095	0.213628	0.336208	4.11168e-07	0.426629	9.75245	0.733343	5.21695	7.04025	0.00359428	0.00176996	2.90645	0.146817	1	1	2.56515e-06	0.861124	1	1	1	1	0.0131614	0.0149837	1
131	ILMN_1686989	ENSG00000186480	1	1	0	0	0.000736803	2.96708	5.46813	2.99484e-07	0.0760281	1.56881	0.0322811	0.0553265	3.9457	1.12334	2.41562	4.48476	0.00334903	1	1	1.89355e-06	0.246817	1	0.0996413	1	1	1	1	1
132	ILMN_1691376	ENSG00000101384	0	1	1	0	0.781916	0.987228	13.84	1.31076e-12	0.407429	14.7646	0.000948363	0.0209163	0.0218783	0.105698	6.05422	17.3761	1	1	1	1.44996e-11	0.837321	1	0.00426175	0.102505	1	0.25684	1	1
133	ILMN_1699651	ENSG00000136244	0	0	1	0	1.09421	6.09289	5.07104	2.11209	9.73836	8.17454	1.55901e-11	1.5497	1.5313	0.0202792	4.11643	3.90622	1	1	1	1	1	1	1.96848e-10	1	1	0.0615465	1	1
134	ILMN_1708375	ENSG00000125347	0	0	1	0	1.65038	8.03506	23.63	5.49879	16.7981	1.51432	6.63717e-06	4.63249	7.64358	0.0559806	0.245216	0.305339	1	1	1	1	1	1	4.29721e-05	1	1	0.149877	1	1
135	ILMN_1729596	ENSG00000203485	1	1	1	1	1.80955e-05	7.08277	0.0390904	0.000294331	0.112888	9.34832	2.29764e-12	0.00894246	3.06033	2.66727e-09	2.7595	4.10475	0.000105817	1	1	0.00124499	0.331687	1	3.15913e-11	0.0546599	1	2.41867e-08	1	1
136	ILMN_1733696	ENSG00000177971	0	1	1	1	0.0369259	5.26608	11.6036	0.00127766	0.317353	1.48005	3.14693e-19	2.84861	4.2353	1.13374e-05	0.00955464	1.49808	0.113043	1	1	0.00484685	0.706351	1	7.64245e-18	1	1	6.48284e-05	0.0572291	1
137	ILMN_1745964	ENSG00000134070	0	1	0	1	1.47931	18.948	6.83136	1.49844e-12	0.0137351	0.3287	6.6052	12.3293	6.39492	0.00378429	1.0592	1.64582	1	1	1	1.65037e-11	0.0674742	1	1	1	1	0.0137895	1	1
138	ILMN_1753758	ENSG00000197272	0	0	0	0	0.25255	0.0665663	1.13176	1.19867	0.736746	0.00357211	0.166664	4.09529	1.10266	0.636307	3.28984	2.3465	0.569675	1	1	1	1	1	0.40336	1	1	1	1	1
139	ILMN_1773427	ENSG00000107104	0	0	1	0	0.583611	20.5705	6.4556	0.157526	2.94005	0.446856	0.000216623	3.94595	1.43686	12.0643	24.6639	8.62419	1	1	1	0.348206	1	1	0.00109703	1	1	1	1	1
140	ILMN_1775501	ENSG00000125538	1	0	0	0	0.00335261	5.84373	2.54735	0.0431896	9.44151	13.1973	4.44179	7.68949	7.45284	2.05036	3.25335	0.33733	0.0134242	1	1	0.115169	1	1	1	1	1	1	1	1
141	ILMN_1788347	ENSG00000198894	1	1	0	0	9.80591e-20	9.85732	5.97885	6.93894e-29	0.465183	0.840542	3.01191	8.24456	5.51557	0.709744	4.21318	5.13586	2.25607e-18	1	1	2.6656e-27	0.915981	1	1	1	1	1	1	1
142	ILMN_1792679	ENSG00000161638	0	0	1	0	1.64217	3.91944	6.63647	4.76259	0.0979749	6.0164	0.00702068	0.42483	9.18985	0.0665035	2.09964	10.3749	1	1	1	1	1	1	0.0260466	0.90092	1	0.173314	1	1
143	ILMN_1793371	ENSG00000166783	0	0	0	0	2.14296	1.97144	0.00604685	0.336395	4.0524	1.94522	0.643384	6.14405	6.38862	0.167872	9.1253	2.26622	1	1	1	0.655267	1	1	1	1	1	0.381245	1	1
144	ILMN_1793474	ENSG00000186480	1	0	0	0	0.000148305	0.273169	0.600798	0.117711	1.36456	1.09907	2.0462	11.9848	8.00141	3.48569	7.70897	1.2078	0.000749328	0.65995	1	0.271805	1	1	1	1	1	1	1	1
145	ILMN_1800942	ENSG00000168301	0	0	0	0	0.380431	2.08044	17.9313	11.5301	15.7775	10.7899	1.31803	0.841988	18.9109	8.06123	0.348144	5.73555	0.785845	1	1	1	1	1	1	1	1	1	1	1
146	ILMN_1810584	ENSG00000115594	0	0	0	0	8.79146	7.14049	3.2061	15.0294	26.6568	16.262	0.0180178	2.15636	0.707526	0.0640046	3.67693	4.65241	1	1	1	1	1	1	0.0597467	1	1	0.168031	1	1
147	ILMN_1814282	ENSG00000181026	0	0	1	0	6.00474	3.01139	3.45323	0.431924	19.1342	19.7491	0.000193012	0.433624	1.89982	0.0219393	13.2434	0.705943	1	1	1	0.803921	1	1	0.000984725	0.913332	1	0.0659497	1	1
148	ILMN_2137312	ENSG00000120457	0	0	0	0	6.62903	10.268	8.03927	0.662119	1.23777	8.41589	3.85294	5.62367	11.3985	0.0647893	1.62711	0.767969	1	1	1	1	1	1	1	1	1	0.169873	1	1
149	ILMN_2342579	ENSG00000168685	0	0	1	2	6.92214	3.6175	18.1325	0.0261594	8.9127	16.5695	2.02435e-06	1.64493	0.299254	1.87147e-10	0.00349501	4.42315	1	1	1	0.0742051	1	1	1.40004e-05	1	1	1.92103e-09	0.0260519	1
150	ILMN_2394561	ENSG00000168264	0	0	0	0	0.0281939	4.60515	4.37736	0.0439523	0.462666	1.5239	0.0989675	7.03281	8.52104	0.306766	4.1898	2.07821	0.0892421	1	1	0.116883	1	1	0.260131	1	1	0.622121	1	1
151	ILMN_2397521	ENSG00000132510	1	0	0	0	0.000876888	10.0689	1.05054	1.8557	4.47179	1.83425	6.21318	5.25023	4.58394	3.26117	5.79673	6.12534	0.0039526	1	1	1	1	1	1	1	1	1	1	1
152	ILMN_3193271	ENSG00000102794	0	0	1	0	1.50219	22.688	3.95147	0.916478	1.85438	0.889432	1.16047e-05	0.0127356	0.746578	1.68324	1.22016	3.34297	1	1	1	1	1	1	7.22558e-05	0.0714494	1	1	1	1
153	ILMN_1655311	ENSG00000189227	1	1	1	1	7.4914e-10	0.483176	2.60827	2.94772e-21	0.730453	2.36312	6.39356e-06	0.647043	2.19157	8.81384e-13	0.834178	4.18739	7.46021e-09	0.972347	1	6.35514e-20	1	1	4.15647e-05	1	1	1.12295e-11	1	1
154	ILMN_1672660	ENSG00000197971	1	1	1	1	3.22399e-11	13.538	5.69321	7.4777e-09	0.51869	0.0542879	1.71406e-06	0.0175859	0.112079	2.32335e-05	2.45723	7.87853	3.71888e-10	1	1	5.71742e-08	0.993139	1	1.19852e-05	0.0889439	1	0.000126953	1	1
155	ILMN_1692072	ENSG00000177946	0	2	1	1	1.06674	0.143269	0.330244	0.000147139	0.00391452	4.27057	7.07445e-13	0.0736238	0.905454	0.0127623	0.0456148	0.0852423	1	1	1	0.000658879	0.0244314	1	1.02612e-11	0.258551	1	0.0409072	0.187594	1
156	ILMN_1693830	ENSG00000103642	1	1	0	0	0.00274724	6.11399	0.657534	0.00344286	0.424992	1.36265	0.753916	0.34734	0.24628	0.0538364	0.405843	0.972036	0.0112381	1	1	0.0120235	0.858632	1	1	1	1	0.144747	1	1
157	ILMN_1695246	ENSG00000185909	0	0	0	0	0.138189	7.96895	0.69185	0.3232	3.12376	6.00464	0.0460647	0.10808	1.43054	0.0368436	3.36808	5.34487	0.345595	1	1	0.63493	1	1	0.135522	1	1	0.104001	1	1
158	ILMN_1700413	ENSG00000185022	0	0	0	0	2.73529	0.242225	4.93794	8.98909	2.91529	0.182965	3.2029	8.36676	7.38773	7.29019	2.78942	13.3071	1	1	1	1	1	1	1	1	1	1	1	1
159	ILMN_1709114	ENSG00000100324	0	0	0	0	2.413	3.31246	0.258694	0.742103	6.50935	1.58717	0.399189	1.61444	0.918359	6.09812	0.911933	6.23609	1	1	1	1	1	1	0.811209	1	1	1	1	1
160	ILMN_1715684	ENSG00000196878	0	0	1	0	0.860114	3.61624	16.1308	0.812358	0.77889	3.75964	0.000158649	0.85003	5.27987	0.849334	1.52889	2.8756	1	1	1	1	1	1	0.000821901	1	1	1	1	1
161	ILMN_1730917	ENSG00000117009	1	1	2	3	0.00530332	0.18941	0.355598	0.00635329	0.0788863	0.000121131	9.82759e-05	0.000248322	0.384715	2.61114e-06	2.18148e-07	2.33959e-06	0.0202623	0.508294	1	0.0208817	0.253884	1	0.000524124	0.0028123	0.745543	1.6274e-05	6.01762e-06	6.9337e-05
162	ILMN_1730940	ENSG00000124702	0	0	0	0	6.47369	5.96952	2.46329	2.02121	1.0949	4.55747	1.456	11.7027	0.833799	1.62347	13.2541	10.5059	1	1	1	1	1	1	1	1	1	1	1	1
163	ILMN_1732197	ENSG00000169184	0	0	0	0	1.36102	1.60732	0.737924	1.10961	0.306938	0.627073	3.50559	5.50946	8.32414	1.91486	3.42369	3.26639	1	1	1	1	1	1	1	1	1	1	1	1
164	ILMN_1741159	ENSG00000107968	1	0	1	0	9.77108e-07	0.0661382	1.85869	0.141385	0.497242	1.13739	0.000537344	0.332556	3.17409	2.23105	3.02728	5.60517	6.91614e-06	0.239513	1	0.317227	1	1	0.00253231	0.763465	1	1	1	1
165	ILMN_1745686	ENSG00000147324	1	2	1	1	0.00153403	0.281463	0.38985	0.000814742	0.000567133	0.0742053	2.55462e-11	0.206859	0.207819	0.000482196	1.58145	1.82495	0.00657656	0.67189	1	0.00319174	0.00503346	0.242444	3.14722e-10	0.542786	1	0.00212397	1	1
166	ILMN_1776121	ENSG00000196872	1	0	0	0	0.0114697	0.542903	0.249582	0.0309876	3.2739	0.877694	8.25197	4.01759	7.75404	0.323699	1.02212	2.23194	0.0404343	1	1	0.0861928	1	1	1	1	1	0.6496	1	1
167	ILMN_1776188	ENSG00000101460	1	0	1	1	0.00116516	1.24509	0.907473	0.266513	1.5219	0.35632	0.00601625	2.21072	0.389029	0.00651986	4.40426	4.51286	0.00510567	1	1	0.540229	1	1	0.0227123	1	1	0.0226135	1	1
168	ILMN_1789638	ENSG00000168389	0	0	1	0	1.25187	8.06615	2.15679	3.36165	4.58462	4.46867	0.00710816	0.672008	2.44875	5.59791	0.12063	6.16095	1	1	1	1	1	1	0.0263019	1	1	1	1	1
169	ILMN_1790534	ENSG00000034152	0	1	0	0	0.184606	4.29147	5.40284	0.00594239	3.58412	6.10318	7.05185	6.02238	5.65993	0.147645	5.81119	2.62066	0.43932	1	1	0.0196637	1	1	1	1	1	0.341862	1	1
170	ILMN_1792910	ENSG00000070444	0	0	0	0	2.25486	2.56616	4.68446	0.8884	0.988575	0.923288	0.0288142	0.789659	1.97196	3.14673	12.5255	1.33483	1	1	1	1	1	1	0.0900364	1	1	1	1	1
171	ILMN_1815130	ENSG00000100139	0	0	0	0	0.502717	0.875285	0.120888	0.623789	1.01303	3.25259	0.55579	1.39351	0.742033	0.946624	1.1545	0.181877	0.976695	1	1	1	1	1	1	1	1	1	1	1
172	ILMN_1838319	ENSG00000102794	0	0	0	0	16.5908	44.2898	14.1712	0.475541	1.28767	4.81462	0.510391	0.715261	5.18299	0.196456	1.47061	4.07324	1	1	1	0.867525	1	1	0.983767	1	1	0.434485	1	1
173	ILMN_2092441	ENSG00000147650	0	0	2	1	2.95287	10.7385	19.271	0.344595	5.41927	1.47027	2.9566e-10	0.000599191	3.72971	1.27216e-08	0.00876342	0.330836	1	1	1	0.667853	1	1	3.21724e-09	0.00593773	1	1.07015e-07	0.0533569	1
174	ILMN_2097858	ENSG00000198894	1	2	1	0	1.82624e-23	0.566891	1.79848	1.85566e-25	0.000554366	3.65559	0.00825647	5.84145	1.08812	0.0853347	1.72126	1.58887	5.52536e-22	1	1	5.43284e-24	0.0049304	1	0.0299734	1	1	0.214215	1	1
175	ILMN_2111237	ENSG00000169184	0	0	0	0	1.2374	1.23047	2.11236	2.16712	3.08383	3.08049	1.02961	2.13435	5.47008	0.492383	3.28818	0.732921	1	1	1	1	1	1	1	1	1	0.907522	1	1
176	ILMN_2235851	ENSG00000163121	0	0	0	0	3.26712	4.0218	4.57679	0.428406	8.01043	0.201433	0.0499441	0.12028	0.371453	6.23156	2.38439	0.527913	1	1	1	0.798934	1	1	0.145475	1	1	1	1	1
177	ILMN_2268068	ENSG00000119487	0	0	1	0	0.302411	0.741148	1.8804	0.665012	0.968677	0.743178	1.72986e-05	0.149145	0.475572	2.88995	5.34888	0.531218	0.65645	1	1	1	1	1	0.000104277	0.433136	1	1	1	1
178	ILMN_1660793	ENSG00000162073	2	1	0	0	7.3032e-06	0.00108603	0.425569	0.000356197	0.516676	2.70994	2.60063	1.09932	1.37294	0.437324	0.0357375	0.953318	4.51623e-05	0.0095602	0.777975	0.00148293	0.990875	1	1	1	1	0.824747	1	1
179	ILMN_1674811	ENSG00000135114	1	1	0	0	0.00821667	5.67534	3.51135	0.00127826	22.6552	1.87989	5.30924	5.41524	8.37338	2.17326	18.1582	11.3689	0.0300701	1	1	0.00484728	1	1	1	1	1	1	1	1
180	ILMN_1676026	ENSG00000125901	0	0	0	1	0.0597788	1.15007	0.493086	0.170712	8.55848	6.27805	0.907654	5.36381	11.3479	0.00529508	13.9925	3.24465	0.170487	1	1	0.372844	1	1	1	1	1	0.0187136	1	1
181	ILMN_1680618	ENSG00000136997	0	0	0	0	5.70088	5.44211	7.61042	3.07668	3.10436	5.04022	7.94053	7.94337	7.85708	0.0302412	0.200451	1.56678	1	1	1	1	1	1	1	1	1	0.0876469	1	1
182	ILMN_1681721	ENSG00000135114	0	0	0	0	2.44129	25.5487	10.2157	1.62913	1.50034	1.89279	12.0102	9.03102	8.15203	5.49471	17.2958	34.1991	1	1	1	1	1	1	1	1	1	1	1	1
183	ILMN_1682919	ENSG00000158006	0	0	1	0	15.0279	2.76514	1.26825	7.41065	11.7601	0.00869701	1.50116e-06	0.445064	5.12343	1.85915	4.32317	1.92059	1	1	1	1	1	1	1.059e-05	0.929546	1	1	1	1
184	ILMN_1697817	ENSG00000110218	1	2	1	0	0.000121972	0.193579	0.00462489	2.18553e-07	0.0002078	0.900546	2.06984e-09	0.115135	0.343827	0.0863227	0.0385548	0.389655	0.000625248	0.515851	1	1.40213e-06	0.00214275	1	2.05799e-08	0.362632	1	0.2164	1	1
185	ILMN_1705093	ENSG00000164815	0	1	0	1	13.3612	17.4909	10.2841	0.0083488	6.20097	0.0283482	0.441512	1.59009	7.84035	0.00282439	0.110591	34.6486	1	1	1	0.0267402	1	1	0.87921	1	1	0.0106057	0.354502	1
186	ILMN_1707051	ENSG00000131196	1	0	0	1	0.0018383	0.0685737	0.200807	0.039506	0.16803	0.171051	3.47085	21.6541	9.4643	6.5665e-08	1.19904	2.42161	0.00776545	0.246254	1	0.106444	1	1	1	1	1	5.0359e-07	1	1
187	ILMN_1713638	ENSG00000172548	0	0	1	0	0.85027	1.13837	5.90561	1.46122	6.69785	6.92061	9.46032e-52	0.0981721	0.526807	0.0240743	0.0455158	1.28912	1	1	1	1	1	1	3.07509e-49	0.323135	1	0.0716071	1	1
188	ILMN_1714965	ENSG00000109320	0	1	1	1	0.0279971	0.0978645	4.01909	3.71301e-05	0.663283	0.145708	0.00214412	3.57124	3.861	3.49853e-05	1.22472	2.41397	0.0887076	1	1	0.000182512	1	1	0.00894701	1	1	0.000185336	1	1
189	ILMN_1719695	ENSG00000144802	0	0	0	0	3.11653	4.83236	11.5862	0.89381	7.9019	3.50138	1.7149	1.16526	0.0965121	0.0540667	0.591687	0.227335	1	1	1	1	1	1	1	1	1	0.145213	1	1
190	ILMN_1723768	ENSG00000160703	0	1	0	0	0.1262	1.29234	1.21896	0.00340382	0.1628	2.96048	0.454767	0.231251	1.51892	0.933843	4.55554	4.14201	0.321639	1	1	0.0119035	0.430602	1	0.899529	1	1	1	1	1
191	ILMN_1733931	ENSG00000249915	1	1	1	1	0.00401483	1.07501	0.18551	3.48624e-05	3.21437	0.411472	0.0127096	0.633196	1.22141	0.0108199	1.88282	4.76635	0.0157964	1	1	0.000172054	1	1	0.0439529	1	1	0.0353241	1	1
192	ILMN_1736628	ENSG00000261487	0	0	0	0	2.45228	1.65345	1.18675	0.281775	3.48122	0.157392	6.76883	0.231117	8.02775	5.22845	7.6233	0.910214	1	1	1	0.565647	1	1	1	1	1	1	1	1
193	ILMN_1753111	ENSG00000105835	0	1	0	0	0.144828	4.72273	6.72043	0.00426354	3.04645	3.73152	0.408726	3.6731	4.23376	0.348529	1.22678	2.51124	0.359434	1	1	0.0145999	1	1	0.826514	1	1	0.688424	1	1
194	ILMN_1756541	ENSG00000123933	0	0	0	0	2.07652	3.49137	2.80162	12.302	1.88222	7.15976	1.40849	6.62892	0.290633	3.65719	2.27256	5.51091	1	1	1	1	1	1	1	1	1	1	1	1
195	ILMN_1759326	ENSG00000089041	0	0	1	0	1.01757	6.29231	1.43483	0.041039	9.1153	11.9998	1.17923e-09	0.0118142	0.961151	2.28109	0.0619048	3.05909	1	1	1	0.110106	1	1	1.2085e-08	0.0672058	1	1	1	1
196	ILMN_1763828	ENSG00000188786	1	1	0	0	0.0132688	2.29966	1.1744	0.0163377	0.790541	0.497507	0.0860453	3.16378	5.1517	1.04664	3.81326	0.525481	0.0460467	1	1	0.0486408	1	1	0.231248	1	1	1	1	1
197	ILMN_1770260	ENSG00000144802	0	0	0	0	0.274939	1.93138	5.49921	2.129	2.82795	8.70566	8.09315	1.50981	0.264442	1.16971	0.957583	1.7462	0.609549	1	1	1	1	1	1	1	1	1	1	1
198	ILMN_1775822	ENSG00000100311	0	2	2	1	17.7852	26.5909	11.1111	3.27699e-18	0.000159801	4.29257	6.64779e-28	0.000172058	0.0952804	1.58876e-18	0.183144	0.652997	1	1	1	5.58366e-17	0.0017227	1	3.1922e-26	0.00216687	0.274278	3.31807e-17	0.504676	1
199	ILMN_1777066	ENSG00000196290	0	0	0	1	0.128813	1.76529	8.9513	2.34508	13.4279	1.57554	0.0199202	3.33909	2.08392	8.62813e-09	3.39808	7.91352	0.327051	1	1	1	1	1	0.0651853	1	1	7.39546e-08	1	1
200	ILMN_1783681	ENSG00000130312	1	1	1	1	8.09735e-23	0.21273	0.263761	1.07935e-29	0.0535739	2.1061	7.65714e-52	8.08274	3.11082	9.18218e-15	0.150163	0.349759	2.3224e-21	0.554997	1	4.45696e-28	0.191707	1	2.56223e-49	1	1	1.39739e-13	0.439966	1
201	ILMN_1787885	ENSG00000173566	1	1	1	1	6.67348e-24	0.0387678	0.486579	2.02246e-06	0.0595985	0.745363	8.21261e-07	3.01048	2.14073	2.92442e-05	0.00894693	0.0661911	2.07862e-22	0.16125	1	1.15594e-05	0.20618	1	6.04244e-06	1	1	0.000157155	0.0542299	1
202	ILMN_2340259	ENSG00000184588	0	0	0	0	10.0895	0.868937	5.34573	1.27083	3.91099	8.92982	9.82209	3.94603	12.2561	4.92679	11.9789	16.5136	1	1	1	1	1	1	1	1	1	1	1	1
203	ILMN_2384188	ENSG00000131196	1	0	0	1	0.000966051	0.62214	2.5746	0.41942	3.46962	0.381217	3.00786	1.71263	19.4198	0.000156437	0.30824	6.0214	0.0043031	1	1	0.78571	1	1	1	1	1	0.000750055	0.731371	1
204	ILMN_1653292	ENSG00000114268	0	0	0	0	0.0382159	0.286936	0.305356	0.359911	4.69536	2.22495	2.1687	4.50566	1.94018	1.82384	1.42046	0.101461	0.116122	1	1	0.691326	1	1	1	1	1	1	1	1
205	ILMN_1659936	ENSG00000087074	0	0	0	0	0.101821	3.84031	11.3173	0.871916	1.26336	0.0494542	1.38915	1.82387	5.08664	0.0172098	2.13334	1.03624	0.269027	1	1	1	1	1	1	1	1	0.0532118	1	1
206	ILMN_1666819	ENSG00000019144	0	0	1	0	10.1381	20.8184	0.34295	0.245257	5.25316	6.59176	3.35832e-07	1.92161	2.70519	1.86403	5.11513	5.87515	1	1	1	0.504974	1	1	2.57708e-06	1	1	1	1	1
207	ILMN_1677511	ENSG00000073756	0	0	0	0	0.602053	3.46706	5.28879	1.72434	24.3476	21.7424	0.677835	8.82469	8.19009	0.45016	3.6048	2.9449	1	1	1	1	1	1	1	1	1	0.842315	1	1
208	ILMN_1679268	ENSG00000197329	0	0	0	0	0.0153871	8.13264	9.16531	1.4208	3.95205	1.41554	0.285509	0.119776	1.34971	5.44655	1.91782	13.2485	0.0523235	1	1	1	1	1	0.623282	1	1	1	1	1
209	ILMN_1679979	ENSG00000173846	0	0	0	0	1.7132	0.298635	4.95699	0.609602	8.81929	10.394	0.483759	1.78931	5.22956	1.15599	5.33699	6.82667	1	1	1	1	1	1	0.943334	1	1	1	1	1
210	ILMN_1681591	ENSG00000196396	1	1	1	1	0.000591626	0.219246	0.400443	1.92227e-20	3.44985	0.483686	2.69438e-08	1.36596	1.52385	2.8896e-13	1.36862	5.2035	0.00272629	0.566004	1	3.8497e-19	1	1	2.36542e-07	1	1	3.81975e-12	1	1
211	ILMN_1684982	ENSG00000004799	1	0	0	0	0.00467852	0.812215	2.36543	1.54119	0.746921	7.93468	2.2883	1.40239	0.663459	0.158816	1.00656	2.30725	0.018143	1	1	1	1	1	1	1	1	0.364203	1	1
212	ILMN_1690546	ENSG00000120910	1	1	1	1	0.00172186	0.374238	6.10883	3.57926e-13	0.208998	4.20999	5.60824e-23	2.37743	1.91752	4.186e-11	0.279677	1.17101	0.00730521	0.819213	1	4.22941e-12	0.517825	1	1.84664e-21	1	1	4.61442e-10	0.683187	1
213	ILMN_1701855	ENSG00000186298	0	0	0	0	0.0387792	0.499812	1.55933	1.31696	5.08245	2.44671	1.63913	16.7736	4.72353	17.9993	30.7516	21.3911	0.117356	1	1	1	1	1	1	1	1	1	1	1
214	ILMN_1703324	ENSG00000148459	1	1	1	1	4.68731e-11	0.032645	0.387042	2.03717e-06	0.610987	0.790134	2.71301e-45	0.132139	0.460449	5.95782e-22	0.449662	0.753599	5.28656e-10	0.140841	1	1.16277e-05	1	1	4.2991e-43	0.398986	1	1.6563e-20	0.956652	1
215	ILMN_1703926	ENSG00000125384	0	1	0	0	4.61836	9.01454	16.4885	0.0107448	3.29744	5.69188	0.193324	0.61841	1.94708	2.63423	7.86703	1.35877	1	1	1	0.0334508	1	1	0.454857	1	1	1	1	1
216	ILMN_1712705	ENSG00000197562	1	0	1	1	5.78925e-10	0.171985	0.0165082	0.0513892	0.151331	0.349604	0.00625832	1.06182	0.24607	0.00937234	1.37468	0.795978	5.83181e-09	0.476365	1	0.13407	1	1	0.0235281	1	1	0.0311076	1	1
217	ILMN_1736441	ENSG00000100092	1	1	1	1	2.7608e-10	1.74516	1.06245	5.93355e-09	0.279941	0.48341	0.00823808	17.0465	0.848506	0.000178529	10.1273	6.40315	2.87346e-09	1	1	4.58936e-08	0.643895	1	0.0299324	1	1	0.000847328	1	1
218	ILMN_1741632	ENSG00000167994	1	1	1	1	2.4098e-11	0.183521	1.40414	3.74125e-22	3.69265	0.89102	5.14935e-16	0.269551	13.6775	9.34153e-21	0.531603	1.21722	2.82339e-10	0.495981	1	8.57645e-21	1	1	9.90567e-15	0.655579	1	2.32201e-19	1	1
219	ILMN_1746135	ENSG00000040633	0	0	0	0	0.082241	2.08803	1.31229	0.148885	1.33186	3.07528	3.46269	2.74175	1.81168	3.45336	4.24249	8.69864	0.224454	1	1	0.331825	1	1	1	1	1	1	1	1
220	ILMN_1756910	ENSG00000103066	0	1	0	1	0.322784	4.18407	0.38865	3.1623e-09	0.269393	0.137639	2.45268	3.57537	1.82646	2.56404e-06	4.35213	4.42895	0.690156	1	1	2.51654e-08	0.62775	1	1	1	1	1.59962e-05	1	1
221	ILMN_1789955	ENSG00000146278	0	0	0	1	0.0357287	2.84392	5.47776	1.55491	0.510168	0.686686	0.427653	8.45429	3.0641	0.00608736	2.78679	0.513834	0.110015	1	1	1	1	1	0.858082	1	1	0.021253	1	1
222	ILMN_1795762	ENSG00000115956	1	1	1	0	0.000122384	2.15694	0.697785	1.14186e-07	0.0395974	1.9456	0.00298783	5.97328	10.1528	0.089713	0.703922	4.36782	0.000627107	1	1	7.56686e-07	0.153117	1	0.0121128	1	1	0.223662	1	1
223	ILMN_1798164	ENSG00000118482	0	0	0	0	0.715352	1.49931	12.0748	1.36877	3.41818	7.73374	1.69342	0.854893	2.27011	8.78368	19.5169	1.31922	1	1	1	1	1	1	1	1	1	1	1	1
224	ILMN_1799860	ENSG00000143315	2	3	0	3	6.19374e-13	0.00251755	0.197906	2.09854e-12	0.000276736	0.000380038	1.30127	9.59587	8.62684	1.59513e-07	0.000589555	0.000156425	8.3441e-12	0.0190799	0.441483	2.27572e-11	0.00272909	0.00519815	1	1	1	1.16819e-06	0.00591744	0.00271568
225	ILMN_1802082	ENSG00000152784	1	1	1	1	0.000134921	1.00918	13.2979	0.0014435	1.27329	6.15092	0.0001953	0.964062	13.1818	1.20146e-07	0.113847	1.76455	0.000687458	1	1	0.00541557	1	1	0.000995503	1	1	8.89135e-07	0.360946	1
226	ILMN_2080611	ENSG00000148459	1	1	1	1	1.14832e-16	0.175425	2.8707	1.34685e-13	0.516441	1.69619	4.69175e-45	0.786002	4.97628	4.39464e-23	6.26802	10.0266	2.09156e-15	0.4815	1	1.65446e-12	0.99087	1	7.25334e-43	1	1	1.31684e-21	1	1
227	ILMN_2098446	ENSG00000141682	1	0	0	1	4.32827e-06	0.128863	10.2901	2.88167	11.9876	4.99128	0.093196	2.98717	2.77544	0.00811333	1.17394	0.187798	2.7768e-05	0.389531	1	1	1	1	0.247164	1	1	0.027369	1	1
228	ILMN_2106449	ENSG00000175895	1	1	2	1	7.18104e-10	0.106198	0.133777	1.09975e-05	0.0228504	0.00466574	1.90303e-07	0.000213716	0.276847	0.000264913	0.00836731	5.46493	7.17368e-09	0.338991	1	5.72785e-05	0.099365	1	1.50685e-06	0.002512	0.59054	0.00122387	0.0513305	1
229	ILMN_1652918	ENSG00000139725	0	0	1	0	0.974613	0.211764	6.95306	1.83897	13.4558	9.63148	0.00975265	2.55741	3.71772	0.191576	7.16224	0.975946	1	1	1	1	1	1	0.034731	1	1	0.4254	1	1
230	ILMN_1663042	ENSG00000124145	0	0	0	0	0.836362	1.86119	0.610528	0.325529	0.454828	4.51515	0.0613446	8.10602	30.9624	5.62586	4.74201	2.86962	1	1	1	0.638813	1	1	0.173586	1	1	1	1	1
231	ILMN_1665135	ENSG00000122257	0	0	0	0	1.19612	2.7099	12.5093	2.70227	1.46655	15.8728	5.49698	1.23764	10.2789	2.31394	4.56645	1.09966	1	1	1	1	1	1	1	1	1	1	1	1
232	ILMN_1675501	ENSG00000119231	0	1	0	0	0.020744	9.10082	8.4705	2.51322e-05	5.63743	10.8429	1.64747	7.44961	6.16771	3.6144	2.15349	0.850296	0.068145	1	1	0.000126379	1	1	1	1	1	1	1	1
233	ILMN_1677085	ENSG00000171700	0	0	0	0	0.0799596	0.338379	30.4922	0.272075	8.64947	13.8861	4.73832	1.98935	2.48519	6.46469	1.41847	5.03996	0.219214	1	1	0.549735	1	1	1	1	1	1	1	1
234	ILMN_1678504	ENSG00000126858	1	0	1	1	0.00654824	0.0444606	1.45434	2.69309	0.797419	0.66666	8.09448e-06	0.197308	1.2503	0.000615538	3.19613	1.89982	0.024509	0.177173	1	1	1	1	5.18513e-05	0.523999	1	0.00265595	1	1
235	ILMN_1682081	ENSG00000116514	0	0	0	0	0.464567	3.68338	1.2623	1.84113	2.44913	1.77705	0.764053	0.299714	8.75214	1.52136	0.46372	7.09145	0.919297	1	1	1	1	1	1	1	1	1	1	1
236	ILMN_1682095	ENSG00000117625	0	0	0	1	1.21501	12.8748	9.01014	0.0326933	0.222336	0.991346	3.28685	7.12834	0.461231	0.000799825	13.0263	7.684	1	1	1	0.0902555	1	1	1	1	1	0.00336857	1	1
237	ILMN_1683082	ENSG00000007376	0	0	0	0	0.083288	0.255483	2.04734	0.383912	0.936192	0.18715	0.185092	2.97082	9.76311	0.177653	3.13743	4.56412	0.226868	1	1	0.729444	1	1	0.439156	1	1	0.399806	1	1
238	ILMN_1695271	ENSG00000178718	0	1	0	1	1.91488	7.46062	4.716	0.00290595	2.66139	10.886	3.4202	8.95168	19.112	2.88375e-05	0.5055	1.03458	1	1	1	0.0102729	1	1	1	1	1	0.000155101	1	1
[truncated: 12,438 more rows]
