# Supplementary material for: Joint genetic analysis using variant sets reveals polygenic gene-context interactions
Source: PLoS Genet. 2017 Apr 20;13(4):e1006693. doi: 10.1371/journal.pgen.1006693 (PMC5398484; doi:10.1371/journal.pgen.1006693)
Supplement: S6 Table — The result table is provided as separate supplementary information file. (XLSX) [file pgen.1006693.s007.xlsx]

## Sheet: Interactions and associations
	Trait	Chromosome	Window Start	Window End	Type	Pv stSet	Pv mtSet	Pv iSet	Pv GESAT	minPv mtLMM-int
0	crp3dec	1	40400000	40500000	Gene-by-gender	0.00188781	1.41994e-07	1.46728e-06	5.98104e-05	1.24673e-05
1	FS_KOL_L	3	121800000	121900000	Gene-by-gender	0.36564	1.72286e-05	3.73918e-06	4.81897e-06	3.18485e-05
2	FS_TRIGL	17	4500000	4600000	Association	1.89326e-06	4.73315e-08	0.000353187	0.0052384	0.00180314
3	FS_KOL_H	11	47250000	47350000	Association	9.93961e-07	3.3132e-07	0.00856032	0.0189757	0.00503061

## Sheet: crp3dec - all regions
	Chromosome	Window Start	Window End	P stSet	P mtSet	P iSet	P GESAT	minP mtLMM-int
0	1	700000	800000	0.36564	0.701349	0.748112	0.931275	0.657486
1	1	750000	850000	0.36564	0.701349	0.748112	0.975365	0.657486
2	1	800000	900000	0.36564	0.701349	0.748112	0.783822	0.486578
3	1	850000	950000	0.36564	0.0759429	0.0417577	0.0100676	0.00347068
4	1	900000	1000000	0.36564	0.0572822	0.0302184	0.00737815	0.00347068
5	1	950000	1050000	0.352881	0.131607	0.0796408	0.240303	0.0180085
6	1	1000000	1100000	0.36564	0.326377	0.243206	0.436513	0.0180085
7	1	1050000	1150000	0.123634	0.23536	0.321515	0.702557	0.107596
8	1	1100000	1200000	0.324569	0.370269	0.293955	0.693002	0.107596
9	1	1150000	1250000	0.36564	0.701349	0.748112	0.765307	0.156334
10	1	1200000	1300000	0.36564	0.701349	0.748112	0.81837	0.415467
11	1	1250000	1350000	0.36564	0.701349	0.748112	0.760236	0.502728
12	1	1300000	1400000	0.36564	0.631785	0.558011	0.771465	0.553576
13	1	1350000	1450000	0.36564	0.701349	0.748112	0.95526	0.708116
14	1	1400000	1500000	0.36564	0.701349	0.748112	0.903256	0.313245
15	1	1450000	1550000	0.36564	0.701349	0.748112	0.782035	0.313245
16	1	1500000	1600000	0.36564	0.701349	0.748112	-2147483648	0.995213
17	1	1600000	1700000	0.36564	0.701349	0.748112	0.687021	0.454473
18	1	1650000	1750000	0.36564	0.701349	0.71792	0.696639	0.396308
19	1	1700000	1800000	0.36564	0.368161	0.284774	0.357689	0.175979
20	1	1750000	1850000	0.36564	0.578469	0.545303	0.493524	0.175979
21	1	1800000	1900000	0.36564	0.312747	0.230187	0.175445	0.052783
22	1	1850000	1950000	0.36564	0.271044	0.191497	0.0533836	0.052783
23	1	1900000	2000000	0.36564	0.54889	0.500948	0.37047	0.0555988
24	1	1950000	2050000	0.36564	0.366041	0.282494	0.358908	0.0869364
25	1	2000000	2100000	0.36564	0.396753	0.314522	0.393855	0.0869364
26	1	2050000	2150000	0.36564	0.701349	0.748112	0.442664	0.208142
27	1	2100000	2200000	0.36564	0.529271	0.47344	0.186402	0.0625028
28	1	2150000	2250000	0.246547	0.288735	0.239836	0.347119	0.0625028
29	1	2200000	2300000	0.328826	0.528959	0.488781	0.599341	0.152088
30	1	2250000	2350000	0.36564	0.652368	0.621406	0.630526	0.152088
31	1	2300000	2400000	0.275271	0.436583	0.401122	0.598736	0.0373651
32	1	2350000	2450000	0.321809	0.551755	0.530488	0.391954	0.0373651
33	1	2400000	2500000	0.143829	0.26973	0.339125	0.497601	0.106457
34	1	2450000	2550000	0.12763	0.233739	0.307284	0.519503	0.177133
35	1	2500000	2600000	0.21823	0.314799	0.29274	0.296853	0.177133
36	1	2550000	2650000	0.273785	0.316364	0.255856	0.220066	0.194667
37	1	2650000	2750000	0.105338	0.170193	0.233654	0.281233	0.198029
38	1	2700000	2800000	0.162084	0.282877	0.323076	0.310419	0.14937
39	1	2750000	2850000	0.36564	0.563925	0.522705	0.340332	0.14937
40	1	2800000	2900000	0.171753	0.411701	0.657764	0.724143	0.157173
41	1	2850000	2950000	0.135755	0.325118	0.52616	0.991139	0.314273
42	1	2900000	3000000	0.36564	0.701349	0.748112	0.859912	0.356101
43	1	2950000	3050000	0.36564	0.701349	0.748112	0.923365	0.198747
44	1	3000000	3100000	0.36564	0.701349	0.748112	0.52957	0.0787143
45	1	3050000	3150000	0.36564	0.375537	0.292256	0.176979	0.0460486
46	1	3100000	3200000	0.36564	0.605329	0.490455	0.380897	0.0460486
47	1	3150000	3250000	0.36564	0.502075	0.43707	0.415104	0.0370446
48	1	3200000	3300000	0.36564	0.389889	0.307244	0.206266	0.0212186
49	1	3250000	3350000	0.36564	0.701349	0.748112	0.68076	0.0212186
50	1	3300000	3400000	0.36564	0.701349	0.748112	0.975221	0.196306
51	1	3350000	3450000	0.36564	0.701349	0.748112	0.707197	0.196306
52	1	3400000	3500000	0.36564	0.701349	0.748112	0.5901	0.059042
53	1	3450000	3550000	0.36564	0.371725	0.288391	0.267288	0.0545489
54	1	3500000	3600000	0.115417	0.125396	0.141733	0.205233	0.0545489
55	1	3550000	3650000	0.36564	0.584569	0.473452	0.57555	0.0563393
56	1	3600000	3700000	0.36564	0.701349	0.748112	0.660852	0.146732
57	1	3650000	3750000	0.36564	0.588488	0.561569	0.314104	0.0631302
58	1	3700000	3800000	0.36564	0.585858	0.557199	0.273645	0.0631302
59	1	3750000	3850000	0.36564	0.542191	0.489872	0.308603	0.0216603
60	1	3800000	3900000	0.36564	0.246646	0.170356	0.152441	0.0216603
61	1	3900000	4000000	0.057441	0.165506	0.502707	-2147483648	0.650605
62	1	3950000	4050000	0.303709	0.530332	0.514859	0.70029	0.109678
63	1	4000000	4100000	0.36564	0.701349	0.748112	0.839323	0.109678
64	1	4050000	4150000	0.36564	0.701349	0.748112	0.89344	0.0775005
65	1	4100000	4200000	0.36564	0.516343	0.455824	0.571703	0.0478653
66	1	4150000	4250000	0.119205	0.233833	0.331502	0.380045	0.0478653
67	1	4200000	4300000	0.0591713	0.184875	0.712319	0.768039	0.119402
68	1	4250000	4350000	0.0880719	0.245353	0.605713	0.961831	0.327211
69	1	4300000	4400000	0.250808	0.487087	0.525297	0.734643	0.0395385
70	1	4350000	4450000	0.36564	0.701349	0.748112	0.609023	0.0395385
71	1	4400000	4500000	0.36564	0.701349	0.748112	0.717222	0.114159
72	1	4450000	4550000	0.36564	0.586409	0.558132	0.465727	0.0658498
73	1	4500000	4600000	0.36564	0.360797	0.277333	0.135077	0.0166277
74	1	4550000	4650000	0.36564	0.485668	0.416256	0.239331	0.0166277
75	1	4600000	4700000	0.36564	0.576843	0.542674	0.348717	0.006142
76	1	4650000	4750000	0.36564	0.269218	0.190155	0.237543	0.006142
77	1	4700000	4800000	0.36564	0.502842	0.438019	0.416523	0.00684452
78	1	4750000	4850000	0.36564	0.666169	0.69328	0.35458	0.00684452
79	1	4800000	4900000	0.36564	0.701349	0.748112	0.568754	0.106895
80	1	4850000	4950000	0.36564	0.701349	0.748112	0.558099	0.150455
81	1	4900000	5000000	0.36564	0.491545	0.423647	0.178042	0.0483314
82	1	4950000	5050000	0.36564	0.27102	0.191783	0.0572192	0.0130678
83	1	5000000	5100000	0.101935	0.23963	0.423832	0.271107	0.0130678
84	1	5050000	5150000	0.0190762	0.0248963	0.104322	0.227268	0.00803135
85	1	5100000	5200000	0.250335	0.144883	0.0996262	0.170155	0.00803135
86	1	5150000	5250000	0.36564	0.701349	0.748112	0.573375	0.0744912
87	1	5200000	5300000	0.36564	0.679065	0.703088	0.45551	0.0349855
88	1	5250000	5350000	0.36564	0.345908	0.262376	0.212096	0.0349855
89	1	5300000	5400000	0.36564	0.480882	0.41037	0.272661	0.0614972
90	1	5350000	5450000	0.36564	0.693214	0.644727	0.372159	0.0614972
91	1	5400000	5500000	0.36564	0.701349	0.748112	0.899554	0.290447
92	1	5450000	5550000	0.36564	0.701349	0.748112	0.626447	0.0471124
93	1	5500000	5600000	0.36564	0.628812	0.630284	0.410469	0.0471124
94	1	5550000	5650000	0.36564	0.553378	0.507319	0.266174	0.0351937
95	1	5600000	5700000	0.209404	0.357096	0.364793	0.592277	0.0351937
96	1	5650000	5750000	0.257291	0.535363	0.639131	0.677202	0.0907294
97	1	5700000	5800000	0.36564	0.701349	0.748112	0.698651	0.0907294
98	1	5750000	5850000	0.36564	0.701349	0.748112	0.850232	0.157421
99	1	5800000	5900000	0.0838099	0.208627	0.43153	0.703781	0.157421
100	1	5850000	5950000	0.129856	0.229845	0.294055	0.511946	0.0291634
101	1	5900000	6000000	0.36564	0.542192	0.491426	0.501858	0.0291634
102	1	5950000	6050000	0.35366	0.503747	0.44185	0.76398	0.352812
103	1	6000000	6100000	0.31064	0.490838	0.446558	0.842404	0.352812
104	1	6050000	6150000	0.306374	0.516186	0.488687	0.909451	0.259809
105	1	6100000	6200000	0.32581	0.414542	0.34229	0.63471	0.107058
106	1	6150000	6250000	0.36564	0.701349	0.748112	0.533182	0.107058
107	1	6200000	6300000	0.36564	0.657092	0.636116	0.899378	0.231553
108	1	6250000	6350000	0.36564	0.701349	0.748112	0.711424	0.148028
109	1	6300000	6400000	0.36564	0.701349	0.748112	0.564272	0.148028
110	1	6350000	6450000	0.36564	0.701349	0.748112	0.738831	0.371981
111	1	6400000	6500000	0.36564	0.635596	0.641441	0.453064	0.0484092
112	1	6450000	6550000	0.36564	0.491632	0.423758	0.383487	0.0484092
113	1	6500000	6600000	0.36564	0.188392	0.122153	0.0887246	0.00210307
114	1	6550000	6650000	0.36564	0.0780128	0.0430702	0.00820711	0.0020786
115	1	6600000	6700000	0.36564	0.143064	0.0876754	0.0494797	0.0020786
116	1	6650000	6750000	0.36564	0.701349	0.748112	0.868631	0.32663
117	1	6700000	6800000	0.36564	0.701349	0.748112	0.906855	0.235217
118	1	6750000	6850000	0.36564	0.62557	0.6247	0.538975	0.0961839
119	1	6800000	6900000	0.36564	0.503043	0.438301	0.287913	0.0961839
120	1	6850000	6950000	0.36564	0.679594	0.714687	0.498806	0.178637
121	1	6900000	7000000	0.36564	0.701349	0.741363	0.647003	0.178637
122	1	6950000	7050000	0.36564	0.701349	0.748112	0.524346	0.154477
123	1	7000000	7100000	0.36564	0.701349	0.748112	0.525148	0.154477
124	1	7050000	7150000	0.36564	0.701349	0.748112	0.76084	0.22658
125	1	7100000	7200000	0.36564	0.642665	0.653975	0.398626	0.0331262
126	1	7150000	7250000	0.36564	0.461487	0.386921	0.256028	0.0331262
127	1	7200000	7300000	0.36564	0.597986	0.577389	0.434878	0.0906467
128	1	7250000	7350000	0.36564	0.701349	0.748112	0.47996	0.0591809
129	1	7300000	7400000	0.268184	0.498248	0.511418	0.631263	0.0591809
130	1	7350000	7450000	0.0430045	0.112597	0.361057	0.922528	0.158149
131	1	7400000	7500000	0.103613	0.252924	0.463406	0.47549	0.0267593
132	1	7450000	7550000	0.34561	0.463126	0.39286	0.408595	0.0267593
133	1	7500000	7600000	0.36564	0.701349	0.748112	0.529736	0.0454391
134	1	7550000	7650000	0.36564	0.250904	0.174047	0.156903	0.0147243
135	1	7600000	7700000	0.36564	0.068525	0.0370832	0.0139918	0.0059955
136	1	7650000	7750000	0.36564	0.172151	0.109526	0.0719047	0.0059955
137	1	7700000	7800000	0.36564	0.615352	0.58451	0.841159	0.320211
138	1	7750000	7850000	0.36564	0.614373	0.52976	0.792552	0.0551013
139	1	7800000	7900000	0.36564	0.494647	0.427577	0.581319	0.0551013
140	1	7850000	7950000	0.36564	0.664153	0.566299	0.688351	0.118898
141	1	7900000	8000000	0.36564	0.701349	0.748112	0.813024	0.207835
142	1	7950000	8050000	0.354585	0.533964	0.482869	0.702547	0.202474
143	1	8000000	8100000	0.323431	0.440595	0.373707	0.437882	0.202474
144	1	8050000	8150000	0.347917	0.463059	0.392162	0.418889	0.216365
145	1	8100000	8200000	0.36564	0.30252	0.220523	0.119897	0.0750143
146	1	8150000	8250000	0.36564	0.240563	0.165111	0.0712936	0.0301935
147	1	8200000	8300000	0.36564	0.241604	0.165971	0.0888367	0.0301935
148	1	8250000	8350000	0.36564	0.194582	0.126767	0.054169	0.00761201
149	1	8300000	8400000	0.36564	0.567661	0.527402	0.301883	0.00761201
150	1	8350000	8450000	0.36564	0.701349	0.748112	0.439512	0.0543369
151	1	8400000	8500000	0.36564	0.367463	0.283983	0.14286	0.0515448
152	1	8450000	8550000	0.36564	0.633402	0.637824	0.289919	0.0515448
153	1	8500000	8600000	0.36564	0.701349	0.748112	0.800315	0.30434
154	1	8550000	8650000	0.36564	0.701349	0.748112	0.646986	0.24391
155	1	8600000	8700000	0.36564	0.701349	0.748112	0.506671	0.24391
156	1	8650000	8750000	0.36564	0.701349	0.748112	0.512517	0.264498
157	1	8700000	8800000	0.36564	0.701349	0.748112	0.547548	0.251951
158	1	8750000	8850000	0.36564	0.701349	0.748112	0.766503	0.251951
159	1	8800000	8900000	0.36564	0.701349	0.748112	0.889744	0.422425
160	1	8850000	8950000	0.36564	0.701349	0.748112	0.879385	0.422425
161	1	8900000	9000000	0.36564	0.701349	0.748112	0.934564	0.390436
162	1	8950000	9050000	0.36564	0.607172	0.593129	0.344352	0.00556113
163	1	9000000	9100000	0.36564	0.45295	0.377014	0.226035	0.00556113
164	1	9050000	9150000	0.36564	0.701349	0.748112	0.730822	0.0747871
165	1	9100000	9200000	0.36564	0.701349	0.748112	0.990125	0.459939
166	1	9150000	9250000	0.236047	0.41125	0.410985	0.752207	0.0398249
167	1	9200000	9300000	0.219745	0.499334	0.73931	0.46873	0.0323644
168	1	9250000	9350000	0.36564	0.701349	0.748112	0.699809	0.0323644
169	1	9300000	9400000	0.36564	0.701349	0.748112	0.966478	0.281944
170	1	9350000	9450000	0.36564	0.545771	0.496446	0.550637	0.0585322
171	1	9400000	9500000	0.0794248	0.157917	0.283821	0.610697	0.0585322
172	1	9450000	9550000	0.0132675	0.0436701	0.389215	0.862131	0.0738643
173	1	9500000	9600000	0.0490061	0.104331	0.266144	0.705072	0.0738643
174	1	9550000	9650000	0.236812	0.342546	0.311206	0.317059	0.287725
175	1	9600000	9700000	0.211957	0.418592	0.472909	0.512169	0.287725
176	1	9650000	9750000	0.222095	0.411573	0.43568	0.72451	0.227421
177	1	9700000	9800000	0.297149	0.513531	0.494713	0.636974	0.134424
178	1	9750000	9850000	0.36564	0.701349	0.748112	0.693767	0.134424
179	1	9800000	9900000	0.36564	0.701349	0.748112	0.769883	0.382501
180	1	9850000	9950000	0.36564	0.701349	0.748112	0.723896	0.273102
181	1	9900000	10000000	0.36564	0.701349	0.748112	0.769978	0.273102
182	1	9950000	10050000	0.36564	0.701349	0.748112	0.903906	0.516756
183	1	10000000	10100000	0.36564	0.701349	0.748112	0.913816	0.516756
184	1	10050000	10150000	0.36564	0.701349	0.748112	0.860539	0.570611
185	1	10100000	10200000	0.36564	0.701349	0.748112	0.916938	0.570611
186	1	10150000	10250000	0.36564	0.701349	0.748112	0.882303	0.413439
187	1	10200000	10300000	0.36564	0.701349	0.748112	0.896888	0.413439
188	1	10250000	10350000	0.36564	0.701349	0.748112	0.962906	0.576098
189	1	10300000	10400000	0.36564	0.701349	0.748112	0.791255	0.721261
190	1	10350000	10450000	0.36564	0.701349	0.748112	0.87329	0.398648
191	1	10400000	10500000	0.36564	0.701349	0.748112	0.590558	0.263963
192	1	10450000	10550000	0.36564	0.614802	0.606201	0.327494	0.0817073
193	1	10500000	10600000	0.36564	0.701349	0.748112	0.473559	0.0817073
194	1	10550000	10650000	0.36564	0.701349	0.748112	0.677128	0.213362
195	1	10600000	10700000	0.36564	0.701349	0.748112	0.529167	0.0848287
196	1	10650000	10750000	0.36564	0.579565	0.546911	0.380377	0.0781118
197	1	10700000	10800000	0.36564	0.701349	0.748112	0.573124	0.0781118
198	1	10750000	10850000	0.36564	0.701349	0.705297	0.41821	0.0249069
199	1	10800000	10900000	0.36564	0.276117	0.19632	0.162072	0.0249069
200	1	10850000	10950000	0.10905	0.170423	0.226075	0.123257	0.0310639
201	1	10900000	11000000	0.0618415	0.18162	0.556749	0.419397	0.0755927
202	1	10950000	11050000	0.36564	0.701349	0.746875	0.972448	0.239686
203	1	11000000	11100000	0.36564	0.701349	0.748112	0.497358	0.106479
204	1	11050000	11150000	0.36564	0.476646	0.405167	0.222848	0.106479
205	1	11100000	11200000	0.36564	0.701349	0.748112	1	0.798709
206	1	11150000	11250000	0.36564	0.701349	0.748112	1	0.733903
207	1	11200000	11300000	0.36564	0.701349	0.748112	1	0.659763
208	1	11250000	11350000	0.36564	0.701349	0.748112	0.717085	0.640387
209	1	11300000	11400000	0.245141	0.521637	0.647752	0.982157	0.640387
210	1	11350000	11450000	0.126232	0.330281	0.671066	0.979392	0.491527
211	1	11400000	11500000	0.128836	0.330441	0.628353	0.576926	0.106761
212	1	11450000	11550000	0.361887	0.374041	0.291167	0.181969	0.0245575
213	1	11500000	11600000	0.36564	0.46479	0.390896	0.174672	0.0245575
214	1	11550000	11650000	0.36564	0.533724	0.479623	0.19865	0.0319719
215	1	11600000	11700000	0.36564	0.207382	0.13712	0.0878751	0.0319719
216	1	11650000	11750000	0.36564	0.304499	0.221409	0.206321	0.0498843
217	1	11700000	11800000	0.36564	0.689593	0.607896	0.590287	0.140738
218	1	11750000	11850000	0.36564	0.701349	0.748112	0.973168	0.337434
219	1	11800000	11900000	0.36564	0.701349	0.748112	0.783392	0.137991
220	1	11850000	11950000	0.36564	0.701349	0.748112	0.571443	0.137991
221	1	11900000	12000000	0.36564	0.701349	0.748112	0.49576	0.149518
222	1	11950000	12050000	0.36564	0.701349	0.748112	0.67565	0.149518
223	1	12000000	12100000	0.36564	0.701349	0.748112	0.959404	0.326971
224	1	12050000	12150000	0.36564	0.701349	0.748112	0.594762	0.0902837
225	1	12100000	12200000	0.36564	0.701349	0.748112	0.443702	0.0902837
226	1	12150000	12250000	0.254223	0.49775	0.541399	0.871966	0.10092
227	1	12200000	12300000	0.175776	0.314426	0.351927	0.552599	0.0314359
228	1	12250000	12350000	0.36564	0.456636	0.381286	0.252586	0.0314359
229	1	12300000	12400000	0.36564	0.701349	0.748112	0.795456	0.430929
230	1	12350000	12450000	0.36564	0.701349	0.748112	0.755437	0.28627
231	1	12400000	12500000	0.36564	0.701349	0.748112	0.606142	0.28627
232	1	12450000	12550000	0.361348	0.421584	0.342035	0.272209	0.0572361
233	1	12500000	12600000	0.36564	0.667549	0.695595	0.452202	0.0572361
234	1	12550000	12650000	0.36564	0.409898	0.328682	0.224916	0.0203866
235	1	12600000	12700000	0.36564	0.183457	0.118273	0.151661	0.0110433
236	1	12650000	12750000	0.36564	0.131792	0.0795101	0.155412	0.0110433
237	1	12700000	12800000	0.36564	0.514497	0.453381	0.296029	0.0521595
238	1	12750000	12850000	0.36564	0.701349	0.748112	0.616573	0.135194
239	1	12800000	12900000	0.36564	0.701349	0.748112	0.729986	0.135194
240	1	12850000	12950000	0.36564	0.701349	0.748112	0.642436	0.281826
241	1	13100000	13200000	0.36564	0.200811	0.132091	-2147483648	0.0653573
242	1	13150000	13250000	0.36564	0.200811	0.132091	-2147483648	0.0653573
243	1	13700000	13800000	0.36564	0.701349	0.748112	0.856462	0.43848
244	1	13750000	13850000	0.36564	0.701349	0.748112	0.743094	0.0389177
245	1	13800000	13900000	0.36564	0.701349	0.748112	0.731846	0.0389177
246	1	13850000	13950000	0.36564	0.188212	0.122008	0.0509323	0.0029687
247	1	13900000	14000000	0.36564	0.141443	0.0864902	0.045937	0.0029687
248	1	13950000	14050000	0.272211	0.166508	0.113662	0.0931886	0.0181414
249	1	14000000	14100000	0.320046	0.105458	0.0624492	0.0308707	0.0181414
250	1	14050000	14150000	0.36564	0.280926	0.199337	0.150495	0.026109
251	1	14100000	14200000	0.36564	0.647439	0.662077	0.346239	0.0264983
252	1	14150000	14250000	0.36564	0.652339	0.668977	0.582073	0.0985922
253	1	14200000	14300000	0.36564	0.701349	0.748112	0.837994	0.138842
254	1	14250000	14350000	0.36564	0.701349	0.748112	0.950461	0.274276
255	1	14300000	14400000	0.36564	0.451589	0.37531	0.209485	0.0118495
256	1	14350000	14450000	0.36564	0.121791	0.0724125	0.0350971	0.0118495
257	1	14400000	14500000	0.36564	0.164647	0.103781	0.115285	0.0204763
258	1	14450000	14550000	0.36564	0.322505	0.239468	0.136212	0.0156825
259	1	14500000	14600000	0.36564	0.61522	0.606914	0.382746	0.0156825
260	1	14550000	14650000	0.36564	0.701349	0.748112	0.598704	0.136674
261	1	14600000	14700000	0.0412606	0.0984611	0.302797	0.392505	0.0311
262	1	14650000	14750000	0.0344201	0.085265	0.304614	0.346335	0.0311
263	1	14700000	14800000	0.194172	0.266262	0.253024	0.296814	0.0907883
264	1	14750000	14850000	0.36564	0.518946	0.459373	0.28641	0.0589937
265	1	14800000	14900000	0.36564	0.701349	0.748112	0.495696	0.0589937
266	1	14850000	14950000	0.356976	0.474039	0.403479	0.717636	0.105486
267	1	14900000	15000000	0.36564	0.701349	0.748112	0.7613	0.105486
268	1	14950000	15050000	0.36564	0.701349	0.748112	0.518096	0.140602
269	1	15000000	15100000	0.36564	0.701349	0.748112	0.424539	0.140602
270	1	15050000	15150000	0.36564	0.701349	0.748112	0.55617	0.157581
271	1	15100000	15200000	0.339174	0.288236	0.20957	0.149393	0.0128862
272	1	15150000	15250000	0.36564	0.281974	0.201611	0.0605207	0.0128862
273	1	15200000	15300000	0.36564	0.228252	0.154153	0.061349	0.00274054
274	1	15250000	15350000	0.36564	0.477874	0.405219	0.230307	0.00274054
275	1	15300000	15400000	0.36564	0.438407	0.360291	0.216353	0.0228557
276	1	15350000	15450000	0.36564	0.516607	0.454952	0.27059	0.0228557
277	1	15400000	15500000	0.36564	0.701349	0.748112	0.530951	0.0491473
278	1	15450000	15550000	0.36564	0.701349	0.748112	0.538089	0.0491473
279	1	15500000	15600000	0.36564	0.690058	0.730563	0.390709	0.00664934
280	1	15550000	15650000	0.36564	0.492644	0.425018	0.295808	0.00664934
281	1	15600000	15700000	0.36564	0.701349	0.748112	0.581513	0.0897073
282	1	15650000	15750000	0.36564	0.701349	0.748112	0.647304	0.136893
283	1	15700000	15800000	0.36564	0.701349	0.748112	0.806605	0.184023
284	1	15750000	15850000	0.36564	0.701349	0.748112	0.939042	0.17532
285	1	15800000	15900000	0.36564	0.701349	0.748112	0.733801	0.17532
286	1	15850000	15950000	0.36564	0.701349	0.748112	0.720514	0.307407
287	1	15900000	16000000	0.36564	0.684741	0.568682	0.33032	0.189203
288	1	15950000	16050000	0.36564	0.701349	0.748112	0.465866	0.189203
289	1	16000000	16100000	0.36564	0.116654	0.0688298	0.0537707	0.00421689
290	1	16050000	16150000	0.104464	0.0390362	0.0370566	0.0079677	0.00421689
291	1	16100000	16200000	0.0700777	0.0908633	0.147532	0.0989277	0.0149745
292	1	16150000	16250000	0.352967	0.620856	0.624389	0.3929	0.0807587
293	1	16200000	16300000	0.36564	0.260109	0.182039	0.102603	0.0152616
294	1	16250000	16350000	0.36564	0.218914	0.146884	0.0839981	0.0152616
295	1	16300000	16400000	0.36564	0.103047	0.0595094	0.0733308	0.00607882
296	1	16350000	16450000	0.36564	0.089637	0.0505704	0.116201	0.00607882
297	1	16400000	16500000	0.243071	0.0693294	0.0422612	0.0567827	0.013926
298	1	16450000	16550000	0.0182126	0.0155419	0.0603723	0.031771	0.013926
299	1	16500000	16600000	0.00476647	0.00879257	0.127259	0.39946	0.107061
300	1	16550000	16650000	0.0158446	0.0151549	0.0675193	0.346958	0.102469
301	1	16600000	16700000	0.0129816	0.00778394	0.0366967	0.236428	0.0838551
302	1	16650000	16750000	0.0281356	0.0128921	0.0314935	0.0731881	0.00691218
303	1	16700000	16800000	0.204276	0.0656007	0.0432541	0.0511405	0.00691218
304	1	16750000	16850000	0.36564	0.39595	0.313035	0.12028	0.0328018
305	1	16800000	16900000	0.36564	0.701349	0.748112	0.57981	0.389263
306	1	16850000	16950000	0.36564	0.701349	0.748112	0.321517	0.219572
307	1	16900000	17000000	0.36564	0.579744	0.547361	-2147483648	0.219572
308	1	17150000	17250000	0.36564	0.485824	0.416503	-2147483648	0.158623
309	1	17200000	17300000	0.36564	0.157714	0.0985021	0.0355303	0.0166764
310	1	17250000	17350000	0.36564	0.265591	0.186953	0.0775319	0.0166764
311	1	17300000	17400000	0.36564	0.535102	0.481529	0.266295	0.0592536
312	1	17350000	17450000	0.36564	0.527039	0.470358	0.262239	0.0320795
313	1	17400000	17500000	0.36564	0.381617	0.298589	0.165619	0.0320795
314	1	17450000	17550000	0.0477987	0.155993	0.744708	0.551532	0.0417282
315	1	17500000	17600000	0.0412567	0.136323	0.665593	0.926089	0.0964461
316	1	17550000	17650000	0.36564	0.701349	0.748112	0.868946	0.137084
317	1	17600000	17700000	0.36564	0.701349	0.748112	0.833284	0.137084
318	1	17650000	17750000	0.36564	0.701349	0.748112	0.84592	0.152109
319	1	17700000	17800000	0.153179	0.332842	0.456716	0.681991	0.217979
320	1	17750000	17850000	0.0186943	0.0663364	0.529444	0.670552	0.217979
321	1	17800000	17900000	0.125046	0.250914	0.352498	0.94309	0.271853
322	1	17850000	17950000	0.334412	0.658806	0.742558	0.945921	0.271853
323	1	17900000	18000000	0.235094	0.182331	0.13646	0.503168	0.118428
324	1	17950000	18050000	0.36564	0.609845	0.597678	0.572872	0.118428
325	1	18000000	18100000	0.36564	0.701349	0.748112	0.867684	0.283441
326	1	18050000	18150000	0.36564	0.701349	0.748112	0.760656	0.283441
327	1	18100000	18200000	0.36564	0.64224	0.653271	0.474899	0.0609668
328	1	18150000	18250000	0.36564	0.251678	0.174691	0.23051	0.0148083
329	1	18200000	18300000	0.36564	0.208004	0.137907	0.122387	0.00736163
330	1	18250000	18350000	0.36564	0.453873	0.378081	0.250708	0.00736163
331	1	18300000	18400000	0.36564	0.701349	0.748112	0.763754	0.158375
332	1	18350000	18450000	0.36564	0.701349	0.748112	0.595631	0.0933345
333	1	18400000	18500000	0.36564	0.701349	0.748112	0.699674	0.0933345
334	1	18450000	18550000	0.36564	0.701349	0.748112	0.794853	0.0282692
335	1	18500000	18600000	0.36564	0.701349	0.748112	0.480351	0.0282692
336	1	18550000	18650000	0.36564	0.701349	0.748112	0.77745	0.0517184
337	1	18600000	18700000	0.36564	0.317945	0.235123	0.221985	0.00934714
338	1	18650000	18750000	0.272006	0.0678111	0.0393223	0.0386202	0.00934714
339	1	18700000	18800000	0.204315	0.24836	0.22156	0.272612	0.0162711
340	1	18750000	18850000	0.27254	0.515889	0.538754	0.88923	0.143154
341	1	18800000	18900000	0.106631	0.271331	0.522003	0.84671	0.131304
342	1	18850000	18950000	0.0352621	0.096639	0.367624	0.668969	0.131304
343	1	18900000	19000000	0.319255	0.489161	0.438041	0.850949	0.33082
344	1	18950000	19050000	0.261156	0.549145	0.671962	0.810124	0.137139
345	1	19000000	19100000	0.36564	0.647754	0.65292	0.605398	0.131582
346	1	19050000	19150000	0.36564	0.00369725	0.00144247	0.0433846	0.00110949
347	1	19100000	19200000	0.190035	0.001239	0.000548761	0.00954363	0.00110949
348	1	19150000	19250000	0.18626	0.00173593	0.000799002	0.0249961	0.00299211
349	1	19200000	19300000	0.36564	0.492832	0.425258	0.419323	0.185098
350	1	19250000	19350000	0.36564	0.701349	0.748112	0.616127	0.0256191
351	1	19300000	19400000	0.36564	0.574246	0.538607	0.573252	0.0256191
352	1	19350000	19450000	0.36564	0.701349	0.748112	0.572551	0.0426002
353	1	19400000	19500000	0.36564	0.701349	0.748112	0.758344	0.298532
354	1	19450000	19550000	0.36564	0.701349	0.748112	0.787419	0.317182
355	1	19500000	19600000	0.36564	0.701349	0.748112	0.802355	0.317182
356	1	19550000	19650000	0.163572	0.0765675	0.0593366	0.230291	0.0130682
357	1	19600000	19700000	0.108641	0.0337435	0.0303816	0.266216	0.0130682
358	1	19650000	19750000	0.336509	0.0627561	0.0338728	0.0977302	0.00920119
359	1	19700000	19800000	0.28758	0.0287956	0.0145821	0.0190166	0.00920119
360	1	19750000	19850000	0.234408	0.0566459	0.034041	0.0752026	0.00882209
361	1	19800000	19900000	0.36564	0.380015	0.296945	0.598128	0.00882209
362	1	19850000	19950000	0.36564	0.701349	0.748112	0.973773	0.374987
363	1	19900000	20000000	0.36564	0.701349	0.748112	0.83649	0.232473
364	1	19950000	20050000	0.36564	0.562175	0.519695	0.414451	0.0379286
365	1	20000000	20100000	0.36564	0.631945	0.635659	0.393566	0.0379286
366	1	20050000	20150000	0.36564	0.701349	0.748112	0.836083	0.180484
367	1	20100000	20200000	0.36564	0.701349	0.748112	0.73047	0.10498
368	1	20150000	20250000	0.36564	0.701349	0.748112	0.666816	0.10498
369	1	20200000	20300000	0.36564	0.385461	0.302644	0.682704	0.113597
370	1	20250000	20350000	0.225395	0.134172	0.0957042	0.399315	0.0525674
371	1	20300000	20400000	0.157946	0.136672	0.12304	0.427672	0.0525674
372	1	20350000	20450000	0.0263216	0.0704592	0.321123	0.76073	0.143034
373	1	20400000	20500000	0.24785	0.414968	0.400361	0.755698	0.106412
374	1	20450000	20550000	0.36564	0.701349	0.748112	0.534627	0.0946706
375	1	20500000	20600000	0.36564	0.701349	0.748112	0.868832	0.0946706
376	1	20550000	20650000	0.36564	0.701349	0.748112	0.629823	0.0840847
377	1	20600000	20700000	0.36564	0.701349	0.748112	0.509344	0.0559399
378	1	20650000	20750000	0.36564	0.701349	0.748112	0.532818	0.0517092
379	1	20700000	20800000	0.36564	0.623864	0.53524	0.62782	0.0517092
380	1	20750000	20850000	0.169016	0.41143	0.692178	0.393075	0.021578
381	1	20800000	20900000	0.36564	0.177291	0.113472	0.0540898	0.0100395
382	1	20850000	20950000	0.36564	0.328874	0.245557	0.148787	0.0100395
383	1	20900000	21000000	0.36564	0.701349	0.748112	0.52675	0.0639137
384	1	20950000	21050000	0.36564	0.331446	0.248131	0.295896	0.0418363
385	1	21000000	21100000	0.36564	0.230642	0.156084	0.115131	0.00688985
386	1	21050000	21150000	0.36564	0.342338	0.258831	0.204836	0.00688985
387	1	21100000	21200000	0.36564	0.701349	0.748112	0.472006	0.304267
388	1	21150000	21250000	0.36564	0.701349	0.748112	0.493179	0.304267
389	1	21200000	21300000	0.365423	0.596948	0.57656	0.527451	0.481159
390	1	21250000	21350000	0.36564	0.150422	0.0930525	0.165249	0.00731257
391	1	21300000	21400000	0.36564	0.202149	0.133185	0.169527	0.00731257
392	1	21350000	21450000	0.36564	0.701349	0.748112	0.622178	0.47974
393	1	21400000	21500000	0.36564	0.701349	0.748112	0.635116	0.47974
394	1	21450000	21550000	0.36564	0.701349	0.748112	0.35237	0.0937775
395	1	21500000	21600000	0.36564	0.701349	0.748112	0.427156	0.0937775
396	1	21550000	21650000	0.36564	0.701349	0.748112	0.740771	0.101863
397	1	21600000	21700000	0.36564	0.701349	0.738834	0.395256	0.0102257
398	1	21650000	21750000	0.36564	0.442894	0.364029	0.191119	0.0102257
399	1	21700000	21800000	0.36564	0.701349	0.748112	0.399474	0.0110247
400	1	21750000	21850000	0.36564	0.701349	0.748112	0.990714	0.56143
401	1	21800000	21900000	0.36564	0.525424	0.468114	0.452287	0.0367691
402	1	21850000	21950000	0.36564	0.564521	0.523616	0.381543	0.0367691
403	1	21900000	22000000	0.36564	0.701349	0.748112	0.740223	0.214557
404	1	21950000	22050000	0.36564	0.701349	0.711281	0.759885	0.128799
405	1	22000000	22100000	0.36564	0.560439	0.504569	0.723015	0.128799
406	1	22050000	22150000	0.202781	0.386631	0.42905	0.673832	0.214023
407	1	22100000	22200000	0.138984	0.223126	0.263129	0.885817	0.214023
408	1	22150000	22250000	0.146526	0.349218	0.551266	0.814956	0.236848
409	1	22200000	22300000	0.167667	0.273737	0.297778	0.224192	0.0703757
410	1	22250000	22350000	0.36564	0.547067	0.49834	0.272774	0.0703757
411	1	22300000	22400000	0.36564	0.620589	0.616183	0.319699	0.0382312
412	1	22350000	22450000	0.36564	0.352458	0.268551	0.149555	0.0382312
413	1	22400000	22500000	0.36564	0.294883	0.213414	0.112129	0.011652
414	1	22450000	22550000	0.36564	0.422134	0.34197	0.284115	0.011652
415	1	22500000	22600000	0.36564	0.491948	0.424148	0.267314	0.0192475
416	1	22550000	22650000	0.36564	0.694756	0.69509	0.431312	0.0192475
417	1	22600000	22700000	0.299891	0.595026	0.664428	0.887604	0.114976
418	1	22650000	22750000	0.36564	0.701349	0.748112	0.626318	0.103751
419	1	22700000	22800000	0.36564	0.701349	0.748112	0.749	0.103751
420	1	22750000	22850000	0.36564	0.701349	0.748112	0.897705	0.436462
421	1	22800000	22900000	0.36564	0.701349	0.748112	0.549829	0.0304517
422	1	22850000	22950000	0.27757	0.295106	0.231783	0.53897	0.0304517
423	1	22900000	23000000	0.356225	0.509104	0.448275	0.668898	0.158698
424	1	22950000	23050000	0.36564	0.701349	0.748112	0.648534	0.158698
425	1	23000000	23100000	0.36564	0.26266	0.184349	0.282778	0.030165
426	1	23050000	23150000	0.36564	0.177117	0.112975	0.125108	0.024513
427	1	23100000	23200000	0.36564	0.262786	0.184428	0.113727	0.00250098
428	1	23150000	23250000	0.0502525	0.0823795	0.182512	0.178948	0.00250098
429	1	23200000	23300000	0.0315626	0.0878929	0.3653	0.591233	0.203875
430	1	23250000	23350000	0.36564	0.4619	0.387361	0.430576	0.203875
431	1	23300000	23400000	0.36564	0.701349	0.748112	0.469798	0.457299
432	1	23350000	23450000	0.36564	0.701349	0.748112	0.581242	0.212179
433	1	23400000	23500000	0.36564	0.701349	0.748112	0.640302	0.163684
434	1	23450000	23550000	0.36564	0.701349	0.748112	0.562037	0.163684
435	1	23500000	23600000	0.36564	0.701349	0.748112	0.413326	0.173809
436	1	23550000	23650000	0.36564	0.608777	0.595883	0.279343	0.173809
437	1	23600000	23700000	0.36564	0.681332	0.600427	0.363762	0.261554
438	1	23650000	23750000	0.02439	0.0891091	0.74573	0.616055	0.0775667
439	1	23700000	23800000	0.0129427	0.0491088	0.556564	0.686152	0.0775667
440	1	23750000	23850000	0.0138666	0.0460353	0.401519	0.917573	0.421733
441	1	23800000	23900000	0.0847198	0.213755	0.446672	0.964157	0.363
442	1	23850000	23950000	0.307638	0.624216	0.740306	0.524941	0.0984323
443	1	23900000	24000000	0.218985	0.146749	0.10853	0.0683093	0.000523976
444	1	23950000	24050000	0.36564	0.0616891	0.0328918	0.0239269	0.000523976
445	1	24000000	24100000	0.36564	0.104649	0.060603	0.0299058	0.000902217
446	1	24050000	24150000	0.36564	0.428749	0.349403	0.140972	0.0946351
447	1	24100000	24200000	0.36564	0.449533	0.373023	0.185063	0.104719
448	1	24150000	24250000	0.36564	0.629546	0.631505	-2147483648	0.258084
449	1	24200000	24300000	0.36564	0.701349	0.748112	-2147483648	0.715278
450	1	24250000	24350000	0.36564	0.701349	0.748112	0.994415	0.715278
451	1	24300000	24400000	0.36564	0.701349	0.748112	0.840619	0.179823
452	1	24350000	24450000	0.36564	0.608138	0.524225	0.954765	0.179823
453	1	24400000	24500000	0.0901544	0.156351	0.242764	0.926046	0.0821914
454	1	24450000	24550000	0.110944	0.172127	0.225405	0.579728	0.0614736
455	1	24500000	24600000	0.36564	0.25828	0.180477	0.308677	0.0256674
456	1	24550000	24650000	0.272007	0.374892	0.323663	0.436949	0.0256674
457	1	24600000	24700000	0.228554	0.513563	0.748112	0.943655	0.421751
458	1	24650000	24750000	0.36564	0.701349	0.748112	0.705217	0.199085
459	1	24700000	24800000	0.36564	0.701349	0.748112	0.713706	0.199085
460	1	24750000	24850000	0.36564	0.701349	0.748112	0.932427	0.431083
461	1	24800000	24900000	0.36564	0.701349	0.748112	0.994712	0.26534
462	1	24850000	24950000	0.36564	0.701349	0.748112	0.96594	0.261058
463	1	24900000	25000000	0.36564	0.701349	0.748112	0.842257	0.261058
464	1	24950000	25050000	0.36564	0.439685	0.361736	0.334739	0.0701096
465	1	25000000	25100000	0.36564	0.281975	0.201612	0.204358	0.0701096
466	1	25050000	25150000	0.306986	0.273705	0.201748	0.196353	0.139104
467	1	25100000	25200000	0.197924	0.358959	0.387764	0.404305	0.139104
468	1	25150000	25250000	0.219126	0.399087	0.418769	0.685226	0.146735
469	1	25200000	25300000	0.14421	0.335937	0.512319	0.761278	0.182629
470	1	25250000	25350000	0.302196	0.612731	0.71536	0.903848	0.182629
471	1	25300000	25400000	0.36564	0.647145	0.661504	0.757916	0.176301
472	1	25350000	25450000	0.346921	0.501297	0.440652	0.78623	0.176301
473	1	25400000	25500000	0.36564	0.701349	0.748112	0.865552	0.261027
474	1	25450000	25550000	0.36564	0.386179	0.303302	0.59088	0.0407954
475	1	25500000	25600000	0.184566	0.137347	0.111091	0.463742	0.0407954
476	1	25550000	25650000	0.36564	0.701349	0.748112	-2147483648	0.622428
477	1	25600000	25700000	0.36564	0.64924	0.58998	-2147483648	0.554796
478	1	25650000	25750000	0.36564	0.64924	0.58998	-2147483648	0.554796
479	1	25700000	25800000	0.36564	0.701349	0.748112	0.937657	0.916572
480	1	25750000	25850000	0.36564	0.701349	0.748112	0.937657	0.916572
481	1	25800000	25900000	0.36564	0.701349	0.748112	0.532897	0.444589
482	1	25850000	25950000	0.36564	0.701349	0.748112	0.666776	0.352805
483	1	25900000	26000000	0.36564	0.701349	0.748112	0.661062	0.352805
484	1	25950000	26050000	0.36564	0.661629	0.68526	0.341082	0.183887
485	1	26000000	26100000	0.36564	0.554542	0.508264	0.258745	0.0334833
486	1	26050000	26150000	0.36564	0.456748	0.381424	0.230112	0.0334833
487	1	26100000	26200000	0.244798	0.350605	0.314477	0.309033	0.109394
488	1	26150000	26250000	0.180363	0.0896236	0.0672109	0.0596916	0.0154694
489	1	26200000	26300000	0.0860666	0.0694093	0.0864435	0.0394527	0.0154694
490	1	26250000	26350000	0.36564	0.614484	0.561718	0.401919	0.0869592
491	1	26300000	26400000	0.201317	0.319062	0.318037	0.77857	0.215225
492	1	26350000	26450000	0.332657	0.658189	0.748112	0.990302	0.518102
493	1	26400000	26500000	0.36564	0.701349	0.748112	0.894384	0.216664
494	1	26450000	26550000	0.316303	0.618287	0.679182	0.598225	0.119412
495	1	26500000	26600000	0.203597	0.468142	0.68601	0.680551	0.119412
496	1	26550000	26650000	0.1085	0.297345	0.708281	0.89592	0.186796
497	1	26600000	26700000	0.273411	0.422187	0.383079	0.683488	0.175036
498	1	26650000	26750000	0.36564	0.515751	0.455056	0.659506	0.0904581
499	1	26700000	26800000	0.36564	0.665109	0.52917	0.400883	0.047193
500	1	26750000	26850000	0.36564	0.523718	0.465801	0.246261	0.047193
501	1	26800000	26900000	0.36564	0.701349	0.748112	0.462188	0.125042
502	1	26850000	26950000	0.36564	0.701349	0.748112	0.555624	0.125042
503	1	26900000	27000000	0.36564	0.583943	0.554103	0.518384	0.178923
504	1	26950000	27050000	0.36564	0.701349	0.748112	0.484426	0.178923
505	1	27000000	27100000	0.125753	0.312928	0.553159	0.626249	0.148625
506	1	27050000	27150000	0.0815236	0.21957	0.511753	0.472164	0.148625
507	1	27100000	27200000	0.36564	0.446281	0.369251	0.17127	0.0811644
508	1	27150000	27250000	0.36564	0.514123	0.452881	0.208044	0.0811644
509	1	27200000	27300000	0.36564	0.278546	0.198526	0.0919304	0.0407736
510	1	27250000	27350000	0.36564	0.354291	0.270761	0.155269	0.0407736
511	1	27300000	27400000	0.36564	0.701349	0.748112	0.644076	0.108186
512	1	27350000	27450000	0.36564	0.386925	0.304167	0.465139	0.108186
513	1	27400000	27500000	0.311554	0.381834	0.31087	0.473443	0.210731
514	1	27450000	27550000	0.36564	0.701349	0.748112	0.979109	0.687189
515	1	27500000	27600000	0.36564	0.701349	0.748112	0.919637	0.299569
516	1	27550000	27650000	0.36564	0.701349	0.748112	0.709323	0.299569
517	1	27600000	27700000	0.36564	0.701349	0.748112	0.716059	0.290543
518	1	27650000	27750000	0.36564	0.701349	0.748112	0.80371	0.290543
519	1	27700000	27800000	0.36564	0.701349	0.735526	0.442909	0.24322
520	1	27750000	27850000	0.36564	0.701349	0.748112	0.392287	0.24322
521	1	27800000	27900000	0.36564	0.47701	0.405612	0.372249	0.0561512
522	1	27850000	27950000	0.36564	0.354038	0.270503	0.314623	0.0561512
523	1	27900000	28000000	0.295879	0.389843	0.327017	0.373356	0.0799509
524	1	27950000	28050000	0.2673	0.306367	0.248162	0.341422	0.0799509
525	1	28000000	28100000	0.36564	0.563159	0.521482	-2147483648	0.25898
526	1	28050000	28150000	0.36564	0.563159	0.521482	-2147483648	0.25898
527	1	28100000	28200000	0.36564	0.616339	0.608854	-2147483648	0.331535
528	1	28150000	28250000	0.36564	0.370129	0.286754	0.205453	0.101151
529	1	28200000	28300000	0.36564	0.471481	0.398878	0.275656	0.0799727
530	1	28250000	28350000	0.36564	0.696042	0.589019	0.416245	0.0799727
531	1	28300000	28400000	0.36564	0.701349	0.748112	0.398608	0.164738
532	1	28350000	28450000	0.36564	0.270482	0.191299	0.160091	0.0322701
533	1	28400000	28500000	0.36564	0.257708	0.179982	0.10929	0.0246642
534	1	28450000	28550000	0.36564	0.42837	0.34873	0.275136	0.0246642
535	1	28500000	28600000	0.36564	0.701349	0.748112	0.613881	0.231651
536	1	28550000	28650000	0.36564	0.701349	0.748112	0.530039	0.231651
537	1	28600000	28700000	0.36564	0.701349	0.748112	-2147483648	0.934117
538	1	28650000	28750000	0.36564	0.701349	0.748112	1	0.621388
539	1	28700000	28800000	0.36564	0.701349	0.748112	0.869041	0.621388
540	1	28750000	28850000	0.36564	0.701349	0.748112	0.511136	0.343595
541	1	28800000	28900000	0.36564	0.701349	0.748112	0.511136	0.343595
542	1	28850000	28950000	0.36564	0.600711	0.58213	-2147483648	0.339151
543	1	28900000	29000000	0.36564	0.701349	0.748112	0.440722	0.339151
544	1	28950000	29050000	0.36564	0.698946	0.630314	0.363678	0.209519
545	1	29000000	29100000	0.36564	0.544951	0.495257	0.228711	0.163348
546	1	29050000	29150000	0.36564	0.169976	0.107788	0.0485681	0.00612591
547	1	29100000	29200000	0.36564	0.140344	0.0856992	0.054118	0.00612591
548	1	29150000	29250000	0.36564	0.450724	0.374227	0.339617	0.0437492
549	1	29200000	29300000	0.36564	0.456129	0.380617	0.202917	0.0835371
550	1	29250000	29350000	0.36564	0.316677	0.233851	0.11876	0.0653719
551	1	29300000	29400000	0.36564	0.473225	0.401045	0.231084	0.0653719
552	1	29350000	29450000	0.36564	0.337524	0.254091	0.122611	0.0185257
553	1	29400000	29500000	0.36564	0.328901	0.245654	0.0989623	0.0185257
554	1	29450000	29550000	0.36564	0.616438	0.609032	0.299752	0.0816294
555	1	29500000	29600000	0.36564	0.576301	0.54182	0.258479	0.0632475
556	1	29550000	29650000	0.36564	0.651389	0.668673	0.341063	0.0632475
557	1	29600000	29700000	0.36564	0.701349	0.748112	0.594692	0.106646
558	1	29650000	29750000	0.36564	0.275707	0.195955	0.281727	0.00723632
559	1	29700000	29800000	0.36564	0.646603	0.660676	0.409415	0.00723632
560	1	29750000	29850000	0.36564	0.701349	0.748112	0.893827	0.143957
561	1	29800000	29900000	0.36564	0.701349	0.748112	0.586683	0.116343
562	1	29850000	29950000	0.36564	0.328737	0.245478	0.2089	0.116343
563	1	29950000	30050000	0.100645	0.172922	0.250636	-2147483648	0.289354
564	1	30000000	30100000	0.311477	0.273326	0.200413	0.393723	0.0920349
565	1	30050000	30150000	0.36564	0.0769973	0.0424226	0.242148	0.0371767
566	1	30100000	30200000	0.36564	0.120707	0.0716523	0.0999375	0.0143975
567	1	30150000	30250000	0.36564	0.0330722	0.016262	0.0704067	0.0143975
568	1	30200000	30300000	0.36564	0.108906	0.0635163	0.0396634	0.0052754
569	1	30250000	30350000	0.36564	0.0677881	0.0365409	0.0220563	0.00226811
570	1	30300000	30400000	0.36564	0.144697	0.0886121	0.0399468	0.00226811
571	1	30350000	30450000	0.36564	0.351144	0.267485	0.220335	0.03089
572	1	30400000	30500000	0.36564	0.701349	0.748112	0.456803	0.0674677
573	1	30450000	30550000	0.162722	0.0247288	0.0161788	0.101023	0.0170646
574	1	30500000	30600000	0.163283	0.0116418	0.00693212	0.0404109	0.0170646
575	1	30550000	30650000	0.36564	0.429776	0.350548	0.191232	0.0335203
576	1	30600000	30700000	0.36564	0.701349	0.748112	0.671739	0.154829
577	1	30650000	30750000	0.36564	0.701349	0.748112	0.846225	0.204309
578	1	30700000	30800000	0.36564	0.680426	0.594114	0.842658	0.204309
579	1	30750000	30850000	0.36564	0.287842	0.206954	0.442411	0.0145831
580	1	30800000	30900000	0.10162	0.0293756	0.0271887	0.117086	0.0145831
581	1	30850000	30950000	0.0334939	0.027927	0.0675565	0.247024	0.0197368
582	1	30900000	31000000	0.19203	0.445662	0.660612	0.940214	0.295468
583	1	30950000	31050000	0.36564	0.461162	0.386604	0.212037	0.0202505
584	1	31000000	31100000	0.36564	0.232505	0.15827	0.0404086	0.0202505
585	1	31050000	31150000	0.36564	0.357982	0.274481	0.0979616	0.042027
586	1	31100000	31200000	0.36564	0.701349	0.748112	0.483712	0.109322
587	1	31150000	31250000	0.36564	0.701349	0.748112	0.780344	0.187867
588	1	31200000	31300000	0.36564	0.701349	0.748112	0.863042	0.046677
589	1	31250000	31350000	0.36564	0.652945	0.598326	0.756749	0.046677
590	1	31300000	31400000	0.287083	0.513783	0.508662	0.823621	0.0527939
591	1	31350000	31450000	0.2982	0.571908	0.608918	0.572083	0.149937
592	1	31400000	31500000	0.36564	0.533679	0.47956	0.490366	0.149937
593	1	31450000	31550000	0.36564	0.701349	0.748112	0.76708	0.156299
594	1	31500000	31600000	0.36564	0.367193	0.283805	0.312829	0.0146145
595	1	31550000	31650000	0.36564	0.257991	0.180217	0.155039	0.0146145
596	1	31600000	31700000	0.246364	0.495258	0.557797	0.786817	0.324524
597	1	31650000	31750000	0.17235	0.201644	0.190252	0.440256	0.0606664
598	1	31700000	31800000	0.183497	0.185721	0.163187	0.229884	0.0606664
599	1	31750000	31850000	0.23341	0.319942	0.285535	0.306648	0.130066
600	1	31800000	31900000	0.165315	0.261573	0.282191	0.388341	0.129298
601	1	31850000	31950000	0.144607	0.160806	0.162261	0.250931	0.059378
602	1	31900000	32000000	0.36564	0.199672	0.131156	0.0406538	0.0232682
603	1	31950000	32050000	0.36564	0.0869028	0.0487935	0.020678	0.00435572
604	1	32000000	32100000	0.36564	0.00505831	0.00203909	0.000329884	0.000477645
605	1	32050000	32150000	0.36564	0.00229543	0.000865124	0.00150461	0.000453944
606	1	32100000	32200000	0.36564	0.0104647	0.0045122	0.00356152	0.000453944
607	1	32150000	32250000	0.270114	0.431184	0.398635	0.212235	0.00897388
608	1	32200000	32300000	0.36564	0.701349	0.748112	0.569847	0.252791
609	1	32250000	32350000	0.36564	0.481601	0.411257	0.294581	0.0157071
610	1	32300000	32400000	0.36564	0.488692	0.420057	0.205689	0.0157071
611	1	32350000	32450000	0.302956	0.615287	0.722734	0.348229	0.0634787
612	1	32400000	32500000	0.207886	0.336677	0.335401	0.360534	0.0356215
613	1	32450000	32550000	0.36564	0.362804	0.279369	0.101508	0.0356215
614	1	32500000	32600000	0.36564	0.647717	0.662531	0.298567	0.133735
615	1	32550000	32650000	0.36564	0.635671	0.642009	-2147483648	0.253188
616	1	32600000	32700000	0.36564	0.465267	0.391487	0.286003	0.255639
617	1	32650000	32750000	0.36564	0.648555	0.663873	0.440305	0.255639
618	1	32700000	32800000	0.36564	0.701349	0.748112	0.597226	0.272735
619	1	32750000	32850000	0.263268	0.177179	0.124463	-2147483648	0.0975743
620	1	32800000	32900000	0.36564	0.368905	0.285503	0.164593	0.0975743
621	1	32850000	32950000	0.36564	0.49052	0.422209	0.248211	0.0994742
622	1	32900000	33000000	0.147221	0.340187	0.509783	0.721276	0.311188
623	1	32950000	33050000	0.129144	0.316043	0.537776	0.851308	0.283413
624	1	33000000	33100000	0.186184	0.439931	0.686591	0.863462	0.283413
625	1	33050000	33150000	0.0515178	0.159565	0.594161	0.803069	0.616063
626	1	33100000	33200000	0.0615699	0.184574	0.59879	0.773718	0.45121
627	1	33150000	33250000	0.36564	0.473009	0.400763	0.476534	0.0680472
628	1	33200000	33300000	0.36564	0.376574	0.293362	0.195128	0.0561123
629	1	33250000	33350000	0.36564	0.367875	0.284482	0.285889	0.0561123
630	1	33300000	33400000	0.36564	0.701349	0.748112	0.587363	0.189327
631	1	33350000	33450000	0.36564	0.701349	0.748112	0.594652	0.189327
632	1	33400000	33500000	0.36564	0.701349	0.748112	0.701964	0.350569
633	1	33450000	33550000	0.36564	0.701349	0.748112	0.398244	0.309989
634	1	33500000	33600000	0.36564	0.701349	0.748112	0.484919	0.308068
635	1	33550000	33650000	0.36564	0.701349	0.748112	0.636452	0.308068
636	1	33600000	33700000	0.36564	0.701349	0.748112	0.782882	0.468007
637	1	33650000	33750000	0.36564	0.701349	0.748112	0.695212	0.291193
638	1	33700000	33800000	0.15782	0.2458	0.268964	0.37145	0.039398
639	1	33750000	33850000	0.144102	0.253427	0.306944	0.229734	0.0356785
640	1	33800000	33900000	0.202912	0.343491	0.353132	0.233899	0.0356655
641	1	33850000	33950000	0.217565	0.429536	0.482308	0.321631	0.0356655
642	1	33900000	34000000	0.36564	0.701349	0.748112	0.505524	0.0781086
643	1	33950000	34050000	0.36564	0.701349	0.748112	0.531098	0.0408004
644	1	34000000	34100000	0.36564	0.545496	0.49609	0.31593	0.0408004
645	1	34050000	34150000	0.274306	0.536192	0.582215	0.313621	0.110887
646	1	34100000	34200000	0.239486	0.390605	0.374456	0.507979	0.125575
647	1	34150000	34250000	0.36564	0.701349	0.748112	0.423529	0.0289845
648	1	34200000	34300000	0.36564	0.701349	0.748112	0.560655	0.0289845
649	1	34250000	34350000	0.36564	0.450961	0.374622	0.233144	0.0313916
650	1	34300000	34400000	0.36564	0.375462	0.292148	0.168617	0.0313916
651	1	34350000	34450000	0.189056	0.441581	0.665269	0.368596	0.081525
652	1	34400000	34500000	0.36564	0.552344	0.505788	0.242936	0.081525
653	1	34450000	34550000	0.36564	0.660931	0.684818	0.309543	0.0872425
654	1	34500000	34600000	0.36564	0.258589	0.180745	0.125897	0.0466107
655	1	34550000	34650000	0.36564	0.439605	0.361645	0.20274	0.0466107
656	1	34600000	34700000	0.36564	0.701349	0.748112	0.630734	0.0970214
657	1	34650000	34750000	0.36564	0.701349	0.670045	0.669593	0.153543
658	1	34700000	34800000	0.36564	0.701349	0.748112	0.703039	0.280214
659	1	34750000	34850000	0.36564	0.620055	0.613985	0.342358	0.05881
660	1	34800000	34900000	0.36564	0.580987	0.549236	0.280143	0.05881
661	1	34850000	34950000	0.36564	0.6595	0.585373	0.831592	0.0729301
662	1	34900000	35000000	0.212777	0.299293	0.277808	0.795397	0.113669
663	1	34950000	35050000	0.167094	0.251593	0.264316	0.523258	0.113669
664	1	35000000	35100000	0.36564	0.701349	0.748112	0.83642	0.192946
665	1	35050000	35150000	0.36564	0.701349	0.748112	0.529338	0.0422265
666	1	35100000	35200000	0.27588	0.0644457	0.036882	0.0730041	0.0241117
667	1	35150000	35250000	0.205307	0.0761727	0.0513459	0.10695	0.0241117
668	1	35200000	35300000	0.36564	0.370985	0.287622	0.106089	0.095354
669	1	35250000	35350000	0.36564	0.199976	0.13142	0.233923	0.0722431
670	1	35300000	35400000	0.280823	0.0854651	0.0507961	0.310213	0.0722431
671	1	35350000	35450000	0.270511	0.220003	0.160938	0.420834	0.104876
672	1	35400000	35500000	0.36564	0.701349	0.748112	1	0.831891
673	1	35450000	35550000	0.36564	0.701349	0.748112	0.598885	0.225269
674	1	35500000	35600000	0.36564	0.643956	0.656153	0.301105	0.176234
675	1	35550000	35650000	0.36564	0.52796	0.471455	0.197351	0.176234
676	1	35600000	35700000	0.36564	0.501229	0.435958	0.312262	0.202002
677	1	35650000	35750000	0.36564	0.63355	0.638391	0.493959	0.202002
678	1	35700000	35800000	0.36564	0.701349	0.748112	-2147483648	0.622767
679	1	35750000	35850000	0.36564	0.701349	0.748112	-2147483648	0.50398
680	1	35800000	35900000	0.36564	0.701349	0.748112	0.62324	0.50398
681	1	35850000	35950000	0.36564	0.701349	0.748112	-2147483648	0.708018
682	1	35900000	36000000	0.36564	0.695222	0.627836	0.549172	0.227625
683	1	35950000	36050000	0.36564	0.701349	0.748112	0.725267	0.227625
684	1	36000000	36100000	0.36564	0.701349	0.748112	0.798889	0.402579
685	1	36050000	36150000	0.36564	0.701349	0.748112	0.484332	0.402579
686	1	36100000	36200000	0.36564	0.475825	0.4041	0.190935	0.104512
687	1	36150000	36250000	0.36564	0.420367	0.340131	0.200133	0.104512
688	1	36200000	36300000	0.36564	0.634081	0.639283	0.398084	0.134824
689	1	36250000	36350000	0.36564	0.701349	0.748112	0.578242	0.310208
690	1	36300000	36400000	0.36564	0.701349	0.748112	0.368563	0.309169
691	1	36350000	36450000	0.36564	0.487951	0.419148	0.17402	0.09814
692	1	36400000	36500000	0.36564	0.35421	0.270683	0.10954	0.09814
693	1	36450000	36550000	0.36564	0.649265	0.665172	0.326139	0.100828
694	1	36500000	36600000	0.36564	0.701349	0.704783	0.380757	0.0677545
695	1	36550000	36650000	0.36564	0.249836	0.173096	0.0571324	0.00872722
696	1	36600000	36700000	0.36564	0.0101713	0.0043774	0.00209992	0.00748106
697	1	36650000	36750000	0.36564	0.0257029	0.012247	0.00464083	0.00748106
698	1	36700000	36800000	0.36564	0.0612636	0.0326409	0.0239644	0.00170295
699	1	36750000	36850000	0.36564	0.0791355	0.0437904	0.0445367	0.00170295
700	1	36800000	36900000	0.137901	0.340126	0.582051	0.494597	0.0986046
701	1	36850000	36950000	0.0200564	0.0574143	0.334426	0.890067	0.41355
702	1	36900000	37000000	0.0558601	0.109586	0.244834	0.482701	0.0243908
703	1	36950000	37050000	0.36564	0.082235	0.0457715	0.137305	0.0243908
704	1	37000000	37100000	0.36564	0.360061	0.276587	0.294514	0.0499072
705	1	37050000	37150000	0.36564	0.69649	0.700977	0.892813	0.440966
706	1	37100000	37200000	0.182375	0.41464	0.58253	0.601951	0.100045
707	1	37150000	37250000	0.103445	0.230864	0.386517	0.494149	0.100045
708	1	37200000	37300000	0.148971	0.284665	0.356211	0.580574	0.310115
709	1	37250000	37350000	0.36564	0.701349	0.748112	0.415313	0.0770992
710	1	37300000	37400000	0.36564	0.240928	0.165431	0.0623851	0.0220711
711	1	37350000	37450000	0.0609423	0.0351087	0.0509992	0.0188939	0.0220711
712	1	37400000	37500000	0.0504025	0.0389445	0.0687993	0.119475	0.0655652
713	1	37450000	37550000	0.36564	0.0820733	0.0453087	0.0629974	0.0332274
714	1	37500000	37600000	0.36564	0.281538	0.201217	0.270851	0.0332274
715	1	37550000	37650000	0.36564	0.701349	0.748112	0.753275	0.0786246
716	1	37600000	37700000	0.36564	0.567796	0.528572	0.427639	0.0786246
717	1	37650000	37750000	0.237633	0.38059	0.36217	0.258985	0.0363575
718	1	37700000	37800000	0.0869318	0.0955619	0.128361	0.118009	0.0363575
719	1	37750000	37850000	0.0880106	0.0135828	0.0125896	0.0519245	0.00260809
720	1	37800000	37900000	0.36564	0.0162081	0.00732255	0.0841625	0.00260809
721	1	37850000	37950000	0.305737	0.119952	0.0735272	0.104921	0.0262099
722	1	37900000	38000000	0.0928368	0.0626705	0.071494	0.0753292	0.0262099
723	1	37950000	38050000	0.281652	0.0557521	0.0310074	0.00599414	0.00309229
724	1	38000000	38100000	0.36564	0.103847	0.060055	0.022817	0.00309229
725	1	38050000	38150000	0.314986	0.111785	0.0671384	0.103053	0.00507731
726	1	38100000	38200000	0.134822	0.0495533	0.0405682	0.301125	0.00507731
727	1	38150000	38250000	0.36564	0.395501	0.31318	0.58508	0.225289
728	1	38200000	38300000	0.36564	0.610875	0.599476	0.490049	0.231141
729	1	38250000	38350000	0.36564	0.48254	0.412424	0.310885	0.139826
730	1	38300000	38400000	0.36564	0.357307	0.273805	0.254264	0.139826
731	1	38350000	38450000	0.36564	0.232405	0.158187	0.206893	0.0529574
732	1	38400000	38500000	0.289616	0.103342	0.062781	0.0366877	0.020085
733	1	38450000	38550000	0.291251	0.11953	0.0743604	0.0433328	0.020085
734	1	38500000	38600000	0.254947	0.138944	0.0938777	0.190605	0.0543576
735	1	38550000	38650000	0.244381	0.352168	0.316824	0.204969	0.0543576
736	1	38600000	38700000	0.36564	0.701349	0.748112	0.678678	0.114664
737	1	38650000	38750000	0.36564	0.701349	0.748112	0.581867	0.0670457
738	1	38700000	38800000	0.36564	0.367539	0.283051	0.219419	0.0670457
739	1	38750000	38850000	0.36564	0.219423	0.147302	0.179548	0.00690688
740	1	38800000	38900000	0.36564	0.517376	0.45725	0.382498	0.00690688
741	1	38850000	38950000	0.214035	0.456986	0.566906	0.920594	0.110123
742	1	38900000	39000000	0.053588	0.0891352	0.18997	0.301971	0.0456476
743	1	38950000	39050000	0.200222	0.294958	0.28514	0.166116	0.0456476
744	1	39000000	39100000	0.230058	0.492414	0.614426	0.829422	0.251108
745	1	39050000	39150000	0.287162	0.487976	0.465039	0.793042	0.26394
746	1	39100000	39200000	0.36564	0.498439	0.432394	0.429347	0.101888
747	1	39150000	39250000	0.36564	0.336616	0.253086	0.199771	0.0134272
748	1	39200000	39300000	0.330527	0.395947	0.319944	0.261164	0.0134272
749	1	39250000	39350000	0.105547	0.211457	0.324166	0.483085	0.0738959
750	1	39300000	39400000	0.17665	0.42711	0.716998	0.728336	0.118222
751	1	39350000	39450000	0.0452495	0.142472	0.577248	0.95355	0.412969
752	1	39400000	39500000	0.0525234	0.168493	0.741099	0.880976	0.455441
753	1	39450000	39550000	0.352587	0.550239	0.506907	0.891657	0.455441
754	1	39500000	39600000	0.0566089	0.110577	0.244278	0.651839	0.0624224
755	1	39550000	39650000	0.0353138	0.0530561	0.146245	0.452308	0.0624224
756	1	39600000	39700000	0.113747	0.109654	0.120766	-2147483648	0.124291
757	1	39650000	39750000	0.136661	0.114821	0.110351	0.105748	0.0918436
758	1	39700000	39800000	0.29577	0.243922	0.176629	0.23194	0.0918436
759	1	39750000	39850000	0.179138	0.284711	0.297309	0.443451	0.087837
760	1	39800000	39900000	0.170654	0.269169	0.285933	0.446905	0.087837
761	1	39850000	39950000	0.0787086	0.0993854	0.148379	0.193214	0.0820218
762	1	39900000	40000000	0.0938414	0.0434484	0.0456998	0.0620019	0.0104084
763	1	39950000	40050000	0.0729261	0.0480889	0.063704	0.0476577	0.0104084
764	1	40000000	40100000	0.0588936	0.0489879	0.0789394	0.0200983	0.0102514
765	1	40050000	40150000	0.36564	0.320235	0.237317	0.128468	0.0102514
766	1	40100000	40200000	0.36564	0.701349	0.748112	0.889708	0.193899
767	1	40150000	40250000	0.258039	0.512328	0.567189	0.4911	0.0439627
768	1	40200000	40300000	0.100014	0.108267	0.132969	0.0775773	0.0230785
769	1	40250000	40350000	0.36564	0.313488	0.230885	0.318661	0.0230785
770	1	40300000	40400000	0.101117	0.0804926	0.0905454	0.488733	0.00479861
771	1	40350000	40450000	0.10087	0.00182993	0.00123128	0.0116409	1.24673e-05
772	1	40400000	40500000	0.00188781	1.41994e-07	1.46728e-06	5.98104e-05	1.24673e-05
773	1	40450000	40550000	0.000327723	1.56194e-06	0.000119512	0.000274184	0.00141371
774	1	40500000	40600000	0.000499725	4.92247e-06	0.000249721	0.000126712	0.000105444
775	1	40550000	40650000	0.00196265	2.30504e-05	0.000353187	0.000465521	0.000105444
776	1	40600000	40700000	0.0321731	0.00135292	0.00217928	0.00410999	0.00243061
777	1	40650000	40750000	0.0194317	0.000488508	0.00111981	0.00148739	0.00122072
778	1	40700000	40800000	0.0182151	0.000115489	0.000251993	0.000412593	0.00122072
779	1	40750000	40850000	0.36564	0.0895178	0.0504914	0.0267113	0.0162063
780	1	40800000	40900000	0.36564	0.443783	0.366372	0.299017	0.0274942
781	1	40850000	40950000	0.36564	0.701349	0.748112	0.679637	0.171672
782	1	40900000	41000000	0.36564	0.701349	0.748112	0.811458	0.316577
783	1	40950000	41050000	0.355074	0.554694	0.51251	0.621735	0.330721
784	1	41000000	41100000	0.36564	0.701349	0.748112	0.889126	0.326214
785	1	41050000	41150000	0.36564	0.701349	0.748112	0.916521	0.294099
786	1	41100000	41200000	0.267874	0.566458	0.710542	0.712558	0.294099
787	1	41150000	41250000	0.333378	0.588933	0.584741	0.472573	0.185089
788	1	41200000	41300000	0.194291	0.162025	0.131958	0.435821	0.0662461
789	1	41250000	41350000	0.239457	0.25489	0.206938	0.310575	0.0174524
790	1	41300000	41400000	0.36564	0.491698	0.423841	0.212487	0.0174524
791	1	41350000	41450000	0.36564	0.565855	0.525499	0.316066	0.0661068
792	1	41400000	41500000	0.36564	0.600162	0.581184	0.575416	0.0944032
793	1	41450000	41550000	0.36564	0.286469	0.205694	0.224628	0.0245986
794	1	41500000	41600000	0.36564	0.252531	0.175452	0.157197	0.0245986
795	1	41550000	41650000	0.273644	0.428622	0.391619	0.14881	0.0714442
796	1	41600000	41700000	0.241684	0.345788	0.311032	0.131291	0.0688868
797	1	41650000	41750000	0.36564	0.601311	0.583137	0.394587	0.0688868
798	1	41700000	41800000	0.36564	0.701349	0.748112	0.846736	0.267688
799	1	41750000	41850000	0.36564	0.701349	0.748112	0.977064	0.267688
800	1	41800000	41900000	0.36564	0.701349	0.748112	0.803022	0.0385082
801	1	41850000	41950000	0.36564	0.377388	0.294349	0.465091	0.0385082
802	1	41900000	42000000	0.36564	0.626887	0.626981	0.509059	0.0291479
803	1	41950000	42050000	0.36564	0.589714	0.563626	0.285352	0.0291479
804	1	42000000	42100000	0.36564	0.261869	0.18365	0.0524272	0.0291252
805	1	42050000	42150000	0.36564	0.207621	0.137599	0.0473113	0.0291252
806	1	42100000	42200000	0.36564	0.501779	0.436654	0.25687	0.187878
807	1	42150000	42250000	0.36564	0.445345	0.368224	0.212925	0.116391
808	1	42200000	42300000	0.36564	0.3685	0.285113	0.233578	0.0670028
809	1	42250000	42350000	0.36564	0.46752	0.394165	0.668971	0.0670028
810	1	42300000	42400000	0.124717	0.173269	0.203663	0.642688	0.162918
811	1	42350000	42450000	0.0641498	0.0791339	0.134112	0.366084	0.162918
812	1	42400000	42500000	0.0610356	0.0944249	0.178903	0.439799	0.188032
813	1	42450000	42550000	0.0338407	0.0489757	0.137474	0.403344	0.134379
814	1	42500000	42600000	0.0786122	0.134398	0.225309	0.510677	0.111879
815	1	42550000	42650000	0.31544	0.618984	0.683714	0.751278	0.111879
816	1	42600000	42700000	0.0949726	0.269644	0.741546	0.956592	0.443122
817	1	42650000	42750000	0.017822	0.0662183	0.613697	0.893979	0.543933
818	1	42700000	42800000	0.0559366	0.171018	0.600557	0.742587	0.575642
819	1	42750000	42850000	0.170847	0.12465	0.103766	0.163325	0.0601273
820	1	42800000	42900000	0.0105623	0.0296392	0.275071	0.237255	0.0601273
821	1	42850000	42950000	0.00772539	0.0249737	0.327904	0.313346	0.101248
822	1	42900000	43000000	0.0200055	0.0677611	0.476642	0.202793	0.101248
823	1	42950000	43050000	0.00476027	0.0178358	0.390119	0.720993	0.353399
824	1	43000000	43100000	0.00590129	0.0219033	0.403307	0.758093	0.353399
825	1	43050000	43150000	0.00995764	0.031484	0.334409	0.634352	0.146019
826	1	43100000	43200000	0.0105188	0.0354367	0.382847	0.587391	0.146019
827	1	43150000	43250000	0.0358952	0.100058	0.382151	0.687208	0.235654
828	1	43200000	43300000	0.36564	0.701349	0.748112	0.59839	0.247184
829	1	43250000	43350000	0.36564	0.385807	0.302931	0.179968	0.0552201
830	1	43300000	43400000	0.36564	0.357528	0.274024	0.094405	0.0552201
831	1	43350000	43450000	0.36564	0.701349	0.748112	0.539538	0.109261
832	1	43400000	43500000	0.36564	0.250617	0.173793	0.499816	0.0684176
833	1	43450000	43550000	0.36564	0.156471	0.0975726	0.244845	0.0607206
834	1	43500000	43600000	0.36564	0.376772	0.29347	0.0995208	0.0286027
835	1	43550000	43650000	0.36564	0.463969	0.389924	0.257114	0.0286027
836	1	43600000	43700000	0.36564	0.701349	0.748112	0.466775	0.0953893
837	1	43650000	43750000	0.36564	0.701349	0.736236	0.468335	0.0953893
838	1	43700000	43800000	0.36564	0.318594	0.235739	0.176361	0.00488321
839	1	43750000	43850000	0.290126	0.0428578	0.0227962	0.0223849	0.00488321
840	1	43800000	43900000	0.29673	0.0672408	0.0377997	0.106645	0.00673296
841	1	43850000	43950000	0.254996	0.205281	0.151696	0.285258	0.0543754
842	1	43900000	44000000	0.0732274	0.111972	0.187382	0.328292	0.0543754
843	1	43950000	44050000	0.0179234	0.0320293	0.157181	0.314043	0.0856758
844	1	44000000	44100000	0.0239212	0.0395584	0.150887	0.34072	0.0856758
845	1	44050000	44150000	0.0487562	0.113927	0.308648	0.172165	0.00701457
846	1	44100000	44200000	0.36564	0.384961	0.302113	0.14142	0.00701457
847	1	44150000	44250000	0.36564	0.666327	0.693576	0.352406	0.173404
848	1	44200000	44300000	0.36564	0.701349	0.748112	0.591905	0.233993
849	1	44250000	44350000	0.36564	0.701349	0.748112	0.498067	0.183573
850	1	44300000	44400000	0.36564	0.701349	0.748112	0.495584	0.183573
851	1	44350000	44450000	0.36564	0.701349	0.748112	0.849348	0.220985
852	1	44400000	44500000	0.36564	0.701349	0.748112	0.896242	0.3019
853	1	44450000	44550000	0.322161	0.543067	0.515785	0.781707	0.195991
854	1	44500000	44600000	0.36564	0.416913	0.336329	0.382559	0.0686778
855	1	44550000	44650000	0.36564	0.524907	0.467413	0.355103	0.0686778
856	1	44600000	44700000	0.352477	0.683713	0.748112	0.584844	0.179761
857	1	44650000	44750000	0.285173	0.561679	0.617519	0.53333	0.179761
858	1	44700000	44800000	0.157967	0.39549	0.742747	0.745226	0.266403
859	1	44750000	44850000	0.306553	0.624107	0.748112	0.900245	0.266403
860	1	44800000	44900000	0.36564	0.701349	0.748112	0.666265	0.0256226
861	1	44850000	44950000	0.36564	0.701349	0.748112	0.668108	0.0256226
862	1	44900000	45000000	0.36564	0.619892	0.613391	0.410024	0.00748472
863	1	44950000	45050000	0.36564	0.327408	0.244186	0.152006	0.00513562
864	1	45000000	45100000	0.36564	0.525128	0.467728	0.332997	0.00513562
865	1	45050000	45150000	0.36564	0.701349	0.748112	0.604045	0.0999932
866	1	45100000	45200000	0.36564	0.701349	0.748112	0.444404	0.0437752
867	1	45150000	45250000	0.36564	0.495437	0.427583	0.211262	0.0437752
868	1	45200000	45300000	0.36564	0.344499	0.260985	0.212154	0.0440789
869	1	45250000	45350000	0.36564	0.375262	0.291707	0.27204	0.0440789
870	1	45300000	45400000	0.36564	0.231285	0.157226	0.111469	0.0117297
871	1	45350000	45450000	0.36564	0.321327	0.238101	0.17555	0.0117297
872	1	45400000	45500000	0.36564	0.680711	0.598166	0.361864	0.157076
873	1	45450000	45550000	0.36564	0.580132	0.547974	0.247675	0.157076
874	1	45500000	45600000	0.36564	0.183142	0.11803	0.314087	0.0493555
875	1	45550000	45650000	0.301189	0.185716	0.125068	0.308219	0.0493555
876	1	45600000	45700000	0.36564	0.701349	0.748112	0.474751	0.254155
877	1	45650000	45750000	0.36564	0.701349	0.748112	0.672763	0.190845
878	1	45700000	45800000	0.36564	0.701349	0.748112	0.7768	0.190845
879	1	45750000	45850000	0.36564	0.701349	0.748112	0.874883	0.352341
880	1	45800000	45900000	0.36564	0.701349	0.748112	0.905753	0.574093
881	1	45850000	45950000	0.36564	0.701349	0.748112	0.856422	0.574093
882	1	45900000	46000000	0.36564	0.701349	0.748112	0.974622	0.629815
883	1	45950000	46050000	0.36564	0.701349	0.748112	0.959653	0.623173
884	1	46000000	46100000	0.36564	0.701349	0.748112	0.973704	0.623173
885	1	46050000	46150000	0.36564	0.701349	0.748112	0.908774	0.603899
886	1	46100000	46200000	0.36564	0.701349	0.748112	0.794488	0.603899
887	1	46150000	46250000	0.36564	0.701349	0.748112	0.773322	0.447633
888	1	46200000	46300000	0.36564	0.701349	0.748112	0.792607	0.447633
889	1	46250000	46350000	0.36564	0.701349	0.748112	0.788783	0.408927
890	1	46300000	46400000	0.36564	0.701349	0.748112	0.855218	0.408927
891	1	46350000	46450000	0.36564	0.701349	0.748112	0.932058	0.677684
892	1	46400000	46500000	0.36564	0.701349	0.748112	0.671874	0.232581
893	1	46450000	46550000	0.36564	0.701349	0.748112	0.699344	0.232581
894	1	46500000	46600000	0.36564	0.701349	0.748112	0.572673	0.422716
895	1	46550000	46650000	0.36564	0.701349	0.748112	0.446741	0.277161
896	1	46600000	46700000	0.36564	0.241346	0.16579	0.0973346	0.0167033
897	1	46650000	46750000	0.36564	0.0929921	0.0527729	0.0185448	0.00947513
898	1	46700000	46800000	0.36564	0.114263	0.0671805	0.0189663	0.00947513
899	1	46750000	46850000	0.36564	0.160882	0.100897	0.0417114	0.00956125
900	1	46800000	46900000	0.36564	0.257068	0.179402	0.0571512	0.00956125
901	1	46850000	46950000	0.34022	0.659008	0.719194	0.5676	0.0634505
902	1	46900000	47000000	0.118675	0.15687	0.186034	0.405918	0.0510402
903	1	46950000	47050000	0.139732	0.0999381	0.0913733	0.223572	0.0510402
904	1	47000000	47100000	0.36564	0.529265	0.473435	0.650843	0.131631
905	1	47050000	47150000	0.36564	0.701349	0.748112	0.729959	0.149778
906	1	47100000	47200000	0.36564	0.638813	0.647354	0.339652	0.0828507
907	1	47150000	47250000	0.36564	0.680939	0.537161	0.421643	0.0828507
908	1	47200000	47300000	0.36564	0.701349	0.748112	0.514586	0.187409
909	1	47250000	47350000	0.36564	0.643067	0.624563	0.483557	0.187409
910	1	47300000	47400000	0.36564	0.660989	0.579929	0.662223	0.289434
911	1	47350000	47450000	0.36564	0.701349	0.748112	0.815337	0.46763
912	1	47400000	47500000	0.36564	0.701349	0.748112	0.775298	0.216151
913	1	47450000	47550000	0.36564	0.701349	0.748112	0.71696	0.216151
914	1	47500000	47600000	0.36564	0.701349	0.748112	0.725646	0.410943
915	1	47550000	47650000	0.36564	0.423333	0.343403	0.456653	0.145784
916	1	47600000	47700000	0.36564	0.611399	0.60033	0.504603	0.0694919
917	1	47650000	47750000	0.36564	0.690249	0.624689	0.380755	0.0694919
918	1	47700000	47800000	0.168668	0.181037	0.167877	0.108845	0.0503058
919	1	47750000	47850000	0.158459	0.0742784	0.058478	0.0682665	0.0461148
920	1	47800000	47900000	0.267569	0.0526156	0.0295744	0.041372	0.00903097
921	1	47850000	47950000	0.181442	0.0334507	0.0213666	0.0501497	0.00692143
922	1	47900000	48000000	0.0895959	0.0378391	0.0403099	0.0534732	0.00234055
923	1	47950000	48050000	0.206089	0.0430863	0.0265363	0.110915	0.00234055
924	1	48000000	48100000	0.36564	0.367851	0.284462	0.3954	0.0490447
925	1	48050000	48150000	0.359714	0.447298	0.371327	0.586747	0.132706
926	1	48100000	48200000	0.35142	0.446293	0.371565	0.646958	0.157214
927	1	48150000	48250000	0.36564	0.134345	0.0813552	0.0198907	0.00492226
928	1	48200000	48300000	0.36564	0.107842	0.0627804	0.00981108	0.00492226
929	1	48250000	48350000	0.36564	0.296865	0.215227	0.183982	0.0655012
930	1	48300000	48400000	0.36564	0.701349	0.742059	0.401694	0.0735753
931	1	48350000	48450000	0.36564	0.641533	0.652049	0.375091	0.0517519
932	1	48400000	48500000	0.36564	0.496377	0.429729	0.33602	0.0517519
933	1	48450000	48550000	0.36564	0.701349	0.748112	0.75591	0.145613
934	1	48500000	48600000	0.36564	0.387182	0.304441	0.550626	0.0498022
935	1	48550000	48650000	0.36564	0.179073	0.114863	0.236685	0.0498022
936	1	48600000	48700000	0.36564	0.241491	0.165923	0.202509	0.0559217
937	1	48650000	48750000	0.358682	0.319531	0.237142	0.255333	0.0777131
938	1	48700000	48800000	0.275623	0.415795	0.372622	0.655305	0.215869
939	1	48750000	48850000	0.36564	0.701349	0.748112	0.754865	0.0885026
940	1	48800000	48900000	0.306813	0.61827	0.71461	0.648948	0.0885026
941	1	48850000	48950000	0.36564	0.701349	0.748112	1	0.78715
942	1	48900000	49000000	0.223423	0.238769	0.198122	0.21011	0.0411311
943	1	48950000	49050000	0.36564	0.31746	0.234668	0.339766	0.0411311
944	1	49000000	49100000	0.36564	0.239287	0.164012	0.384138	0.0134301
945	1	49050000	49150000	0.219226	0.261732	0.226482	0.428171	0.0134301
946	1	49100000	49200000	0.258162	0.537186	0.641521	0.744306	0.0849524
947	1	49150000	49250000	0.185778	0.164048	0.138097	0.0582916	0.0179935
948	1	49200000	49300000	0.158833	0.0902378	0.0736328	0.045865	0.0179935
949	1	49250000	49350000	0.36564	0.518353	0.458572	0.196475	0.0923262
950	1	49300000	49400000	0.36564	0.471551	0.399003	0.200429	0.0593462
951	1	49350000	49450000	0.36564	0.56483	0.524061	0.367146	0.0593462
952	1	49400000	49500000	0.36564	0.701349	0.748112	1	0.619124
953	1	49450000	49550000	0.36564	0.501156	0.435872	0.1767	0.170232
954	1	49500000	49600000	0.36564	0.572028	0.535135	0.292032	0.168919
955	1	49550000	49650000	0.36564	0.523822	0.465948	0.253705	0.0952966
956	1	49600000	49700000	0.36564	0.432069	0.353103	0.205382	0.0952966
957	1	49650000	49750000	0.36564	0.701349	0.748112	-2147483648	0.557933
958	1	49700000	49800000	0.36564	0.701349	0.748112	-2147483648	0.666727
959	1	49750000	49850000	0.36564	0.229225	0.155474	0.0691748	0.0259369
960	1	49800000	49900000	0.36564	0.179288	0.115029	0.0496661	0.0259369
961	1	49850000	49950000	0.36564	0.391435	0.308866	0.135476	0.136123
962	1	49900000	50000000	0.36564	0.0964048	0.0550433	0.0345885	0.0176512
963	1	49950000	50050000	0.36564	0.269912	0.190786	0.117192	0.0176512
964	1	50000000	50100000	0.36564	0.641719	0.646483	0.846737	0.377676
965	1	50050000	50150000	0.311493	0.430013	0.36658	0.451345	0.109319
966	1	50100000	50200000	0.36564	0.563112	0.521387	0.271049	0.109319
967	1	50150000	50250000	0.36564	0.647209	0.66157	0.357946	0.185535
968	1	50200000	50300000	0.36564	0.51618	0.455579	0.24474	0.205483
969	1	50250000	50350000	0.36564	0.701349	0.748112	0.42755	0.298075
970	1	50300000	50400000	0.36564	0.529324	0.473521	0.288276	0.184338
971	1	50350000	50450000	0.36564	0.412411	0.331408	0.209384	0.184338
972	1	50400000	50500000	0.36564	0.701349	0.748112	-2147483648	0.582718
973	1	50450000	50550000	0.36564	0.701349	0.748112	0.823629	0.484377
974	1	50500000	50600000	0.36564	0.210187	0.139697	0.207344	0.00553149
975	1	50550000	50650000	0.36564	0.175183	0.111851	0.18838	0.00553149
976	1	50600000	50700000	0.36564	0.341568	0.258068	0.375697	0.118682
977	1	50650000	50750000	0.329163	0.546122	0.514551	0.62147	0.118682
978	1	50700000	50800000	0.36564	0.701349	0.748112	0.86398	0.446955
979	1	50750000	50850000	0.36564	0.701349	0.748112	0.643252	0.446955
980	1	50800000	50900000	0.36564	0.701349	0.748112	0.642042	0.466664
981	1	50850000	50950000	0.36564	0.701349	0.748112	0.916775	0.564014
982	1	50900000	51000000	0.118447	0.319553	0.748112	0.935753	0.345433
983	1	50950000	51050000	0.0683072	0.207598	0.717389	0.85241	0.345433
984	1	51000000	51100000	0.36564	0.701349	0.748112	0.904092	0.566912
985	1	51050000	51150000	0.36564	0.701349	0.748112	0.978814	0.566912
986	1	51100000	51200000	0.36564	0.701349	0.748112	0.897183	0.33227
987	1	51150000	51250000	0.36564	0.654569	0.674091	-2147483648	0.33227
988	1	51200000	51300000	0.0982931	0.103705	0.127699	0.258457	0.123164
989	1	51250000	51350000	0.096968	0.10547	0.132108	0.204527	0.123164
990	1	51300000	51400000	0.227495	0.241037	0.198359	0.405772	0.149333
991	1	51350000	51450000	0.36564	0.650158	0.666674	0.403184	0.235909
992	1	51400000	51500000	0.36564	0.48084	0.410319	0.211833	0.140575
993	1	51450000	51550000	0.34147	0.427399	0.352117	0.358106	0.140575
994	1	51500000	51600000	0.197282	0.435928	0.577078	0.669517	0.16276
995	1	51550000	51650000	0.36564	0.637423	0.640144	-2147483648	0.686268
996	1	51600000	51700000	0.209692	0.347562	0.349391	0.506081	0.264186
997	1	51650000	51750000	0.126526	0.332768	0.692654	0.824129	0.264186
998	1	51700000	51800000	0.237072	0.526408	0.748112	0.937097	0.30883
999	1	51750000	51850000	0.36564	0.285322	0.20464	0.439313	0.0664442
1000	1	51800000	51900000	0.33317	0.134548	0.0825231	0.0704018	0.0111599
1001	1	51850000	51950000	0.36564	0.176004	0.11248	0.0779262	0.0111599
1002	1	51900000	52000000	0.0916762	0.200309	0.351917	0.268293	0.107115
1003	1	51950000	52050000	0.112084	0.231306	0.349995	0.172013	0.054663
1004	1	52000000	52100000	0.234459	0.4368	0.458408	0.179141	0.054663
1005	1	52050000	52150000	0.36564	0.701349	0.748112	0.516348	0.266591
1006	1	52100000	52200000	0.36564	0.196464	0.12859	0.0617395	0.0328898
1007	1	52150000	52250000	0.36564	0.0814305	0.0452669	0.014483	0.0266527
1008	1	52200000	52300000	0.36564	0.54361	0.492584	0.300866	0.0266527
1009	1	52250000	52350000	0.36564	0.701349	0.748112	0.72043	0.170364
1010	1	52300000	52400000	0.36564	0.689514	0.729677	0.426204	0.18825
1011	1	52350000	52450000	0.36564	0.665602	0.692375	0.41057	0.18825
1012	1	52400000	52500000	0.115349	0.171772	0.216436	0.271353	0.174076
1013	1	52450000	52550000	0.0362132	0.0558686	0.152626	0.163626	0.174076
1014	1	52500000	52600000	0.0412692	0.0883033	0.254242	0.444672	0.219508
1015	1	52550000	52650000	0.0307734	0.0729253	0.27393	0.488504	0.250762
1016	1	52600000	52700000	0.0438407	0.0806302	0.20632	0.47565	0.250762
1017	1	52650000	52750000	0.137389	0.130407	0.129065	0.362886	0.113758
1018	1	52700000	52800000	0.0870231	0.0840153	0.108786	0.262877	0.113758
1019	1	52750000	52850000	0.158417	0.194143	0.193328	0.592798	0.136938
1020	1	52800000	52900000	0.36564	0.555087	0.50984	0.773426	0.339923
1021	1	52850000	52950000	0.0590274	0.0627568	0.107605	0.230131	0.144477
1022	1	52900000	53000000	0.0910115	0.119496	0.165074	0.326433	0.144477
1023	1	52950000	53050000	0.0757611	0.0867145	0.128654	0.389917	0.134843
1024	1	53000000	53100000	0.182277	0.192367	0.171559	0.469409	0.0799938
1025	1	53050000	53150000	0.36564	0.672772	0.704004	0.86198	0.0799938
1026	1	53100000	53200000	0.36564	0.701349	0.748112	0.968749	0.41854
1027	1	53150000	53250000	0.36564	0.701349	0.748112	0.645911	0.37029
1028	1	53200000	53300000	0.36564	0.630989	0.56921	0.609999	0.37029
1029	1	53250000	53350000	0.284155	0.545332	0.579193	0.777161	0.532533
1030	1	53300000	53400000	0.25676	0.507627	0.558715	0.694723	0.533784
1031	1	53350000	53450000	0.139116	0.35623	0.684192	0.826329	0.660691
1032	1	53400000	53500000	0.03928	0.125933	0.561687	0.774699	0.234686
1033	1	53450000	53550000	0.0660033	0.199096	0.655036	0.765743	0.234686
1034	1	53500000	53600000	0.0387577	0.0850521	0.259479	0.73326	0.188316
1035	1	53550000	53650000	0.0409895	0.0549629	0.130733	0.448348	0.121246
1036	1	53600000	53700000	0.36564	0.454227	0.378555	0.551612	0.121246
1037	1	53650000	53750000	0.36564	0.701349	0.748112	0.756492	0.175027
1038	1	53700000	53800000	0.36564	0.701349	0.748112	0.857728	0.218771
1039	1	53750000	53850000	0.36564	0.492074	0.424311	0.839116	0.211062
1040	1	53800000	53900000	0.36564	0.681882	0.606515	0.501539	0.0652227
1041	1	53850000	53950000	0.36564	0.701349	0.748112	0.668284	0.0652227
1042	1	53900000	54000000	0.36564	0.701349	0.748112	0.889874	0.243071
1043	1	53950000	54050000	0.36564	0.0587678	0.0311216	0.00603781	0.00143794
1044	1	54000000	54100000	0.36564	0.0529867	0.0276541	0.00866523	0.00143794
1045	1	54050000	54150000	0.36564	0.701349	0.742035	0.441069	0.205369
1046	1	54100000	54200000	0.36564	0.307743	0.225407	0.0858071	0.0205231
1047	1	54150000	54250000	0.36564	0.391434	0.308883	0.127126	0.0205231
1048	1	54200000	54300000	0.36564	0.701349	0.748112	0.925792	0.509377
1049	1	54250000	54350000	0.36564	0.701349	0.748112	0.67046	0.164288
1050	1	54300000	54400000	0.0508011	0.130664	0.371368	0.238335	0.0427184
1051	1	54350000	54450000	0.0115495	0.0330887	0.290706	0.124296	0.0427184
1052	1	54400000	54500000	0.00550138	0.0197949	0.371307	0.282781	0.118477
1053	1	54450000	54550000	0.122056	0.243239	0.344266	0.835942	0.290074
1054	1	54500000	54600000	0.36564	0.701349	0.748112	0.971265	0.450943
1055	1	54550000	54650000	0.36564	0.701349	0.748112	0.983232	0.40959
1056	1	54600000	54700000	0.36564	0.701349	0.748112	0.656501	0.0469017
1057	1	54650000	54750000	0.36564	0.4409	0.362227	0.192817	0.0469017
1058	1	54700000	54800000	0.36564	0.248184	0.171677	0.181027	0.0240443
1059	1	54750000	54850000	0.129142	0.0584997	0.0508372	0.148038	0.0240443
1060	1	54800000	54900000	0.0452205	0.0999334	0.275172	0.322174	0.0366383
1061	1	54850000	54950000	0.174368	0.241061	0.240055	0.601394	0.00573577
1062	1	54900000	55000000	0.36564	0.701349	0.748112	0.520058	0.00573577
1063	1	54950000	55050000	0.36564	0.576812	0.533104	0.565535	0.0450546
1064	1	55000000	55100000	0.0301532	0.0738393	0.287267	0.275334	0.0450546
1065	1	55050000	55150000	0.00594952	0.022806	0.435102	0.367429	0.0674303
1066	1	55100000	55200000	0.0222908	0.0703036	0.417973	0.297666	0.0345185
1067	1	55150000	55250000	0.250302	0.245944	0.19277	0.324173	0.0345185
1068	1	55200000	55300000	0.307278	0.286735	0.214056	0.271476	0.0306703
1069	1	55250000	55350000	0.36564	0.495208	0.428283	0.22648	0.0306703
1070	1	55300000	55400000	0.332901	0.649749	0.715878	0.679536	0.0728681
1071	1	55350000	55450000	0.184498	0.250849	0.242458	0.191629	0.00736483
1072	1	55400000	55500000	0.36564	0.211098	0.140392	0.136162	0.00736483
1073	1	55450000	55550000	0.36564	0.701349	0.748112	0.718144	0.0485595
1074	1	55500000	55600000	0.36564	0.701349	0.748112	0.467091	0.136464
1075	1	55550000	55650000	0.36564	0.544978	0.495351	0.216674	0.136464
1076	1	55600000	55700000	0.36564	0.58479	0.555469	0.247698	0.13976
1077	1	55650000	55750000	0.36564	0.540336	0.488802	0.452654	0.0608214
1078	1	55700000	55800000	0.36564	0.409118	0.327839	0.641567	0.0608214
1079	1	55750000	55850000	0.36564	0.701349	0.748112	0.830921	0.20523
1080	1	55800000	55900000	0.269601	0.568894	0.711008	0.943854	0.20523
1081	1	55850000	55950000	0.25889	0.554227	0.71206	0.956788	0.18389
1082	1	55900000	56000000	0.36564	0.701349	0.748112	0.704136	0.132141
1083	1	55950000	56050000	0.36564	0.600184	0.468077	0.482197	0.0576946
1084	1	56000000	56100000	0.304178	0.516661	0.491766	0.406857	0.0576946
1085	1	56050000	56150000	0.298725	0.528589	0.518269	0.663521	0.0668726
1086	1	56100000	56200000	0.325117	0.551008	0.525908	0.895152	0.227718
1087	1	56150000	56250000	0.36564	0.653111	0.630463	0.925083	0.227718
1088	1	56200000	56300000	0.36564	0.701349	0.748112	0.822194	0.367713
1089	1	56250000	56350000	0.36564	0.701349	0.748112	0.47115	0.0789156
1090	1	56300000	56400000	0.36564	0.653905	0.539545	0.34363	0.0789156
1091	1	56350000	56450000	0.36564	0.701349	0.748112	0.73475	0.190845
1092	1	56400000	56500000	0.36564	0.701349	0.748112	0.709718	0.190845
1093	1	56450000	56550000	0.36564	0.4442	0.365754	0.132224	0.0985847
1094	1	56500000	56600000	0.36564	0.484225	0.414477	0.14754	0.0976174
1095	1	56550000	56650000	0.36564	0.676079	0.709202	0.320771	0.0976174
1096	1	56600000	56700000	0.36564	0.25163	0.174671	0.331697	0.0650418
1097	1	56650000	56750000	0.36564	0.262798	0.184475	0.236923	0.0650418
1098	1	56700000	56800000	0.36564	0.610476	0.598789	0.616771	0.0593318
1099	1	56750000	56850000	0.301979	0.603336	0.682305	0.914256	0.0593318
1100	1	56800000	56900000	0.36564	0.69442	0.739993	0.752993	0.195385
1101	1	56850000	56950000	0.36564	0.646102	0.659777	0.332608	0.0754174
1102	1	56900000	57000000	0.36564	0.6523	0.670317	0.414224	0.0754174
1103	1	56950000	57050000	0.36564	0.599108	0.579378	0.368595	0.0650208
1104	1	57000000	57100000	0.176379	0.35896	0.440021	0.238077	0.0650208
1105	1	57050000	57150000	0.0960033	0.269356	0.686408	0.795365	0.174485
1106	1	57100000	57200000	0.253534	0.485425	0.515364	0.837263	0.100272
1107	1	57150000	57250000	0.36564	0.471179	0.398552	0.417135	0.100272
1108	1	57200000	57300000	0.360304	0.338492	0.255473	0.192741	0.00363157
1109	1	57250000	57350000	0.22393	0.149101	0.109289	0.202088	0.00363157
1110	1	57300000	57400000	0.252365	0.222743	0.16903	0.340321	0.0414966
1111	1	57350000	57450000	0.287026	0.220904	0.157756	0.24057	0.0414966
1112	1	57400000	57500000	0.191266	0.418932	0.547486	0.400749	0.0637137
1113	1	57450000	57550000	0.0256236	0.092893	0.746946	0.456482	0.104444
1114	1	57500000	57600000	0.0330495	0.0598999	0.186375	0.136997	0.0168774
1115	1	57550000	57650000	0.121601	0.248575	0.358661	0.382826	0.0168774
1116	1	57600000	57700000	0.146281	0.322206	0.456076	0.758294	0.103412
1117	1	57650000	57750000	0.0848744	0.230094	0.535083	0.728502	0.103412
1118	1	57700000	57800000	0.106475	0.26209	0.480061	0.962076	0.366769
1119	1	57750000	57850000	0.36564	0.19796	0.129792	0.356615	0.0158912
1120	1	57800000	57900000	0.36564	0.0239775	0.0113356	0.0758546	0.00557377
1121	1	57850000	57950000	0.36564	0.0611965	0.0325978	0.0271625	0.00557377
1122	1	57900000	58000000	0.36564	0.390124	0.307507	0.271819	0.0461501
1123	1	57950000	58050000	0.36564	0.701349	0.748112	0.84973	0.350462
1124	1	58000000	58100000	0.36564	0.701349	0.748112	0.791176	0.301508
1125	1	58050000	58150000	0.36564	0.701349	0.748112	0.747363	0.208031
1126	1	58100000	58200000	0.26577	0.364612	0.315547	0.398389	0.0878432
1127	1	58150000	58250000	0.204028	0.00551109	0.00269671	0.00301281	0.000277183
1128	1	58200000	58300000	0.273624	0.0133637	0.00629608	0.00226294	0.000277183
1129	1	58250000	58350000	0.36564	0.217511	0.145721	0.0444194	0.0164804
1130	1	58300000	58400000	0.36564	0.168609	0.106654	0.0393355	0.0164804
1131	1	58350000	58450000	0.36564	0.236856	0.161601	0.0531868	0.0142499
1132	1	58400000	58500000	0.36564	0.334493	0.251108	0.136868	0.0142499
1133	1	58450000	58550000	0.36564	0.546874	0.497816	0.659427	0.0578075
1134	1	58500000	58600000	0.36564	0.48708	0.418036	0.429946	0.0370398
1135	1	58550000	58650000	0.36564	0.242172	0.166501	0.0867312	0.0370398
1136	1	58600000	58700000	0.262661	0.165696	0.114752	0.102031	0.0418815
1137	1	58650000	58750000	0.36564	0.263771	0.185332	0.313762	0.016483
1138	1	58700000	58800000	0.248556	0.396998	0.373167	0.631863	0.016483
1139	1	58750000	58850000	0.0312389	0.0738045	0.273861	0.266803	0.0177185
1140	1	58800000	58900000	0.0440785	0.0482197	0.102326	0.0775899	0.0177185
1141	1	58850000	58950000	0.36564	0.413179	0.332239	0.231673	0.0212092
1142	1	58900000	59000000	0.36564	0.701349	0.748112	0.43855	0.1099
1143	1	58950000	59050000	0.36564	0.648858	0.661446	0.287346	0.145743
1144	1	59000000	59100000	0.224597	0.310458	0.281197	0.183659	0.0356706
1145	1	59050000	59150000	0.125756	0.219191	0.282946	0.127411	0.0114093
1146	1	59100000	59200000	0.36564	0.120209	0.0712897	0.0390886	0.00545769
1147	1	59150000	59250000	0.36564	0.0128741	0.00564565	0.00353476	0.000340968
1148	1	59200000	59300000	0.36564	0.0206449	0.00954571	0.00472329	0.000340968
1149	1	59250000	59350000	0.36564	0.326508	0.242679	0.133807	0.010524
1150	1	59300000	59400000	0.36564	0.364048	0.279929	0.162839	0.0347787
1151	1	59350000	59450000	0.36564	0.45008	0.373657	0.174444	0.0347787
1152	1	59400000	59500000	0.36564	0.624196	0.622383	0.514314	0.0874909
1153	1	59450000	59550000	0.36564	0.701349	0.748112	0.629271	0.157046
1154	1	59500000	59600000	0.36564	0.701349	0.748112	0.670224	0.157046
1155	1	59550000	59650000	0.36564	0.701349	0.748112	0.784103	0.185191
1156	1	59600000	59700000	0.329658	0.62576	0.664962	0.771726	0.210085
1157	1	59650000	59750000	0.36564	0.701349	0.734047	0.798218	0.182642
1158	1	59700000	59800000	0.36564	0.701349	0.748112	0.672431	0.182642
1159	1	59750000	59850000	0.36564	0.701349	0.748112	0.692732	0.205357
1160	1	59800000	59900000	0.36564	0.701349	0.748112	0.67716	0.205357
1161	1	59850000	59950000	0.36564	0.701349	0.748112	0.859001	0.244977
1162	1	59900000	60000000	0.36564	0.493648	0.426308	0.512957	0.0862555
1163	1	59950000	60050000	0.36564	0.442813	0.365307	0.335017	0.0862555
1164	1	60000000	60100000	0.36564	0.701349	0.717457	0.52463	0.275653
1165	1	60050000	60150000	0.36564	0.701349	0.748112	0.646597	0.275653
1166	1	60100000	60200000	0.36564	0.545972	0.496812	0.686594	0.0353871
1167	1	60150000	60250000	0.160601	0.340381	0.447719	0.588016	0.0353871
1168	1	60200000	60300000	0.365034	0.537254	0.485036	0.450916	0.0796246
1169	1	60250000	60350000	0.36564	0.701349	0.748112	0.474312	0.153851
1170	1	60300000	60400000	0.36564	0.430495	0.35135	0.171496	0.0130621
1171	1	60350000	60450000	0.36564	0.183257	0.118116	0.106861	0.0130621
1172	1	60400000	60500000	0.36564	0.701349	0.748112	0.534369	0.0449581
1173	1	60450000	60550000	0.36564	0.701349	0.748112	0.842149	0.220764
1174	1	60500000	60600000	0.36564	0.701349	0.748112	0.554066	0.0988934
1175	1	60550000	60650000	0.36564	0.586026	0.557262	0.296216	0.0518981
1176	1	60600000	60700000	0.36564	0.448075	0.371365	0.165623	0.0496446
1177	1	60650000	60750000	0.36564	0.701349	0.748112	0.408391	0.0496446
1178	1	60700000	60800000	0.36564	0.701349	0.748112	0.789	0.176948
1179	1	60750000	60850000	0.36564	0.228195	0.154621	0.330452	0.0369704
1180	1	60800000	60900000	0.272792	0.16256	0.110309	0.0478188	0.033162
1181	1	60850000	60950000	0.287586	0.263118	0.196672	0.0792531	0.033162
1182	1	60900000	61000000	0.290616	0.509563	0.496382	0.479079	0.128517
1183	1	60950000	61050000	0.34293	0.175667	0.113075	0.0541279	0.0310355
1184	1	61000000	61100000	0.12371	0.0958806	0.0953245	0.0436878	0.0310355
1185	1	61050000	61150000	0.0142131	0.0172972	0.0895275	0.178164	0.0916727
1186	1	61100000	61200000	0.0117866	0.0256775	0.190092	0.448432	0.0916727
1187	1	61150000	61250000	0.00430693	0.0172914	0.444835	0.804396	0.135984
1188	1	61200000	61300000	0.00212201	0.0100734	0.602346	0.412107	0.0706684
1189	1	61250000	61350000	0.00266325	0.0105444	0.38421	0.186555	0.00348258
1190	1	61300000	61400000	0.00880493	0.0361824	0.633104	0.39722	0.00348258
1191	1	61350000	61450000	0.178023	0.405709	0.573455	0.696253	0.0972857
1192	1	61400000	61500000	0.298622	0.484932	0.44825	0.654812	0.182325
1193	1	61450000	61550000	0.36564	0.701349	0.748112	0.879428	0.310048
1194	1	61500000	61600000	0.36564	0.701349	0.748112	0.954707	0.427082
1195	1	61550000	61650000	0.36564	0.663668	0.656813	0.856464	0.32875
1196	1	61600000	61700000	0.205786	0.463328	0.639528	0.50912	0.0357759
1197	1	61650000	61750000	0.254003	0.385982	0.352385	0.328855	0.0133508
1198	1	61700000	61800000	0.283297	0.228621	0.165553	0.328297	0.00649625
1199	1	61750000	61850000	0.340213	0.472972	0.406634	0.627112	0.00649625
1200	1	61800000	61900000	0.0708434	0.157	0.323584	0.788999	0.142987
1201	1	61850000	61950000	0.0468165	0.144503	0.549476	0.528273	0.142987
1202	1	61900000	62000000	0.140112	0.333872	0.531695	0.642891	0.18022
1203	1	61950000	62050000	0.145701	0.29975	0.399239	0.683404	0.127375
1204	1	62000000	62100000	0.113864	0.28792	0.536866	0.817454	0.127375
1205	1	62050000	62150000	0.195612	0.457882	0.706056	0.799182	0.0300611
1206	1	62100000	62200000	0.36564	0.701349	0.748112	0.508151	0.0300611
1207	1	62150000	62250000	0.213818	0.449791	0.545148	0.297211	0.0280388
1208	1	62200000	62300000	0.183407	0.247468	0.23909	0.086242	0.00991969
1209	1	62250000	62350000	0.155115	0.1745	0.170688	0.173872	0.00991969
1210	1	62300000	62400000	0.183768	0.362711	0.427189	0.42255	0.0616258
1211	1	62350000	62450000	0.36564	0.207874	0.137805	0.242442	0.0678767
1212	1	62400000	62500000	0.36564	0.701349	0.748112	0.462056	0.105387
1213	1	62450000	62550000	0.36564	0.701349	0.748112	0.571813	0.155833
1214	1	62500000	62600000	0.36564	0.701349	0.748112	0.540339	0.0575453
1215	1	62550000	62650000	0.36564	0.514332	0.452504	0.259908	0.0420489
1216	1	62600000	62700000	0.36564	0.0773876	0.0426458	0.010957	0.000575699
1217	1	62650000	62750000	0.36564	0.0632441	0.0338447	0.035298	0.000575699
1218	1	62700000	62800000	0.36564	0.681028	0.567291	0.435396	0.0293211
1219	1	62750000	62850000	0.36564	0.241817	0.166201	0.166668	0.00163261
1220	1	62800000	62900000	0.36564	0.418989	0.33861	0.36076	0.00163261
1221	1	62850000	62950000	0.36564	0.701349	0.748112	0.820747	0.260009
1222	1	62900000	63000000	0.36564	0.701349	0.748112	0.728525	0.383626
1223	1	62950000	63050000	0.36564	0.701349	0.748112	0.544619	0.166345
1224	1	63000000	63100000	0.36564	0.685789	0.72322	0.361191	0.166345
1225	1	63050000	63150000	0.36564	0.701349	0.748112	0.54812	0.38238
1226	1	63100000	63200000	0.36564	0.701349	0.748112	0.480079	0.220524
1227	1	63150000	63250000	0.317594	0.638639	0.748112	0.519975	0.220524
1228	1	63200000	63300000	0.292442	0.289947	0.221294	0.0928554	0.0428329
1229	1	63250000	63350000	0.225901	0.302347	0.269981	0.109127	0.0428329
1230	1	63300000	63400000	0.107824	0.275161	0.530203	0.652629	0.0469483
1231	1	63350000	63450000	0.207819	0.263161	0.236716	0.693546	0.0397196
1232	1	63400000	63500000	0.36564	0.665575	0.599702	0.779625	0.0397196
1233	1	63450000	63550000	0.36564	0.701349	0.748112	0.820557	0.030925
1234	1	63500000	63600000	0.36564	0.293186	0.211868	0.397903	0.00811893
1235	1	63550000	63650000	0.142195	0.201687	0.223142	0.436931	0.00811893
1236	1	63600000	63700000	0.131461	0.325791	0.566629	0.84699	0.0320166
1237	1	63650000	63750000	0.29291	0.585607	0.660343	0.979712	0.325039
1238	1	63700000	63800000	0.108276	0.284589	0.584072	0.945448	0.247659
1239	1	63750000	63850000	0.143851	0.369417	0.748112	0.798676	0.207493
1240	1	63800000	63900000	0.36564	0.701349	0.748112	0.731077	0.207493
1241	1	63850000	63950000	0.36564	0.701349	0.748112	0.635604	0.326547
1242	1	63900000	64000000	0.350948	0.564457	0.528921	0.603264	0.226971
1243	1	63950000	64050000	0.341467	0.486206	0.422934	0.457239	0.218202
1244	1	64000000	64100000	0.36564	0.513611	0.452193	0.362449	0.112924
1245	1	64050000	64150000	0.36564	0.701349	0.748112	0.805503	0.112924
1246	1	64100000	64200000	0.36564	0.701349	0.748112	0.964309	0.252108
1247	1	64150000	64250000	0.36564	0.701349	0.748112	0.824609	0.252108
1248	1	64200000	64300000	0.36564	0.688915	0.728842	0.422385	0.0698874
1249	1	64250000	64350000	0.36564	0.528055	0.451689	0.315829	0.0240165
1250	1	64300000	64400000	0.36564	0.592538	0.506424	0.455284	0.0240165
1251	1	64350000	64450000	0.36564	0.701349	0.748112	0.459006	0.234435
1252	1	64400000	64500000	0.36564	0.701349	0.748112	0.64903	0.234435
1253	1	64450000	64550000	0.36564	0.243426	0.167577	0.489557	0.0203431
1254	1	64500000	64600000	0.36564	0.0861935	0.0483395	0.174554	0.0144017
1255	1	64550000	64650000	0.36564	0.47748	0.406188	0.264833	0.0144017
1256	1	64600000	64700000	0.36564	0.701349	0.748112	0.915414	0.0435142
1257	1	64650000	64750000	0.36564	0.701349	0.748112	0.946437	0.0435142
1258	1	64700000	64800000	0.36564	0.701349	0.748112	0.935355	0.256452
1259	1	64750000	64850000	0.36564	0.701349	0.748112	0.798718	0.239489
1260	1	64800000	64900000	0.36564	0.701349	0.748112	0.908263	0.239489
1261	1	64850000	64950000	0.36564	0.701349	0.748112	0.706559	0.0974875
1262	1	64900000	65000000	0.36564	0.422834	0.342847	0.395888	0.0974875
1263	1	64950000	65050000	0.36564	0.55533	0.51013	0.864312	0.177253
1264	1	65000000	65100000	0.36564	0.701349	0.748112	0.996568	0.436247
1265	1	65050000	65150000	0.36564	0.601812	0.583926	0.389108	0.0337935
1266	1	65100000	65200000	0.36564	0.701349	0.748112	0.519808	0.0337935
1267	1	65150000	65250000	0.36564	0.701349	0.748112	0.869804	0.228457
1268	1	65200000	65300000	0.36564	0.701349	0.748112	0.739246	0.277906
1269	1	65250000	65350000	0.36564	0.701349	0.748112	0.783485	0.277906
1270	1	65300000	65400000	0.36564	0.70065	0.723332	0.764543	0.311446
1271	1	65350000	65450000	0.36564	0.701349	0.748112	0.717325	0.319466
1272	1	65400000	65500000	0.36564	0.701349	0.748112	0.855893	0.336028
1273	1	65450000	65550000	0.36564	0.701349	0.748112	0.720793	0.0970705
1274	1	65500000	65600000	0.36564	0.701349	0.748112	0.831677	0.0970705
1275	1	65550000	65650000	0.36564	0.701349	0.748112	0.889072	0.289587
1276	1	65600000	65700000	0.36564	0.232871	0.15857	0.126839	0.0164329
1277	1	65650000	65750000	0.298437	0.204976	0.141633	0.162201	0.0164329
1278	1	65700000	65800000	0.36564	0.701349	0.748112	0.480264	0.0560333
1279	1	65750000	65850000	0.36564	0.370274	0.286897	0.189614	0.016232
1280	1	65800000	65900000	0.0800134	0.174707	0.331384	0.228327	0.016232
1281	1	65850000	65950000	0.00269396	0.0012354	0.0206601	0.0333718	0.000612991
1282	1	65900000	66000000	0.0022419	0.00024513	0.00401016	0.00959863	0.000612991
1283	1	65950000	66050000	1.98792e-06	1.32528e-06	0.0184915	0.0526917	0.014798
1284	1	66000000	66100000	0.000106732	6.69267e-05	0.0205925	0.0613357	0.0160057
1285	1	66050000	66150000	5.05027e-05	0.00014242	0.128732	0.168529	0.0799141
1286	1	66100000	66200000	4.63848e-06	7.33638e-06	0.0528377	0.319522	0.132151
1287	1	66150000	66250000	2.60323e-06	6.91039e-06	0.101635	0.535782	0.132151
1288	1	66200000	66300000	0.0135427	0.0389856	0.30439	0.749893	0.121133
1289	1	66250000	66350000	0.000900718	0.00480126	0.691047	0.750888	0.121133
1290	1	66300000	66400000	0.02036	0.0630255	0.389823	0.782372	0.229349
1291	1	66350000	66450000	0.15917	0.393191	0.684618	0.927113	0.295514
1292	1	66400000	66500000	0.085768	0.240165	0.603018	0.905835	0.480177
1293	1	66450000	66550000	0.0713517	0.209161	0.617988	0.904488	0.480177
1294	1	66500000	66600000	0.307885	0.305618	0.232338	0.287488	0.0146934
1295	1	66550000	66650000	0.36564	0.353313	0.269767	0.226976	0.0146934
1296	1	66600000	66700000	0.36564	0.701349	0.748112	0.734779	0.164583
1297	1	66650000	66750000	0.36564	0.701349	0.748112	0.538153	0.164583
1298	1	66700000	66800000	0.36564	0.676835	0.710389	0.343091	0.0912299
1299	1	66750000	66850000	0.36564	0.474509	0.402591	0.311735	0.0912299
1300	1	66800000	66900000	0.36564	0.427071	0.347493	0.405336	0.175865
1301	1	66850000	66950000	0.36564	0.701349	0.748112	0.507475	0.159283
1302	1	66900000	67000000	0.36564	0.242797	0.16702	0.161479	0.00739189
1303	1	66950000	67050000	0.1278	0.168222	0.191365	0.178514	0.00739189
1304	1	67000000	67100000	0.0630529	0.162824	0.407952	0.461506	0.0308786
1305	1	67050000	67150000	0.205113	0.254226	0.228007	0.40446	0.0684885
1306	1	67100000	67200000	0.139787	0.2262	0.266943	0.382192	0.0684885
1307	1	67150000	67250000	0.261973	0.0527656	0.0299144	0.0275646	0.00211763
1308	1	67200000	67300000	0.36564	0.0476686	0.0244771	0.00899616	0.00211763
1309	1	67250000	67350000	0.36564	0.374834	0.29157	0.109465	0.0265474
1310	1	67300000	67400000	0.36564	0.276765	0.196911	0.11065	0.0300733
1311	1	67350000	67450000	0.36564	0.356078	0.272579	0.332755	0.0300733
1312	1	67400000	67500000	0.36564	0.701349	0.748112	0.908598	0.430277
1313	1	67450000	67550000	0.36564	0.701349	0.748112	0.817308	0.186463
1314	1	67500000	67600000	0.36564	0.701349	0.748112	0.631174	0.0990336
1315	1	67550000	67650000	0.36564	0.634065	0.63924	0.359042	0.0990336
1316	1	67600000	67700000	0.36564	0.34019	0.256703	0.108735	0.0278597
1317	1	67650000	67750000	0.36564	0.387444	0.304711	0.137952	0.0278597
1318	1	67700000	67800000	0.240758	0.421902	0.42118	0.62001	0.0948143
1319	1	67750000	67850000	0.153626	0.295086	0.365458	0.56893	0.0806115
1320	1	67800000	67900000	0.0163689	0.0577667	0.491198	0.437715	0.0806115
1321	1	67850000	67950000	0.0164846	0.0554335	0.435856	0.786453	0.120652
1322	1	67900000	68000000	0.0483495	0.148424	0.550522	0.868081	0.120652
1323	1	67950000	68050000	0.0298099	0.0766062	0.310311	0.74181	0.0635156
1324	1	68000000	68100000	0.0071356	0.0040945	0.0313088	0.248655	0.0165232
1325	1	68050000	68150000	0.00670687	0.000907959	0.00585471	0.0769721	0.0165232
1326	1	68100000	68200000	0.055351	0.0515653	0.089175	0.129648	0.0416201
1327	1	68150000	68250000	0.072208	0.0272869	0.0327523	0.0418077	0.00591107
1328	1	68200000	68300000	0.0791921	0.0266753	0.0295463	0.113854	0.00591107
1329	1	68250000	68350000	0.36564	0.701349	0.701849	0.851228	0.147527
1330	1	68300000	68400000	0.36564	0.701349	0.748112	0.767434	0.296126
1331	1	68350000	68450000	0.0529582	0.0867753	0.185321	0.463336	0.239083
1332	1	68400000	68500000	0.0220336	0.0333372	0.13115	0.631511	0.239083
1333	1	68450000	68550000	0.0509318	0.0936449	0.215859	0.820727	0.253492
1334	1	68500000	68600000	0.36564	0.701349	0.748112	0.477163	0.0226594
1335	1	68550000	68650000	0.36564	0.701349	0.748112	0.827059	0.0226594
1336	1	68600000	68700000	0.0640333	0.173362	0.45494	0.791444	0.10306
1337	1	68650000	68750000	0.0615381	0.114072	0.232329	0.307045	0.0997053
1338	1	68700000	68800000	0.238114	0.25725	0.210147	0.348245	0.0997053
1339	1	68750000	68850000	0.243955	0.489718	0.550658	0.937421	0.26925
1340	1	68800000	68900000	0.36564	0.610728	0.599374	0.963076	0.145682
1341	1	68850000	68950000	0.36564	0.701349	0.748112	0.743831	0.144239
1342	1	68900000	69000000	0.36564	0.701349	0.748112	0.61873	0.125334
1343	1	68950000	69050000	0.36564	0.701349	0.748112	0.548048	0.125334
1344	1	69000000	69100000	0.36564	0.701349	0.748112	0.553903	0.170731
1345	1	69050000	69150000	0.36564	0.663969	0.552403	0.547856	0.170731
1346	1	69100000	69200000	0.36564	0.580726	0.548877	0.650012	0.10149
1347	1	69150000	69250000	0.321644	0.530284	0.496357	0.852336	0.10149
1348	1	69200000	69300000	0.36564	0.701349	0.748112	0.95422	0.481018
1349	1	69250000	69350000	0.36564	0.701349	0.748112	0.907948	0.481018
1350	1	69300000	69400000	0.228618	0.513148	0.741995	1	0.784987
1351	1	69350000	69450000	0.0350542	0.101763	0.41131	0.794444	0.156148
1352	1	69400000	69500000	0.0287561	0.0815046	0.366193	0.722735	0.156148
1353	1	69450000	69550000	0.0858291	0.209803	0.420458	0.652597	0.184463
1354	1	69500000	69600000	0.0812754	0.199009	0.410914	0.579323	0.184463
1355	1	69550000	69650000	0.106965	0.26983	0.511334	0.63222	0.209916
1356	1	69600000	69700000	0.0430677	0.141061	0.660599	0.62749	0.203106
1357	1	69650000	69750000	0.0335344	0.0941468	0.378418	0.675504	0.203106
1358	1	69700000	69800000	0.36564	0.701349	0.748112	0.679431	0.211074
1359	1	69750000	69850000	0.36564	0.701349	0.748112	0.885385	0.255027
1360	1	69800000	69900000	0.36564	0.686747	0.690134	0.688006	0.114233
1361	1	69850000	69950000	0.055219	0.174367	0.697424	0.643639	0.114233
1362	1	69900000	70000000	0.0155993	0.0582445	0.576706	0.787756	0.212228
1363	1	69950000	70050000	0.0470761	0.153648	0.718362	0.827553	0.269297
1364	1	70000000	70100000	0.159977	0.358027	0.501726	0.645817	0.0354679
1365	1	70050000	70150000	0.228193	0.436155	0.470373	0.41046	0.0354679
1366	1	70100000	70200000	0.194826	0.264529	0.250065	0.417989	0.0716231
1367	1	70150000	70250000	0.256299	0.0833817	0.0511641	0.163818	0.0265496
1368	1	70200000	70300000	0.36564	0.0449765	0.0229995	0.124754	0.0265496
1369	1	70250000	70350000	0.36564	0.671917	0.702645	0.52892	0.185875
1370	1	70300000	70400000	0.36564	0.701349	0.748112	0.733965	0.475131
1371	1	70350000	70450000	0.245253	0.341935	0.303153	0.393779	0.133949
1372	1	70400000	70500000	0.099054	0.0952394	0.113744	0.261687	0.0691066
1373	1	70450000	70550000	0.117163	0.0970503	0.101115	0.183319	0.0691066
1374	1	70500000	70600000	0.106611	0.0613595	0.0622877	0.207448	0.0459469
1375	1	70550000	70650000	0.0946941	0.0764652	0.0897818	0.254954	0.0459469
1376	1	70600000	70700000	0.146556	0.355437	0.582169	0.340197	0.128606
1377	1	70650000	70750000	0.156452	0.345687	0.479879	0.291097	0.0868003
1378	1	70700000	70800000	0.10651	0.286746	0.630915	0.540652	0.0868003
1379	1	70750000	70850000	0.0430508	0.143235	0.748112	0.700907	0.352307
1380	1	70800000	70900000	0.109652	0.294002	0.638808	0.650082	0.237682
1381	1	70850000	70950000	0.266795	0.569644	0.748112	0.712505	0.208719
1382	1	70900000	71000000	0.36564	0.701349	0.748112	0.824111	0.0781363
1383	1	70950000	71050000	0.180353	0.200175	0.182122	0.328984	0.0128429
1384	1	71000000	71100000	0.0853222	0.17471	0.306153	0.11445	0.0128429
1385	1	71050000	71150000	0.102415	0.167584	0.235121	0.18201	0.00912304
1386	1	71100000	71200000	0.140315	0.279679	0.370089	0.302078	0.00912304
1387	1	71150000	71250000	0.36564	0.701349	0.748112	0.588679	0.12614
1388	1	71200000	71300000	0.327349	0.649123	0.737893	0.442709	0.026788
1389	1	71250000	71350000	0.25213	0.544215	0.709146	0.521101	0.026788
1390	1	71300000	71400000	0.254236	0.433531	0.420603	0.290679	0.00637678
1391	1	71350000	71450000	0.36564	0.325649	0.242506	0.165544	0.00637678
1392	1	71400000	71500000	0.36564	0.517388	0.453618	0.394784	0.127995
1393	1	71450000	71550000	0.36564	0.440762	0.362975	0.296486	0.0472723
1394	1	71500000	71600000	0.36564	0.451507	0.375291	0.201802	0.0472723
1395	1	71550000	71650000	0.36564	0.3312	0.24792	0.117621	0.0392198
1396	1	71600000	71700000	0.36564	0.255708	0.178209	0.0812678	0.0219257
1397	1	71650000	71750000	0.36564	0.343887	0.260383	0.0830707	0.0219257
1398	1	71700000	71800000	0.36564	0.243968	0.168039	0.0664688	0.0311699
1399	1	71750000	71850000	0.36564	0.567875	0.528693	0.262255	0.0776459
1400	1	71800000	71900000	0.36564	0.701349	0.748112	0.770474	0.164542
1401	1	71850000	71950000	0.352772	0.673424	0.722763	0.791931	0.164542
1402	1	71900000	72000000	0.36564	0.360223	0.276743	0.403439	0.0730305
1403	1	71950000	72050000	0.36564	0.390266	0.307659	0.126288	0.0712409
1404	1	72000000	72100000	0.36564	0.412618	0.331633	0.130693	0.060825
1405	1	72050000	72150000	0.36564	0.537341	0.484635	0.217303	0.060825
1406	1	72100000	72200000	0.36564	0.701349	0.748112	0.51411	0.267858
1407	1	72150000	72250000	0.36564	0.701349	0.748112	0.894989	0.418891
1408	1	72200000	72300000	0.36564	0.701349	0.748112	0.857206	0.307803
1409	1	72250000	72350000	0.36564	0.701349	0.748112	0.645114	0.175068
1410	1	72300000	72400000	0.36564	0.207643	0.137616	0.227801	0.0480602
1411	1	72350000	72450000	0.36564	0.189587	0.123099	0.0616892	0.0480602
1412	1	72400000	72500000	0.36564	0.334622	0.251238	0.0861194	0.0487546
1413	1	72450000	72550000	0.36564	0.658151	0.678282	0.357238	0.123501
1414	1	72500000	72600000	0.36564	0.701349	0.748112	0.400942	0.123501
1415	1	72550000	72650000	0.36564	0.701349	0.748112	0.804924	0.241553
1416	1	72600000	72700000	0.36564	0.701349	0.748112	0.904877	0.396898
1417	1	72650000	72750000	0.36564	0.701349	0.748112	0.850021	0.396898
1418	1	72700000	72800000	0.36564	0.625676	0.548257	0.695166	0.202791
1419	1	72750000	72850000	0.18984	0.319891	0.336093	0.316378	0.166221
1420	1	72800000	72900000	0.216627	0.340044	0.329139	0.308795	0.132782
1421	1	72850000	72950000	0.248487	0.391992	0.366139	0.299098	0.132782
1422	1	72900000	73000000	0.36564	0.644889	0.657769	0.503097	0.18666
1423	1	72950000	73050000	0.36564	0.701349	0.748112	0.802964	0.336409
1424	1	73000000	73100000	0.36564	0.701349	0.748112	0.853869	0.606139
1425	1	73050000	73150000	0.36564	0.701349	0.748112	0.551393	0.40005
1426	1	73100000	73200000	0.36564	0.701349	0.748112	0.615024	0.40005
1427	1	73150000	73250000	0.36564	0.701349	0.748112	0.695866	0.331635
1428	1	73200000	73300000	0.36564	0.518682	0.458998	0.425862	0.215185
1429	1	73250000	73350000	0.297689	0.283765	0.21369	0.206593	0.0750866
1430	1	73300000	73400000	0.0783408	0.115647	0.182859	0.19047	0.0750866
1431	1	73350000	73450000	0.17659	0.426277	0.708783	-2147483648	0.901216
1432	1	73400000	73500000	0.156196	0.155551	0.146249	0.105622	0.0761783
1433	1	73450000	73550000	0.142675	0.147265	0.146332	0.112244	0.0761783
1434	1	73500000	73600000	0.101061	0.125637	0.160036	0.176002	0.143576
1435	1	73550000	73650000	0.127309	0.145465	0.15822	0.179924	0.119358
1436	1	73600000	73700000	0.202981	0.201258	0.168851	0.269036	0.119358
1437	1	73650000	73750000	0.36564	0.701349	0.748112	0.553529	0.409763
1438	1	73700000	73800000	0.36564	0.701349	0.748112	1	0.532656
1439	1	73750000	73850000	0.227388	0.509729	0.722994	0.922415	0.906409
1440	1	73800000	73900000	0.347142	0.675331	0.746257	0.776197	0.480833
1441	1	73850000	73950000	0.357136	0.594388	0.575241	0.508597	0.101169
1442	1	73900000	74000000	0.36564	0.701349	0.748112	0.506445	0.101169
1443	1	73950000	74050000	0.36564	0.592588	0.568297	0.416919	0.0382504
1444	1	74000000	74100000	0.36564	0.400386	0.318392	0.216254	0.0382504
1445	1	74050000	74150000	0.36564	0.596562	0.537943	0.274375	0.103376
1446	1	74100000	74200000	0.248533	0.312797	0.265913	0.354904	0.0942227
1447	1	74150000	74250000	0.36564	0.41047	0.329303	0.431159	0.0942227
1448	1	74200000	74300000	0.0575621	0.174593	0.594864	0.833261	0.156425
1449	1	74250000	74350000	0.061617	0.170515	0.470069	0.826502	0.180557
1450	1	74300000	74400000	0.18509	0.367767	0.434424	0.594793	0.180557
1451	1	74350000	74450000	0.224682	0.419351	0.445016	0.658757	0.180724
1452	1	74400000	74500000	0.0226996	0.0524349	0.241978	0.609678	0.260004
1453	1	74450000	74550000	0.0403299	0.118843	0.449324	0.691103	0.260004
1454	1	74500000	74600000	0.36564	0.537725	0.440345	0.765323	0.410136
1455	1	74550000	74650000	0.36564	0.612355	0.541408	0.715659	0.396966
1456	1	74600000	74700000	0.36564	0.589992	0.533967	0.909869	0.396966
1457	1	74650000	74750000	0.36564	0.701349	0.748112	0.981565	0.472735
1458	1	74700000	74800000	0.36564	0.701349	0.748112	0.924256	0.353349
1459	1	74750000	74850000	0.36564	0.701349	0.748112	0.690104	0.353349
1460	1	74800000	74900000	0.36564	0.474831	0.402981	0.307386	0.0213625
1461	1	74850000	74950000	0.36564	0.54883	0.500829	0.343733	0.0213625
1462	1	74900000	75000000	0.36564	0.43937	0.361377	0.220349	0.00876071
1463	1	74950000	75050000	0.36564	0.127893	0.0767387	0.100813	0.00876071
1464	1	75000000	75100000	0.36564	0.494897	0.427377	0.192774	0.030826
1465	1	75050000	75150000	0.36564	0.458221	0.38256	0.156688	0.030826
1466	1	75100000	75200000	0.36564	0.453853	0.378057	0.194573	0.0414081
1467	1	75150000	75250000	0.36564	0.570752	0.533116	0.305226	0.0414081
1468	1	75200000	75300000	0.36564	0.245007	0.168627	0.134385	0.0462475
1469	1	75250000	75350000	0.36564	0.170882	0.108561	0.0698131	0.0146391
1470	1	75300000	75400000	0.30363	0.17624	0.116972	0.0537489	0.0125514
1471	1	75350000	75450000	0.151088	0.122539	0.110916	0.0513946	0.00702943
1472	1	75400000	75500000	0.117291	0.212347	0.290003	0.19392	0.00702943
1473	1	75450000	75550000	0.322092	0.479909	0.423798	0.33569	0.144888
1474	1	75500000	75600000	0.305337	0.432389	0.372857	0.329622	0.144888
1475	1	75550000	75650000	0.210476	0.313028	0.298464	0.169455	0.0397671
1476	1	75600000	75700000	0.298959	0.396575	0.333264	0.334935	0.0397671
1477	1	75650000	75750000	0.36564	0.701349	0.748112	0.763765	0.367681
1478	1	75700000	75800000	0.36564	0.701349	0.748112	0.47949	0.136296
1479	1	75750000	75850000	0.36564	0.701349	0.748112	0.410046	0.136296
1480	1	75800000	75900000	0.36564	0.552684	0.50636	0.259074	0.0837013
1481	1	75850000	75950000	0.36564	0.701349	0.748112	0.435777	0.0837013
1482	1	75900000	76000000	0.36564	0.701349	0.748112	0.839194	0.226887
1483	1	75950000	76050000	0.36564	0.701349	0.748112	0.91113	0.329174
1484	1	76000000	76100000	0.36564	0.701349	0.748112	0.862572	0.238506
1485	1	76050000	76150000	0.36564	0.701349	0.748112	0.916416	0.238506
1486	1	76100000	76200000	0.36564	0.681731	0.711282	0.940434	0.55115
1487	1	76150000	76250000	0.36564	0.701349	0.748112	0.849653	0.230294
1488	1	76200000	76300000	0.36564	0.701349	0.748112	0.771845	0.230294
1489	1	76250000	76350000	0.309998	0.623353	0.719391	0.806944	0.265162
1490	1	76300000	76400000	0.36564	0.701349	0.748112	0.61827	0.25531
1491	1	76350000	76450000	0.36564	0.701349	0.748112	0.596603	0.25531
1492	1	76400000	76500000	0.22599	0.497162	0.658219	0.877107	0.30618
1493	1	76450000	76550000	0.143934	0.36793	0.714599	0.834171	0.179049
1494	1	76500000	76600000	0.24022	0.527192	0.709963	0.904334	0.179049
1495	1	76550000	76650000	0.324654	0.640368	0.716297	0.963126	0.33314
1496	1	76600000	76700000	0.36564	0.701349	0.748112	0.9237	0.281571
1497	1	76650000	76750000	0.36564	0.701349	0.748112	0.964253	0.281571
1498	1	76700000	76800000	0.36564	0.701349	0.748112	0.99818	0.338854
1499	1	76750000	76850000	0.162532	0.304672	0.362426	0.875814	0.135074
1500	1	76800000	76900000	0.17574	0.365779	0.458483	0.799962	0.135074
1501	1	76850000	76950000	0.344292	0.669497	0.73651	0.976874	0.368697
1502	1	76900000	77000000	0.36564	0.701349	0.748112	0.751679	0.0462739
1503	1	76950000	77050000	0.36564	0.438209	0.360062	0.181004	0.0336627
1504	1	77000000	77100000	0.36564	0.118413	0.0700585	0.0612362	0.0336627
1505	1	77050000	77150000	0.325707	0.213482	0.14512	0.147845	0.038809
1506	1	77100000	77200000	0.36564	0.701349	0.748112	0.597179	0.038809
1507	1	77150000	77250000	0.36564	0.701349	0.748112	0.69759	0.157926
1508	1	77200000	77300000	0.36564	0.701349	0.748112	0.679366	0.157926
1509	1	77250000	77350000	0.36564	0.701349	0.748112	0.63907	0.180204
1510	1	77300000	77400000	0.36564	0.701349	0.748112	0.475143	0.325051
1511	1	77350000	77450000	0.36564	0.701349	0.748112	0.477111	0.325051
1512	1	77400000	77500000	0.36564	0.701349	0.748112	0.959626	0.454848
1513	1	77450000	77550000	0.36564	0.701349	0.748112	0.982586	0.388891
1514	1	77500000	77600000	0.36564	0.701349	0.748112	0.939336	0.388891
1515	1	77550000	77650000	0.36564	0.701349	0.748112	0.664519	0.311928
1516	1	77600000	77700000	0.36564	0.701349	0.748112	0.79616	0.311928
1517	1	77650000	77750000	0.36564	0.701349	0.748112	0.946376	0.395096
1518	1	77700000	77800000	0.36564	0.701349	0.748112	0.972367	0.372861
1519	1	77750000	77850000	0.36564	0.617296	0.578881	0.981535	0.359366
1520	1	77800000	77900000	0.36564	0.701349	0.748112	0.993382	0.359366
1521	1	77850000	77950000	0.36564	0.701349	0.748112	0.998761	0.473003
1522	1	77900000	78000000	0.36564	0.701349	0.748112	0.99261	0.626567
1523	1	77950000	78050000	0.36564	0.701349	0.748112	0.968826	0.333836
1524	1	78000000	78100000	0.36564	0.701349	0.748112	0.696041	0.256649
1525	1	78050000	78150000	0.36564	0.701349	0.748112	0.745396	0.256649
1526	1	78100000	78200000	0.36564	0.701349	0.748112	-2147483648	0.643388
1527	1	78150000	78250000	0.36564	0.701349	0.748112	0.800972	0.779363
1528	1	78200000	78300000	0.36564	0.701349	0.748112	0.460464	0.102577
1529	1	78250000	78350000	0.36564	0.6487	0.664095	0.327347	0.102577
1530	1	78300000	78400000	0.36564	0.701349	0.748112	-2147483648	0.528268
1531	1	78350000	78450000	0.36564	0.701349	0.748112	-2147483648	0.784621
1532	1	78400000	78500000	0.36564	0.701349	0.748112	0.828269	0.469106
1533	1	78450000	78550000	0.271353	0.576269	0.748112	0.970041	0.469106
1534	1	78500000	78600000	0.249744	0.544513	0.740238	0.999671	0.679587
1535	1	78550000	78650000	0.29017	0.574678	0.637748	0.944395	0.529025
1536	1	78600000	78700000	0.33054	0.644595	0.708833	0.930284	0.529025
1537	1	78650000	78750000	0.36564	0.701349	0.748112	0.970448	0.519008
1538	1	78700000	78800000	0.260839	0.551963	0.686193	0.657054	0.173811
1539	1	78750000	78850000	0.250801	0.546318	0.744482	0.760447	0.173811
1540	1	78800000	78900000	0.36564	0.701349	0.748112	0.982972	0.567845
1541	1	78850000	78950000	0.36564	0.701349	0.748112	0.512006	0.154682
1542	1	78900000	79000000	0.257298	0.311977	0.259638	0.518322	0.154682
1543	1	78950000	79050000	0.0565932	0.174498	0.628669	0.655171	0.213437
1544	1	79000000	79100000	0.288064	0.545097	0.569613	0.942558	0.213437
1545	1	79050000	79150000	0.36564	0.701349	0.748112	0.985286	0.3391
1546	1	79100000	79200000	0.36564	0.701349	0.748112	0.632244	0.148876
1547	1	79150000	79250000	0.334109	0.650369	0.713794	0.773988	0.148876
1548	1	79200000	79300000	0.266203	0.5689	0.748112	0.976679	0.455914
1549	1	79250000	79350000	0.104087	0.270172	0.543325	0.884821	0.399662
1550	1	79300000	79400000	0.182505	0.302641	0.320204	0.372988	0.0730808
1551	1	79350000	79450000	0.291794	0.280597	0.212316	0.214644	0.0717553
1552	1	79400000	79500000	0.062199	0.162102	0.413233	0.252444	0.0717553
1553	1	79450000	79550000	0.0998425	0.211052	0.345577	0.420759	0.132927
1554	1	79500000	79600000	0.36564	0.245644	0.16948	0.234591	0.0346696
1555	1	79550000	79650000	0.36564	0.513227	0.451672	0.330518	0.0346696
1556	1	79600000	79700000	0.36564	0.496499	0.429924	0.556949	0.221743
1557	1	79650000	79750000	0.36564	0.701349	0.736895	0.467158	0.131862
1558	1	79700000	79800000	0.36564	0.497571	0.431267	0.303999	0.131862
1559	1	79750000	79850000	0.36564	0.419661	0.339356	0.189391	0.111234
1560	1	79800000	79900000	0.36564	0.385992	0.303199	0.112366	0.0930888
1561	1	79850000	79950000	0.36564	0.483042	0.411655	0.151284	0.0930888
1562	1	79900000	80000000	0.36564	0.701349	0.748112	0.414759	0.130278
1563	1	79950000	80050000	0.36564	0.545326	0.495639	0.304725	0.130278
1564	1	80000000	80100000	0.36564	0.418206	0.337723	0.198662	0.0999307
1565	1	80050000	80150000	0.36564	0.570443	0.532665	0.415174	0.0951359
1566	1	80100000	80200000	0.36564	0.701349	0.748112	0.616422	0.0951359
1567	1	80150000	80250000	0.36564	0.489791	0.421448	0.257462	0.0782762
1568	1	80200000	80300000	0.241103	0.464926	0.500351	0.431057	0.0782762
1569	1	80250000	80350000	0.166101	0.410388	0.748112	0.809845	0.233369
1570	1	80300000	80400000	0.0847863	0.209391	0.426863	0.820636	0.233369
1571	1	80350000	80450000	0.0360419	0.108124	0.447313	0.929674	0.513446
1572	1	80400000	80500000	0.0817312	0.154786	0.266267	0.440621	0.0728013
1573	1	80450000	80550000	0.11157	0.178776	0.236724	0.388638	0.0728013
1574	1	80500000	80600000	0.12802	0.17881	0.207718	0.38571	0.150629
1575	1	80550000	80650000	0.0313815	0.103566	0.543943	0.248734	0.150629
1576	1	80600000	80700000	0.013111	0.0480392	0.50061	0.694552	0.277227
1577	1	80650000	80750000	0.0360116	0.110123	0.468207	0.863972	0.278026
1578	1	80700000	80800000	0.36564	0.701349	0.748112	0.894155	0.278026
1579	1	80750000	80850000	0.36564	0.701349	0.748112	0.954995	0.470306
1580	1	80800000	80900000	0.36564	0.701349	0.748112	0.972857	0.470306
1581	1	80850000	80950000	0.0714373	0.193311	0.480553	0.931272	0.215605
1582	1	80900000	81000000	0.120148	0.288198	0.48632	0.754604	0.215605
1583	1	80950000	81050000	0.306137	0.597203	0.651626	0.722494	0.326358
1584	1	81000000	81100000	0.345294	0.465388	0.39572	0.555733	0.134245
1585	1	81050000	81150000	0.338646	0.354288	0.274096	0.32486	0.0952194
1586	1	81100000	81200000	0.36564	0.354298	0.270768	0.117105	0.0468842
1587	1	81150000	81250000	0.36564	0.457241	0.382	0.180001	0.0468842
1588	1	81200000	81300000	0.36564	0.701349	0.748112	0.49956	0.0408261
1589	1	81250000	81350000	0.36564	0.359691	0.276202	0.373395	0.0408261
1590	1	81300000	81400000	0.172108	0.285932	0.310132	0.50564	0.0826959
1591	1	81350000	81450000	0.19872	0.417142	0.510443	0.924302	0.417924
1592	1	81400000	81500000	0.14071	0.362788	0.731725	0.800594	0.13901
1593	1	81450000	81550000	0.214684	0.142056	0.105473	0.0991127	0.00396839
1594	1	81500000	81600000	0.36564	0.0871757	0.0489735	0.0191679	0.00396839
1595	1	81550000	81650000	0.36564	0.103334	0.0597081	0.0660992	0.00545485
1596	1	81600000	81700000	0.353091	0.253306	0.176771	0.181233	0.0159832
1597	1	81650000	81750000	0.36564	0.446644	0.369652	0.173712	0.0159832
1598	1	81700000	81800000	0.36564	0.701349	0.748112	0.551326	0.0474249
1599	1	81750000	81850000	0.36564	0.701349	0.748112	0.770145	0.0474249
1600	1	81800000	81900000	0.36564	0.701349	0.748112	0.837716	0.0497923
1601	1	81850000	81950000	0.36564	0.701349	0.748112	0.603036	0.0497923
1602	1	81900000	82000000	0.36564	0.701349	0.748112	0.560944	0.141112
1603	1	81950000	82050000	0.36564	0.701349	0.748112	0.511132	0.0349489
1604	1	82000000	82100000	0.255791	0.553767	0.748112	0.658858	0.0349489
1605	1	82050000	82150000	0.2875	0.59844	0.748112	0.860526	0.0715376
1606	1	82100000	82200000	0.36564	0.175067	0.11148	0.0461527	0.00551022
1607	1	82150000	82250000	0.36564	0.104425	0.0604495	0.00781709	0.00551022
1608	1	82200000	82300000	0.0724031	0.168183	0.354041	0.157124	0.0197789
1609	1	82250000	82350000	0.0763129	0.186085	0.39611	0.240481	0.0225594
1610	1	82300000	82400000	0.190954	0.263257	0.252324	0.110184	0.0182871
1611	1	82350000	82450000	0.36564	0.650085	0.662286	0.318652	0.0182871
1612	1	82400000	82500000	0.36564	0.701349	0.748112	0.644262	0.132198
1613	1	82450000	82550000	0.36564	0.467625	0.394091	0.463137	0.10775
1614	1	82500000	82600000	0.36564	0.701349	0.748112	0.693117	0.10775
1615	1	82550000	82650000	0.36564	0.701349	0.748112	0.860307	0.298104
1616	1	82600000	82700000	0.36564	0.701349	0.748112	0.813303	0.493803
1617	1	82650000	82750000	0.337419	0.658216	0.725857	0.914609	0.495278
1618	1	82700000	82800000	0.324384	0.64207	0.723351	0.884821	0.370365
1619	1	82750000	82850000	0.36564	0.7009	0.702165	0.937277	0.164991
1620	1	82800000	82900000	0.0158668	0.0515663	0.399363	0.499328	0.0426268
1621	1	82850000	82950000	0.00636901	0.0126195	0.147662	0.141153	0.0426268
1622	1	82900000	83000000	0.097287	0.0279358	0.0265198	0.156078	0.0197816
1623	1	82950000	83050000	0.0221716	0.030127	0.113748	0.342082	0.0197816
1624	1	83000000	83100000	0.139049	0.246817	0.30572	0.350637	0.0123836
1625	1	83050000	83150000	0.36564	0.436684	0.358361	0.42068	0.0123836
1626	1	83100000	83200000	0.36564	0.179658	0.115335	0.128061	0.0106182
1627	1	83150000	83250000	0.36564	0.0498672	0.0258091	0.0426967	0.00654484
1628	1	83200000	83300000	0.28744	0.104659	0.0638941	0.0532998	0.00654484
1629	1	83250000	83350000	0.36564	0.250959	0.174096	0.104632	0.0450243
1630	1	83300000	83400000	0.36564	0.701349	0.748112	0.474667	0.224833
1631	1	83350000	83450000	0.36564	0.701349	0.748112	0.726336	0.237349
1632	1	83400000	83500000	0.198272	0.465651	0.748112	0.481998	0.0526804
1633	1	83450000	83550000	0.214348	0.300038	0.277271	0.139688	0.0250868
1634	1	83500000	83600000	0.36564	0.201313	0.132505	0.0811887	0.0250868
1635	1	83550000	83650000	0.36564	0.277807	0.197858	0.124988	0.0351443
1636	1	83600000	83700000	0.36564	0.280691	0.200433	0.0907309	0.0673098
1637	1	83650000	83750000	0.36564	0.233404	0.158962	0.075092	0.0605744
1638	1	83700000	83800000	0.36564	0.415332	0.334578	0.221851	0.0605744
1639	1	83750000	83850000	0.239131	0.368834	0.343983	0.439166	0.111678
1640	1	83800000	83900000	0.21211	0.162902	0.125739	0.160095	0.0670831
1641	1	83850000	83950000	0.36564	0.443523	0.366111	0.300509	0.0670831
1642	1	83900000	84000000	0.36564	0.357841	0.27434	0.332872	0.0833375
1643	1	83950000	84050000	0.307988	0.559771	0.563313	0.634576	0.0833375
1644	1	84000000	84100000	0.102204	0.2806	0.66009	0.685399	0.0249522
1645	1	84050000	84150000	0.120201	0.294965	0.514277	0.474407	0.0249522
1646	1	84100000	84200000	0.36564	0.701349	0.741096	0.752338	0.175388
1647	1	84150000	84250000	0.0484029	0.157348	0.727062	0.907812	0.27247
1648	1	84200000	84300000	0.0080889	0.0273274	0.36015	0.890434	0.340767
1649	1	84250000	84350000	0.0102947	0.0299994	0.2915	0.819393	0.340767
1650	1	84300000	84400000	0.00724067	0.0263212	0.406919	0.736633	0.401085
1651	1	84350000	84450000	0.36564	0.701349	0.693695	0.339508	0.288676
1652	1	84400000	84500000	0.36564	0.701349	0.748112	0.69518	0.288676
1653	1	84450000	84550000	0.36564	0.701349	0.748112	0.930063	0.372746
1654	1	84500000	84600000	0.36564	0.701349	0.748112	0.923905	0.421755
1655	1	84550000	84650000	0.36564	0.701349	0.748112	0.85729	0.531911
1656	1	84600000	84700000	0.36564	0.701349	0.748112	0.708123	0.510312
1657	1	84650000	84750000	0.0941916	0.131853	0.182541	0.227484	0.00402278
1658	1	84700000	84800000	0.0120995	0.0298386	0.230497	0.192153	0.00402278
1659	1	84750000	84850000	0.0320108	0.102763	0.504989	0.562159	0.187783
1660	1	84800000	84900000	0.0472024	0.144738	0.540196	0.795596	0.208235
1661	1	84850000	84950000	0.328806	0.653256	0.748112	0.821591	0.27372
1662	1	84900000	85000000	0.0495485	0.118147	0.321198	0.830553	0.37437
1663	1	84950000	85050000	0.0244446	0.0668271	0.325908	0.754716	0.37437
1664	1	85000000	85100000	0.0163788	0.0567744	0.468299	0.804908	0.386436
1665	1	85050000	85150000	0.0712136	0.215301	0.748112	0.988414	0.541391
1666	1	85100000	85200000	0.36564	0.701349	0.748112	0.945632	0.540267
1667	1	85150000	85250000	0.258138	0.44575	0.434686	0.88744	0.257186
1668	1	85200000	85300000	0.225892	0.412831	0.430669	0.79038	0.166345
1669	1	85250000	85350000	0.36564	0.701349	0.748112	0.666198	0.161725
1670	1	85300000	85400000	0.211271	0.464801	0.609896	0.384482	0.0185647
1671	1	85350000	85450000	0.0967473	0.151747	0.216101	0.257002	0.0185647
1672	1	85400000	85500000	0.22641	0.229063	0.18618	0.519199	0.0758972
1673	1	85450000	85550000	0.36564	0.571061	0.533602	0.518091	0.183545
1674	1	85500000	85600000	0.36564	0.468623	0.395452	0.205347	0.0317401
1675	1	85550000	85650000	0.158001	0.307082	0.378765	0.183643	0.0197136
1676	1	85600000	85700000	0.0854159	0.206249	0.409221	0.434113	0.0197136
1677	1	85650000	85750000	0.0624807	0.177592	0.507349	0.705883	0.171334
1678	1	85700000	85800000	0.0679257	0.191345	0.519353	0.489062	0.104972
1679	1	85750000	85850000	0.101336	0.269237	0.573895	0.45193	0.104972
1680	1	85800000	85900000	0.0750814	0.103995	0.165117	0.143466	0.0240279
1681	1	85850000	85950000	0.00432226	0.0107426	0.191128	0.318876	0.0240279
1682	1	85900000	86000000	0.00392657	0.00808061	0.14313	0.208928	0.0244535
1683	1	85950000	86050000	0.0828327	0.0429704	0.0499205	0.0485565	0.00573987
1684	1	86000000	86100000	0.114676	0.180002	0.232634	0.14085	0.00573987
1685	1	86050000	86150000	0.272424	0.349841	0.293836	0.379537	0.0636859
1686	1	86100000	86200000	0.36564	0.666494	0.618009	0.335242	0.0636859
1687	1	86150000	86250000	0.36564	0.454406	0.378703	0.225117	0.08295
1688	1	86200000	86300000	0.36564	0.369202	0.285815	0.232651	0.08295
1689	1	86250000	86350000	0.36564	0.673604	0.572305	0.569045	0.197984
1690	1	86300000	86400000	0.36564	0.663639	0.551317	0.480872	0.157485
1691	1	86350000	86450000	0.36564	0.51489	0.453901	0.293423	0.110385
1692	1	86400000	86500000	0.36564	0.652261	0.670261	0.336251	0.110385
1693	1	86450000	86550000	0.36564	0.693711	0.596788	0.401063	0.125046
1694	1	86500000	86600000	0.0954783	0.187267	0.299771	0.304802	0.125046
1695	1	86550000	86650000	0.0507207	0.118155	0.311272	0.35168	0.12649
1696	1	86600000	86700000	0.0765689	0.203893	0.479533	0.699902	0.227657
1697	1	86650000	86750000	0.168923	0.381389	0.533583	0.741075	0.20434
1698	1	86700000	86800000	0.36564	0.701349	0.748112	0.807543	0.20434
1699	1	86750000	86850000	0.36564	0.701349	0.748112	0.946182	0.353629
1700	1	86800000	86900000	0.36564	0.701349	0.748112	0.840216	0.230048
1701	1	86850000	86950000	0.36564	0.701349	0.748112	0.559655	0.0301308
1702	1	86900000	87000000	0.328121	0.509748	0.461182	0.725246	0.0301308
1703	1	86950000	87050000	0.0830295	0.236257	0.625472	0.926723	0.37307
1704	1	87000000	87100000	0.0475551	0.150965	0.619399	0.71713	0.0521097
1705	1	87050000	87150000	0.253846	0.341378	0.29593	0.31464	0.0453168
1706	1	87100000	87200000	0.166532	0.372593	0.515948	0.268283	0.0453168
1707	1	87150000	87250000	0.281581	0.392495	0.338639	0.299801	0.192043
1708	1	87200000	87300000	0.36564	0.653887	0.672903	0.412569	0.109421
1709	1	87250000	87350000	0.36564	0.65743	0.67895	0.445804	0.109421
1710	1	87300000	87400000	0.36564	0.437644	0.35943	0.262155	0.171789
1711	1	87350000	87450000	0.36564	0.40322	0.321451	0.184256	0.103362
1712	1	87400000	87500000	0.36564	0.478758	0.407751	0.250651	0.103362
1713	1	87450000	87550000	0.360749	0.361343	0.278344	0.193042	0.113798
1714	1	87500000	87600000	0.172202	0.35912	0.454019	0.478914	0.113798
1715	1	87550000	87650000	0.36564	0.596407	0.574835	0.459246	0.0367152
1716	1	87600000	87700000	0.36564	0.701349	0.748112	0.554723	0.0367152
1717	1	87650000	87750000	0.36564	0.701349	0.748112	0.798467	0.150298
1718	1	87700000	87800000	0.338411	0.265868	0.189264	0.630587	0.150298
1719	1	87750000	87850000	0.36564	0.296803	0.215226	0.266334	0.0743695
1720	1	87800000	87900000	0.36564	0.294152	0.212768	0.160066	0.024544
1721	1	87850000	87950000	0.36564	0.701349	0.748112	0.457788	0.024544
1722	1	87900000	88000000	0.36564	0.419979	0.339624	0.239908	0.0122433
1723	1	87950000	88050000	0.36564	0.365835	0.281976	0.092441	0.0122433
1724	1	88000000	88100000	0.36564	0.701349	0.748112	0.636695	0.123212
1725	1	88050000	88150000	0.36564	0.701349	0.748112	0.691975	0.123212
1726	1	88100000	88200000	0.33165	0.087525	0.0498326	0.165749	0.00788346
1727	1	88150000	88250000	0.36564	0.0810274	0.0450157	0.0560858	0.00788346
1728	1	88200000	88300000	0.36564	0.0793251	0.0439142	0.0572619	0.0130676
1729	1	88250000	88350000	0.0499321	0.0663652	0.136833	0.1101	0.0247533
1730	1	88300000	88400000	0.0781976	0.133676	0.224849	0.204241	0.104708
1731	1	88350000	88450000	0.36564	0.291108	0.20996	0.332235	0.104708
1732	1	88400000	88500000	0.36564	0.701349	0.748112	0.684671	0.189715
1733	1	88450000	88550000	0.36564	0.401919	0.320034	0.53133	0.0917151
1734	1	88500000	88600000	0.36564	0.540561	0.489131	0.322555	0.0917151
1735	1	88550000	88650000	0.36564	0.461593	0.387112	0.398045	0.0427206
1736	1	88600000	88700000	0.286437	0.170574	0.114709	0.514294	0.0427206
1737	1	88650000	88750000	0.208564	0.107771	0.076752	0.562217	0.232067
1738	1	88700000	88800000	0.36564	0.542663	0.492026	0.60736	0.232067
1739	1	88750000	88850000	0.110142	0.140844	0.172174	0.549405	0.195974
1740	1	88800000	88900000	0.07692	0.130279	0.220505	0.582924	0.195974
1741	1	88850000	88950000	0.36564	0.701349	0.748112	0.499416	0.423054
1742	1	88900000	89000000	0.36564	0.701349	0.748112	0.467732	0.243727
1743	1	88950000	89050000	0.36564	0.671838	0.602324	0.52246	0.195168
1744	1	89000000	89100000	0.36564	0.54786	0.49946	0.488668	0.195168
1745	1	89050000	89150000	0.188466	0.248649	0.235598	0.501839	0.198887
1746	1	89100000	89200000	0.225827	0.341931	0.321246	0.587116	0.260433
1747	1	89150000	89250000	0.275319	0.550298	0.616798	0.910129	0.482895
1748	1	89200000	89300000	0.259145	0.529844	0.613364	0.987856	0.414488
1749	1	89250000	89350000	0.36564	0.686389	0.720821	0.80002	0.414488
1750	1	89300000	89400000	0.36564	0.701349	0.748112	0.432716	0.140465
1751	1	89350000	89450000	0.36564	0.639774	0.649022	0.328208	0.133308
1752	1	89400000	89500000	0.36564	0.23409	0.159605	0.0725413	0.0167397
1753	1	89450000	89550000	0.36564	0.335345	0.251951	0.135164	0.0167397
1754	1	89500000	89600000	0.36564	0.701349	0.748112	0.491739	0.161734
1755	1	89550000	89650000	0.36564	0.701349	0.748112	0.789101	0.402673
1756	1	89600000	89700000	0.36564	0.701349	0.748112	0.756118	0.402673
1757	1	89650000	89750000	0.36564	0.651614	0.668008	0.350465	0.091725
1758	1	89700000	89800000	0.36564	0.12642	0.0756727	0.0842072	0.00498899
1759	1	89750000	89850000	0.36564	0.364526	0.2811	0.193786	0.00498899
1760	1	89800000	89900000	0.36564	0.701349	0.748112	0.721092	0.238534
1761	1	89850000	89950000	0.36564	0.701349	0.748112	0.822712	0.385679
1762	1	89900000	90000000	0.36564	0.701349	0.748112	0.993749	0.594283
1763	1	89950000	90050000	0.36564	0.701349	0.748112	0.936085	0.440684
1764	1	90000000	90100000	0.36564	0.701349	0.748112	0.912095	0.3716
1765	1	90050000	90150000	0.36564	0.701349	0.748112	0.83931	0.3716
1766	1	90100000	90200000	0.36564	0.701349	0.748112	0.57817	0.286943
1767	1	90150000	90250000	0.36564	0.646773	0.660629	0.512344	0.141047
1768	1	90200000	90300000	0.36564	0.620897	0.616721	0.602778	0.141047
1769	1	90250000	90350000	0.36564	0.701349	0.748112	0.678096	0.238276
1770	1	90300000	90400000	0.36564	0.701349	0.748112	0.677743	0.238276
1771	1	90350000	90450000	0.36564	0.701349	0.748112	0.789167	0.16578
1772	1	90400000	90500000	0.36564	0.701349	0.748112	0.600712	0.16578
1773	1	90450000	90550000	0.36564	0.661179	0.685206	0.398699	0.107907
1774	1	90500000	90600000	0.36564	0.592863	0.568862	0.518596	0.107907
1775	1	90550000	90650000	0.36564	0.701349	0.748112	0.857807	0.258719
1776	1	90600000	90700000	0.29602	0.560033	0.586284	0.868418	0.186916
1777	1	90650000	90750000	0.164963	0.389333	0.594852	0.70042	0.186916
1778	1	90700000	90800000	0.249961	0.53899	0.696632	0.437716	0.161029
1779	1	90750000	90850000	0.28608	0.559872	0.61025	0.456534	0.161029
1780	1	90800000	90900000	0.36564	0.631484	0.634873	0.628019	0.100946
1781	1	90850000	90950000	0.299217	0.476809	0.435835	0.619643	0.100946
1782	1	90900000	91000000	0.267457	0.500092	0.51637	0.478635	0.115828
1783	1	90950000	91050000	0.36564	0.381415	0.298413	0.320975	0.115828
1784	1	91000000	91100000	0.36564	0.701349	0.748112	0.8306	0.219745
1785	1	91050000	91150000	0.36564	0.701349	0.748112	0.763257	0.124493
1786	1	91100000	91200000	0.36564	0.63925	0.648058	0.333587	0.0395103
1787	1	91150000	91250000	0.36564	0.490957	0.4229	0.215965	0.0395103
1788	1	91200000	91300000	0.36564	0.701349	0.748112	0.452632	0.140252
1789	1	91250000	91350000	0.36564	0.701349	0.748112	0.659178	0.166088
1790	1	91300000	91400000	0.36564	0.701349	0.748112	0.406537	0.166088
1791	1	91350000	91450000	0.36564	0.701349	0.748112	0.630725	0.179036
1792	1	91400000	91500000	0.36564	0.701349	0.748112	0.716215	0.179562
1793	1	91450000	91550000	0.242761	0.478546	0.526218	0.562355	0.0937492
1794	1	91500000	91600000	0.157136	0.377475	0.602142	0.47733	0.0435481
1795	1	91550000	91650000	0.263926	0.485062	0.494	0.269452	0.0435481
1796	1	91600000	91700000	0.286371	0.495475	0.478282	0.230094	0.0486807
1797	1	91650000	91750000	0.36564	0.33224	0.248933	0.171593	0.0683642
1798	1	91700000	91800000	0.36564	0.16199	0.101749	0.0678479	0.00469655
1799	1	91750000	91850000	0.36564	0.0399034	0.0200597	0.0121077	0.00244537
1800	1	91800000	91900000	0.36564	0.0163024	0.00736875	0.00398545	0.00244537
1801	1	91850000	91950000	0.222539	0.0577143	0.0356736	0.0720173	0.00302703
1802	1	91900000	92000000	0.282065	0.469994	0.442765	0.802192	0.244191
1803	1	91950000	92050000	0.36564	0.701349	0.748112	0.730493	0.0988941
1804	1	92000000	92100000	0.36564	0.649162	0.664992	0.402574	0.00493734
1805	1	92050000	92150000	0.36564	0.233462	0.159069	0.163211	0.00493734
1806	1	92100000	92200000	0.36564	0.498237	0.431399	0.269604	0.0340493
1807	1	92150000	92250000	0.36564	0.501923	0.43687	0.281374	0.034182
1808	1	92200000	92300000	0.36564	0.139549	0.0850404	0.133471	0.01818
1809	1	92250000	92350000	0.36564	0.354731	0.2712	0.251306	0.01818
1810	1	92300000	92400000	0.36564	0.661784	0.686089	0.497292	0.0614812
1811	1	92350000	92450000	0.36564	0.67112	0.699484	0.31581	0.0614812
1812	1	92400000	92500000	0.36564	0.701349	0.748112	0.662044	0.199878
1813	1	92450000	92550000	0.36564	0.701349	0.748112	0.464106	0.0454478
1814	1	92500000	92600000	0.36564	0.643367	0.655078	0.304712	0.0454478
1815	1	92550000	92650000	0.36564	0.701349	0.748112	0.570363	0.501013
1816	1	92600000	92700000	0.36564	0.701349	0.748112	0.782372	0.501013
1817	1	92650000	92750000	0.0700653	0.212085	0.725539	1	0.910293
1818	1	92700000	92800000	0.0388671	0.131596	0.748112	-2147483648	0.978623
1819	1	92750000	92850000	0.2388	0.526784	0.722792	1	0.726919
1820	1	92800000	92900000	0.182024	0.424144	0.630179	0.941806	0.386407
1821	1	92850000	92950000	0.209766	0.352148	0.356407	0.599029	0.165905
1822	1	92900000	93000000	0.180418	0.310054	0.335752	0.46936	0.165905
1823	1	92950000	93050000	0.343682	0.508997	0.452175	0.569958	0.184968
1824	1	93000000	93100000	0.36564	0.533731	0.479632	0.476103	0.184968
1825	1	93050000	93150000	0.36564	0.632796	0.637018	0.431748	0.270344
1826	1	93100000	93200000	0.36564	0.629477	0.631301	0.622181	0.297839
1827	1	93150000	93250000	0.359016	0.485676	0.417513	0.504027	0.202758
1828	1	93200000	93300000	0.36564	0.502057	0.437047	0.444988	0.202758
1829	1	93250000	93350000	0.36564	0.701349	0.748112	0.722913	0.440329
1830	1	93300000	93400000	0.36564	0.701349	0.748112	0.69397	0.440329
1831	1	93350000	93450000	0.147745	0.347416	0.534356	0.763822	0.478578
1832	1	93400000	93500000	0.283197	0.566677	0.637563	0.664957	0.0875799
1833	1	93450000	93550000	0.36564	0.701349	0.748112	0.66963	0.0875799
1834	1	93500000	93600000	0.36564	0.701349	0.748112	0.776899	0.10731
1835	1	93550000	93650000	0.36564	0.701349	0.748112	0.937436	0.379522
1836	1	93600000	93700000	0.36564	0.701349	0.748112	0.952045	0.520608
1837	1	93650000	93750000	0.36564	0.701349	0.748112	-2147483648	0.520608
1838	1	93700000	93800000	0.36564	0.673552	0.632361	-2147483648	0.556425
1839	1	93750000	93850000	0.36564	0.52514	0.46775	0.258384	0.132935
1840	1	93800000	93900000	0.36564	0.388814	0.306138	0.120963	0.113522
1841	1	93850000	93950000	0.36564	0.68753	0.726744	0.378338	0.113522
1842	1	93900000	94000000	0.36564	0.701349	0.748112	0.72083	0.277302
1843	1	93950000	94050000	0.36564	0.701349	0.748112	0.540462	0.11124
1844	1	94000000	94100000	0.36564	0.701349	0.748112	0.575463	0.11124
1845	1	94050000	94150000	0.36564	0.701349	0.748112	0.817907	0.647318
1846	1	94100000	94200000	0.36564	0.68522	0.612203	0.373343	0.0737181
1847	1	94150000	94250000	0.217966	0.197633	0.157723	0.192868	0.0512686
1848	1	94200000	94300000	0.218724	0.162379	0.12298	0.139592	0.0512686
1849	1	94250000	94350000	0.36564	0.330268	0.246947	0.164795	0.0441306
1850	1	94300000	94400000	0.36564	0.443316	0.365896	0.182295	0.0441306
1851	1	94350000	94450000	0.36564	0.701349	0.748112	0.46509	0.0792175
1852	1	94400000	94500000	0.36564	0.41378	0.332891	0.280137	0.0439874
1853	1	94450000	94550000	0.284132	0.224895	0.161981	0.116056	0.0402924
1854	1	94500000	94600000	0.00386958	0.0154493	0.426035	0.43648	0.0402924
1855	1	94550000	94650000	0.0046097	0.0185115	0.453108	0.544782	0.0758041
1856	1	94600000	94700000	0.36564	0.176663	0.112991	0.0598014	0.010303
1857	1	94650000	94750000	0.36564	0.0744677	0.0408218	0.0140065	0.010303
1858	1	94700000	94800000	0.237781	0.527529	0.748112	0.556652	0.233659
1859	1	94750000	94850000	0.189631	0.44932	0.719181	0.504164	0.233659
1860	1	94800000	94900000	0.36564	0.641775	0.618937	0.858554	0.564625
1861	1	94850000	94950000	0.36564	0.620443	0.564037	0.837332	0.38387
1862	1	94900000	95000000	0.36564	0.665287	0.598841	0.806485	0.38387
1863	1	94950000	95050000	0.36564	0.386359	0.303404	0.285389	0.0602224
1864	1	95000000	95100000	0.36564	0.269095	0.190065	0.281622	0.0578592
1865	1	95050000	95150000	0.36564	0.520383	0.461172	0.261813	0.0255318
1866	1	95100000	95200000	0.36564	0.605817	0.590702	0.290066	0.0255318
1867	1	95150000	95250000	0.173157	0.397232	0.56993	0.764864	0.181913
1868	1	95200000	95300000	0.167431	0.366549	0.492904	0.809407	0.290839
1869	1	95250000	95350000	0.36564	0.696068	0.674447	0.739956	0.0698592
1870	1	95300000	95400000	0.36564	0.701349	0.748112	0.57186	0.0698592
1871	1	95350000	95450000	0.36564	0.550059	0.502596	0.308791	0.0895858
1872	1	95400000	95500000	0.36564	0.653636	0.672563	0.401246	0.107224
1873	1	95450000	95550000	0.36564	0.701349	0.748112	0.798169	0.286056
1874	1	95500000	95600000	0.36564	0.701349	0.748112	0.784135	0.242502
1875	1	95550000	95650000	0.36564	0.701349	0.748112	0.891391	0.242502
1876	1	95600000	95700000	0.36564	0.701349	0.748112	0.809279	0.210868
1877	1	95650000	95750000	0.36564	0.701349	0.748112	0.602773	0.0811609
1878	1	95700000	95800000	0.36564	0.701349	0.748112	0.734065	0.0811609
1879	1	95750000	95850000	0.36564	0.701349	0.748112	0.720385	0.118247
1880	1	95800000	95900000	0.36564	0.563174	0.521608	0.583009	0.118247
1881	1	95850000	95950000	0.286422	0.520568	0.522069	0.470787	0.177159
1882	1	95900000	96000000	0.36564	0.701349	0.748112	0.523882	0.175283
1883	1	95950000	96050000	0.124529	0.317336	0.593098	0.72403	0.175283
1884	1	96000000	96100000	0.183183	0.287109	0.2952	0.395924	0.0341362
1885	1	96050000	96150000	0.36564	0.34716	0.263621	0.188102	0.0206592
1886	1	96100000	96200000	0.36564	0.347552	0.264008	0.152846	0.0206592
1887	1	96150000	96250000	0.36564	0.438388	0.360197	0.138951	0.0384822
1888	1	96200000	96300000	0.36564	0.367198	0.283809	0.135906	0.0384822
1889	1	96250000	96350000	0.36564	0.458009	0.38287	0.24895	0.0579722
1890	1	96300000	96400000	0.36564	0.504654	0.440419	0.200737	0.0482766
1891	1	96350000	96450000	0.36564	0.303427	0.221376	0.0711206	0.0269408
1892	1	96400000	96500000	0.36564	0.061987	0.0330776	0.0285226	0.00494936
1893	1	96450000	96550000	0.299503	0.0265673	0.0131587	0.0106632	0.0037972
1894	1	96500000	96600000	0.201682	0.0236075	0.0135939	0.00483819	0.00299986
1895	1	96550000	96650000	0.306824	0.0221858	0.01069	0.00936261	0.00299986
1896	1	96600000	96700000	0.316258	0.35757	0.283089	0.207571	0.053985
1897	1	96650000	96750000	0.36564	0.529577	0.473875	0.542942	0.053985
1898	1	96700000	96800000	0.36564	0.121073	0.0719044	0.133218	0.0138727
1899	1	96750000	96850000	0.36564	0.169476	0.107484	0.0993001	0.0138727
1900	1	96800000	96900000	0.36564	0.309152	0.226755	0.14312	0.0377343
1901	1	96850000	96950000	0.36564	0.352208	0.268669	0.191881	0.0377343
1902	1	96900000	97000000	0.36564	0.149202	0.0921535	0.0654669	0.0239079
1903	1	96950000	97050000	0.252686	0.132181	0.0888	0.0720564	0.0239079
1904	1	97000000	97100000	0.171545	0.230143	0.22816	0.733232	0.222547
1905	1	97050000	97150000	0.36564	0.701349	0.748112	0.813353	0.301666
1906	1	97100000	97200000	0.36564	0.701349	0.748112	0.592351	0.246434
1907	1	97150000	97250000	0.36564	0.701349	0.748112	0.517663	0.246434
1908	1	97200000	97300000	0.36564	0.701349	0.748112	0.575056	0.176247
1909	1	97250000	97350000	0.36564	0.701349	0.748112	0.729603	0.176247
1910	1	97300000	97400000	0.36564	0.701349	0.748112	0.871767	0.4165
1911	1	97350000	97450000	0.36564	0.701349	0.748112	0.692416	0.269279
1912	1	97400000	97500000	0.36564	0.701349	0.748112	0.418901	0.0937449
1913	1	97450000	97550000	0.36564	0.167438	0.105923	0.203611	0.00408149
1914	1	97500000	97600000	0.36564	0.138552	0.0843962	0.0759564	0.00408149
1915	1	97550000	97650000	0.36564	0.24379	0.167886	0.0966494	0.00516486
1916	1	97600000	97700000	0.36564	0.528016	0.471622	0.253601	0.00516486
1917	1	97650000	97750000	0.36564	0.499579	0.433842	0.330792	0.00740343
1918	1	97700000	97800000	0.36564	0.288524	0.207586	0.187126	0.00740343
1919	1	97750000	97850000	0.36564	0.455653	0.380155	0.380085	0.16475
1920	1	97800000	97900000	0.36564	0.701349	0.748112	0.69376	0.156711
1921	1	97850000	97950000	0.148019	0.327151	0.462817	0.745167	0.102282
1922	1	97900000	98000000	0.083015	0.0579039	0.0713624	0.141109	0.00485227
1923	1	97950000	98050000	0.36564	0.0529509	0.0276321	0.0534016	0.00485227
1924	1	98000000	98100000	0.36564	0.701349	0.748112	0.477171	0.0639717
1925	1	98050000	98150000	0.36564	0.701349	0.748112	0.620868	0.156839
1926	1	98100000	98200000	0.36564	0.645122	0.655409	0.374901	0.118927
1927	1	98150000	98250000	0.36564	0.612841	0.602858	0.352022	0.118927
1928	1	98200000	98300000	0.36564	0.701349	0.748112	1	0.584104
1929	1	98250000	98350000	0.36564	0.667779	0.695968	0.324187	0.102323
1930	1	98300000	98400000	0.36564	0.350878	0.267313	0.0926064	0.0709921
1931	1	98350000	98450000	0.36564	0.357924	0.274415	0.0978134	0.0709921
1932	1	98400000	98500000	0.36564	0.65359	0.672487	0.314705	0.0952783
1933	1	98450000	98550000	0.36564	0.615843	0.608018	0.265052	0.0952783
1934	1	98500000	98600000	0.36564	0.273372	0.193876	0.0979801	0.0307817
1935	1	98550000	98650000	0.36564	0.123711	0.0737493	0.0398269	0.0220867
1936	1	98600000	98700000	0.309694	0.017844	0.00836101	0.0238218	0.0220867
1937	1	98650000	98750000	0.100305	0.0180032	0.0157098	0.0270718	0.0237834
1938	1	98700000	98800000	0.215294	0.169647	0.131101	0.152763	0.015942
1939	1	98750000	98850000	0.221245	0.357156	0.348267	0.366922	0.015942
1940	1	98800000	98900000	0.16569	0.246399	0.25846	0.212604	0.0149571
1941	1	98850000	98950000	0.159702	0.0457084	0.0330104	0.0199666	0.00537742
1942	1	98900000	99000000	0.34784	0.1183	0.0703333	0.0439435	0.00537742
1943	1	98950000	99050000	0.36564	0.572313	0.535518	0.254857	0.147742
1944	1	99000000	99100000	0.36564	0.547539	0.499009	0.242297	0.13169
1945	1	99050000	99150000	0.36564	0.538589	0.486369	0.188716	0.13169
1946	1	99100000	99200000	0.36564	0.701349	0.748112	0.375343	0.144166
1947	1	99150000	99250000	0.36564	0.701349	0.748112	0.783213	0.216161
1948	1	99200000	99300000	0.36564	0.701349	0.748112	0.669694	0.216161
1949	1	99250000	99350000	0.287373	0.318958	0.252693	0.332042	0.207541
1950	1	99300000	99400000	0.36564	0.589012	0.562813	0.66963	0.206794
1951	1	99350000	99450000	0.36564	0.701349	0.748112	0.934794	0.106196
1952	1	99400000	99500000	0.347587	0.677381	0.748112	0.859591	0.106196
1953	1	99450000	99550000	0.36564	0.701349	0.748112	0.873486	0.213023
1954	1	99500000	99600000	0.36564	0.362833	0.279394	0.4566	0.0288243
1955	1	99550000	99650000	0.309841	0.173248	0.113858	0.200069	0.0288243
1956	1	99600000	99700000	0.173931	0.222052	0.214934	0.461674	0.170052
1957	1	99650000	99750000	0.130091	0.18257	0.210651	0.310815	0.0654195
1958	1	99700000	99800000	0.36564	0.345776	0.262251	0.42246	0.0417555
1959	1	99750000	99850000	0.36564	0.691502	0.601426	0.72517	0.0417555
1960	1	99800000	99900000	0.36564	0.697456	0.69287	0.786724	0.491228
1961	1	99850000	99950000	0.36564	0.701349	0.748112	0.840439	0.382094
1962	1	99900000	100000000	0.36564	0.701349	0.748112	0.89864	0.330242
1963	1	99950000	100050000	0.36564	0.701349	0.748112	0.730331	0.143345
1964	1	100000000	100100000	0.36564	0.701349	0.748112	0.955818	0.143345
1965	1	100050000	100150000	0.36564	0.622869	0.620095	0.385477	0.0295755
1966	1	100100000	100200000	0.126723	0.173194	0.200621	0.141986	0.0295755
1967	1	100150000	100250000	0.0749663	0.220092	0.652141	0.444773	0.0528073
1968	1	100200000	100300000	0.0465698	0.105335	0.288272	0.318022	0.0532754
1969	1	100250000	100350000	0.36564	0.308968	0.211483	0.112495	0.0202787
1970	1	100300000	100400000	0.36564	0.472657	0.400342	0.165592	0.0202787
1971	1	100350000	100450000	0.36564	0.688744	0.728358	0.388002	0.110033
1972	1	100400000	100500000	0.36564	0.701349	0.748112	0.816653	0.191713
1973	1	100450000	100550000	0.36564	0.701349	0.748112	0.979424	0.600943
1974	1	100500000	100600000	0.36564	0.701349	0.748112	0.453506	0.0879384
1975	1	100550000	100650000	0.36564	0.701349	0.748112	0.472263	0.0879384
1976	1	100600000	100700000	0.36564	0.646204	0.62755	0.862529	0.603667
1977	1	100650000	100750000	0.0619733	0.157233	0.391052	0.55868	0.464636
1978	1	100700000	100800000	0.0346104	0.0821446	0.284201	0.548001	0.186828
1979	1	100750000	100850000	0.149602	0.314503	0.421808	0.554429	0.164112
1980	1	100800000	100900000	0.318668	0.639855	0.748112	0.630763	0.164112
1981	1	100850000	100950000	0.257818	0.401496	0.369712	0.545698	0.178375
1982	1	100900000	101000000	0.36564	0.419609	0.339349	0.556193	0.178375
1983	1	100950000	101050000	0.36564	0.6561	0.676544	0.324983	0.0899337
1984	1	101000000	101100000	0.36564	0.59298	0.569082	0.297673	0.0899337
1985	1	101050000	101150000	0.36564	0.701349	0.748112	0.5807	0.121083
1986	1	101100000	101200000	0.310137	0.604479	0.659639	0.721081	0.150054
1987	1	101150000	101250000	0.0611114	0.176579	0.524304	0.836689	0.150054
1988	1	101200000	101300000	0.0475812	0.152992	0.659374	0.947499	0.373151
1989	1	101250000	101350000	0.0959661	0.27196	0.748112	0.96192	0.686447
1990	1	101300000	101400000	0.111246	0.284418	0.545118	0.777082	0.297769
1991	1	101350000	101450000	0.193828	0.362044	0.401702	0.475377	0.271391
1992	1	101400000	101500000	0.36564	0.701349	0.748112	0.402239	0.271391
1993	1	101450000	101550000	0.36564	0.701349	0.748112	0.830187	0.377359
1994	1	101500000	101600000	0.36564	0.545485	0.453869	0.788829	0.196817
1995	1	101550000	101650000	0.0566126	0.169764	0.56281	0.561626	0.196817
1996	1	101600000	101700000	0.36564	0.636402	0.566004	0.608604	0.157089
1997	1	101650000	101750000	0.36564	0.701349	0.748112	0.837866	0.157089
1998	1	101700000	101800000	0.36564	0.701349	0.748112	0.908751	0.16068
[truncated: 50,820 more rows]

## Sheet: FS_KOL_H - all regions
	Chromosome	Window Start	Window End	P stSet	P mtSet	P iSet	P GESAT	minP mtLMM-int
0	1	700000	800000	0.36564	0.701349	0.748112	0.955434	0.609265
1	1	750000	850000	0.36564	0.701349	0.748112	0.984925	0.609265
2	1	800000	900000	0.312777	0.578334	0.593519	0.489143	0.238369
3	1	850000	950000	0.287422	0.572918	0.641571	0.72497	0.238369
4	1	900000	1000000	0.23538	0.446162	0.474718	0.840063	0.371929
5	1	950000	1050000	0.36564	0.604556	0.588632	0.31402	0.0926209
6	1	1000000	1100000	0.36564	0.642863	0.654235	0.40941	0.0926209
7	1	1050000	1150000	0.36564	0.701349	0.748112	0.823526	0.108065
8	1	1100000	1200000	0.36564	0.701349	0.748112	0.82835	0.256826
9	1	1150000	1250000	0.36564	0.701349	0.748112	0.473467	0.116802
10	1	1200000	1300000	0.36564	0.701349	0.748112	0.399341	0.116802
11	1	1250000	1350000	0.36564	0.701349	0.748112	0.680413	0.22608
12	1	1300000	1400000	0.36564	0.701349	0.748112	0.418226	0.22608
13	1	1350000	1450000	0.36564	0.610651	0.59887	0.243647	0.148386
14	1	1400000	1500000	0.36564	0.701349	0.748112	0.450027	0.148386
15	1	1450000	1550000	0.36564	0.701349	0.748112	0.830474	0.433336
16	1	1500000	1600000	0.36564	0.701349	0.748112	-2147483648	0.767458
17	1	1600000	1700000	0.36564	0.701349	0.748112	0.404331	0.216026
18	1	1650000	1750000	0.36564	0.701349	0.748112	0.632796	0.216026
19	1	1700000	1800000	0.36564	0.701349	0.748112	0.628272	0.299737
20	1	1750000	1850000	0.36564	0.701349	0.748112	0.53454	0.299737
21	1	1800000	1900000	0.36564	0.6691	0.698086	0.416606	0.171689
22	1	1850000	1950000	0.36564	0.267343	0.1885	0.241614	0.0657377
23	1	1900000	2000000	0.36564	0.385672	0.302876	0.411604	0.0657377
24	1	1950000	2050000	0.36564	0.701349	0.748112	0.928648	0.40476
25	1	2000000	2100000	0.36564	0.701349	0.748112	0.606132	0.139248
26	1	2050000	2150000	0.36564	0.602683	0.585059	0.309237	0.139248
27	1	2100000	2200000	0.36564	0.566598	0.526691	0.399835	0.145339
28	1	2150000	2250000	0.36564	0.617791	0.611319	0.619726	0.145339
29	1	2200000	2300000	0.315536	0.405784	0.336277	0.508689	0.0529958
30	1	2250000	2350000	0.199336	0.349838	0.369415	0.595023	0.0529958
31	1	2300000	2400000	0.317049	0.591242	0.613256	0.752317	0.0571802
32	1	2350000	2450000	0.219949	0.125089	0.089109	0.180201	0.0286804
33	1	2400000	2500000	0.155629	0.0701031	0.0552398	0.113135	0.0286804
34	1	2450000	2550000	0.36564	0.561048	0.518483	0.295037	0.0438143
35	1	2500000	2600000	0.36564	0.491438	0.423512	0.164086	0.0658028
36	1	2550000	2650000	0.36564	0.269864	0.190757	0.0677669	0.0658028
37	1	2650000	2750000	0.36564	0.668004	0.696338	0.294696	0.0776221
38	1	2700000	2800000	0.36564	0.528916	0.472845	0.200066	0.0530727
39	1	2750000	2850000	0.36564	0.683279	0.717932	0.388666	0.0530727
40	1	2800000	2900000	0.36564	0.701349	0.748112	0.574358	0.0440864
41	1	2850000	2950000	0.36564	0.263213	0.184408	0.120743	0.014792
42	1	2900000	3000000	0.36564	0.285153	0.204493	0.149696	0.014792
43	1	2950000	3050000	0.36564	0.701349	0.748112	0.740266	0.118777
44	1	3000000	3100000	0.36564	0.701349	0.748112	0.650676	0.0943912
45	1	3050000	3150000	0.36564	0.617071	0.610053	0.596981	0.0943912
46	1	3100000	3200000	0.0185236	0.0532788	0.330316	0.872227	0.178321
47	1	3150000	3250000	0.039019	0.126823	0.589576	0.897127	0.0927406
48	1	3200000	3300000	0.333941	0.342274	0.262779	0.660845	0.0155895
49	1	3250000	3350000	0.317806	0.374738	0.300846	0.741379	0.0155895
50	1	3300000	3400000	0.36564	0.701349	0.748112	0.732037	0.115841
51	1	3350000	3450000	0.36564	0.657043	0.678315	0.482163	0.115841
52	1	3400000	3500000	0.36564	0.701349	0.748112	0.626293	0.0883802
53	1	3450000	3550000	0.36564	0.483793	0.413961	0.273313	0.0741629
54	1	3500000	3600000	0.36564	0.382884	0.299844	0.120134	0.0719282
55	1	3550000	3650000	0.248405	0.457109	0.469816	0.489734	0.0719282
56	1	3600000	3700000	0.144259	0.364539	0.67115	0.902615	0.176363
57	1	3650000	3750000	0.18366	0.394978	0.507062	0.836437	0.176363
58	1	3700000	3800000	0.209748	0.383771	0.409092	0.755826	0.272899
59	1	3750000	3850000	0.112568	0.228902	0.342153	0.866333	0.272899
60	1	3800000	3900000	0.051671	0.141383	0.422607	0.689193	0.401049
61	1	3900000	4000000	0.36564	0.701349	0.748112	-2147483648	0.385089
62	1	3950000	4050000	0.165747	0.387372	0.579196	0.885055	0.330879
63	1	4000000	4100000	0.085941	0.249634	0.748112	0.860581	0.309624
64	1	4050000	4150000	0.0238072	0.0746286	0.422085	0.67871	0.125412
65	1	4100000	4200000	0.0463371	0.135654	0.470646	0.658004	0.125412
66	1	4150000	4250000	0.364666	0.283981	0.203552	0.154535	0.00602368
67	1	4200000	4300000	0.357527	0.305556	0.223889	0.280884	0.00602368
68	1	4250000	4350000	0.36564	0.390686	0.308095	0.298508	0.0360637
69	1	4300000	4400000	0.36564	0.036842	0.0183583	0.0303576	0.00146467
70	1	4350000	4450000	0.166387	0.211594	0.208594	0.217233	0.00146467
71	1	4400000	4500000	0.11977	0.315764	0.652683	0.750539	0.0945017
72	1	4450000	4550000	0.355264	0.359662	0.277143	0.348012	0.00548127
73	1	4500000	4600000	0.36564	0.293636	0.212159	0.21177	0.00548127
74	1	4550000	4650000	0.36564	0.394235	0.311848	0.229703	0.0174413
75	1	4600000	4700000	0.36564	0.248526	0.171345	0.148571	0.0174413
76	1	4650000	4750000	0.36564	0.38511	0.301305	0.237327	0.0206803
77	1	4700000	4800000	0.36564	0.133427	0.0806953	0.111081	0.00727576
78	1	4750000	4850000	0.36564	0.0379012	0.0189465	0.0169112	0.00119037
79	1	4800000	4900000	0.36564	0.171852	0.10931	0.0745067	0.00119037
80	1	4850000	4950000	0.183018	0.440022	0.748112	0.781389	0.047932
81	1	4900000	5000000	0.36564	0.701349	0.748112	0.984696	0.389208
82	1	4950000	5050000	0.209177	0.435489	0.521989	0.884091	0.112378
83	1	5000000	5100000	0.147274	0.34834	0.541714	0.620667	0.112378
84	1	5050000	5150000	0.36564	0.701349	0.748112	0.819138	0.276787
85	1	5100000	5200000	0.36564	0.313397	0.230777	0.133253	0.010827
86	1	5150000	5250000	0.36564	0.215312	0.143912	0.0603421	0.010827
87	1	5200000	5300000	0.36564	0.158982	0.099187	0.0635305	0.00691567
88	1	5250000	5350000	0.36564	0.211329	0.140635	0.0569897	0.00691567
89	1	5300000	5400000	0.36564	0.385254	0.302372	0.226624	0.0105426
90	1	5350000	5450000	0.36564	0.609816	0.597654	0.363416	0.147316
91	1	5400000	5500000	0.306488	0.381823	0.312889	0.141087	0.0117916
92	1	5450000	5550000	0.210555	0.111894	0.0798284	0.128199	0.0117916
93	1	5500000	5600000	0.36564	0.265761	0.187094	0.427448	0.0229179
94	1	5550000	5650000	0.36564	0.701349	0.748112	0.865447	0.291454
95	1	5600000	5700000	0.36564	0.701349	0.748112	0.642379	0.0932724
96	1	5650000	5750000	0.36564	0.701349	0.748112	0.467661	0.0932724
97	1	5700000	5800000	0.36564	0.701349	0.748112	0.676994	0.094458
98	1	5750000	5850000	0.36564	0.627574	0.628056	0.329158	0.0399858
99	1	5800000	5900000	0.129038	0.142393	0.152097	0.0975285	0.0399858
100	1	5850000	5950000	0.045032	0.10426	0.296167	0.4373	0.128325
101	1	5900000	6000000	0.101944	0.272511	0.589213	0.639695	0.158692
102	1	5950000	6050000	0.344166	0.447886	0.37512	0.28422	0.041034
103	1	6000000	6100000	0.36564	0.522864	0.464648	0.336348	0.041034
104	1	6050000	6150000	0.36564	0.701349	0.748112	0.73768	0.239889
105	1	6100000	6200000	0.36564	0.701349	0.748112	0.552822	0.137295
106	1	6150000	6250000	0.36564	0.701349	0.748112	0.647476	0.137295
107	1	6200000	6300000	0.36564	0.701349	0.748112	0.717919	0.108688
108	1	6250000	6350000	0.36564	0.701349	0.748112	0.780872	0.108688
109	1	6300000	6400000	0.36564	0.701349	0.748112	0.854893	0.205227
110	1	6350000	6450000	0.342658	0.646753	0.685857	0.695582	0.205227
111	1	6400000	6500000	0.334016	0.659983	0.748112	0.789087	0.285243
112	1	6450000	6550000	0.360069	0.200969	0.132424	0.108554	0.0313992
113	1	6500000	6600000	0.202017	0.188647	0.155933	0.0810063	0.0313992
114	1	6550000	6650000	0.117292	0.317156	0.748112	0.653376	0.0487302
115	1	6600000	6700000	0.233395	0.151092	0.108621	0.104842	0.00327812
116	1	6650000	6750000	0.36564	0.129364	0.0777853	0.045025	0.00327812
117	1	6700000	6800000	0.36564	0.701349	0.748112	0.44598	0.0707023
118	1	6750000	6850000	0.36564	0.701349	0.748112	0.61276	0.164211
119	1	6800000	6900000	0.36564	0.701349	0.748112	0.457032	0.165927
120	1	6850000	6950000	0.36564	0.537653	0.485076	0.478351	0.12835
121	1	6900000	7000000	0.36564	0.642738	0.653893	0.514226	0.12835
122	1	6950000	7050000	0.36564	0.356884	0.273382	0.412678	0.0476365
123	1	7000000	7100000	0.349641	0.257179	0.180431	0.230175	0.0476365
124	1	7050000	7150000	0.247833	0.316715	0.270919	0.307891	0.0923031
125	1	7100000	7200000	0.250792	0.467278	0.484652	0.848188	0.171268
126	1	7150000	7250000	0.36564	0.701349	0.748112	0.98818	0.373205
127	1	7200000	7300000	0.0604374	0.181255	0.590846	0.95739	0.373205
128	1	7250000	7350000	0.0276432	0.0965964	0.629456	0.905065	0.300766
129	1	7300000	7400000	0.108074	0.233771	0.373213	0.68772	0.0934134
130	1	7350000	7450000	0.36564	0.0674559	0.0364552	0.020341	0.00275436
131	1	7400000	7500000	0.36564	0.0112181	0.00487765	0.00556596	0.00275436
132	1	7450000	7550000	0.245221	0.0063924	0.00291827	0.00547925	0.00432628
133	1	7500000	7600000	0.0289815	0.0500668	0.168157	0.110793	0.00915547
134	1	7550000	7650000	0.0296819	0.104989	0.729564	0.558015	0.0795739
135	1	7600000	7700000	0.36564	0.701349	0.748112	0.887219	0.223549
136	1	7650000	7750000	0.36564	0.701349	0.748112	0.974744	0.40978
137	1	7700000	7800000	0.103129	0.244692	0.434687	0.958129	0.40978
138	1	7750000	7850000	0.027735	0.0428308	0.142659	0.442506	0.0311312
139	1	7800000	7900000	0.160988	0.126854	0.110584	0.124525	0.0206343
140	1	7850000	7950000	0.36564	0.183273	0.118129	0.0593125	0.00570073
141	1	7900000	8000000	0.36564	0.135072	0.0818811	0.0293266	0.00570073
142	1	7950000	8050000	0.36564	0.483397	0.413469	0.218738	0.0254481
143	1	8000000	8100000	0.306965	0.594644	0.642868	0.717207	0.30296
144	1	8050000	8150000	0.300755	0.596762	0.666628	0.847711	0.499195
145	1	8100000	8200000	0.36564	0.701349	0.748112	0.965415	0.542811
146	1	8150000	8250000	0.330255	0.282708	0.205717	0.183729	0.0261001
147	1	8200000	8300000	0.36564	0.189323	0.122895	0.0925602	0.0237154
148	1	8250000	8350000	0.36564	0.463373	0.389193	0.305947	0.0237154
149	1	8300000	8400000	0.329432	0.654055	0.748112	0.553011	0.0481058
150	1	8350000	8450000	0.36564	0.701349	0.748112	0.653607	0.141745
151	1	8400000	8500000	0.36564	0.701349	0.748112	0.543639	0.191679
152	1	8450000	8550000	0.36564	0.701349	0.748112	0.54387	0.191679
153	1	8500000	8600000	0.36564	0.554094	0.508308	0.600216	0.263375
154	1	8550000	8650000	0.36564	0.605748	0.59068	0.750778	0.263375
155	1	8600000	8700000	0.36564	0.701349	0.748112	0.866637	0.378689
156	1	8650000	8750000	0.36564	0.597002	0.516959	0.691384	0.378689
157	1	8700000	8800000	0.36564	0.678391	0.588903	0.747516	0.301223
158	1	8750000	8850000	0.329342	0.606863	0.625063	0.91735	0.301223
159	1	8800000	8900000	0.309476	0.619904	0.708406	0.981067	0.484836
160	1	8850000	8950000	0.36564	0.701349	0.748112	0.88978	0.288715
161	1	8900000	9000000	0.36564	0.701349	0.748112	0.741912	0.140146
162	1	8950000	9050000	0.36564	0.701349	0.748112	0.491287	0.0219371
163	1	9000000	9100000	0.36564	0.701349	0.748112	0.676062	0.0219371
164	1	9050000	9150000	0.36564	0.701349	0.748112	0.957345	0.337916
165	1	9100000	9200000	0.36564	0.701349	0.748112	0.699119	0.142454
166	1	9150000	9250000	0.36564	0.411043	0.329896	0.250175	0.10356
167	1	9200000	9300000	0.36564	0.508497	0.445172	0.3963	0.10356
168	1	9250000	9350000	0.36564	0.701349	0.748112	0.580583	0.00823907
169	1	9300000	9400000	0.36564	0.274569	0.194931	0.384448	0.00823907
170	1	9350000	9450000	0.236399	0.30396	0.263841	0.606277	0.154522
171	1	9400000	9500000	0.36564	0.440868	0.363099	0.352815	0.0797503
172	1	9450000	9550000	0.0984734	0.0601224	0.0647795	0.188359	0.0220805
173	1	9500000	9600000	0.0493891	0.0340327	0.0594743	0.383641	0.0220805
174	1	9550000	9650000	0.36564	0.701349	0.748112	0.850862	0.646346
175	1	9600000	9700000	0.195646	0.417365	0.522742	0.903095	0.500638
176	1	9650000	9750000	0.230057	0.48456	0.586916	0.933167	0.468868
177	1	9700000	9800000	0.36564	0.701349	0.748112	0.77619	0.255842
178	1	9750000	9850000	0.36564	0.621236	0.617318	0.563947	0.151576
179	1	9800000	9900000	0.36564	0.499801	0.434138	0.459068	0.151576
180	1	9850000	9950000	0.36564	0.701349	0.748112	0.442397	0.304732
181	1	9900000	10000000	0.36564	0.580537	0.548568	0.314056	0.0816873
182	1	9950000	10050000	0.36564	0.27686	0.196994	0.177591	0.0790562
183	1	10000000	10100000	0.36564	0.291882	0.210648	0.211198	0.0790562
184	1	10050000	10150000	0.36564	0.701349	0.748112	0.529132	0.366367
185	1	10100000	10200000	0.36564	0.225357	0.152246	0.109267	0.0237766
186	1	10150000	10250000	0.36564	0.308224	0.225877	0.101327	0.0237766
187	1	10200000	10300000	0.263351	0.54171	0.634356	0.572613	0.0929319
188	1	10250000	10350000	0.295228	0.608784	0.748112	0.983917	0.679693
189	1	10300000	10400000	0.36564	0.608088	0.560258	0.566669	0.465589
190	1	10350000	10450000	0.36564	0.699047	0.730126	0.637429	0.233122
191	1	10400000	10500000	0.36564	0.701349	0.748112	0.616786	0.233122
192	1	10450000	10550000	0.36564	0.680129	0.551466	0.60177	0.230424
193	1	10500000	10600000	0.36564	0.290811	0.209682	0.263015	0.0855618
194	1	10550000	10650000	0.36564	0.180482	0.115979	0.047567	0.00791303
195	1	10600000	10700000	0.36564	0.216564	0.144941	0.0441842	0.00791303
196	1	10650000	10750000	0.36564	0.101916	0.0587536	0.0361953	0.00547491
197	1	10700000	10800000	0.36564	0.167544	0.106004	0.0408238	0.00547491
198	1	10750000	10850000	0.12726	0.139315	0.149555	0.52218	0.0680769
199	1	10800000	10900000	0.0712216	0.153009	0.307961	0.552156	0.0520062
200	1	10850000	10950000	0.00588614	0.0244088	0.537959	0.856952	0.0520062
201	1	10900000	11000000	0.0062256	0.0237192	0.43432	0.787731	0.175631
202	1	10950000	11050000	0.19331	0.330291	0.347257	0.679934	0.175631
203	1	11000000	11100000	0.223712	0.444693	0.499812	0.983032	0.420332
204	1	11050000	11150000	0.36564	0.701349	0.748112	0.798965	0.420332
205	1	11100000	11200000	0.36564	0.701349	0.748112	0.553288	0.474355
206	1	11150000	11250000	0.36564	0.701349	0.748112	0.745862	0.601984
207	1	11200000	11300000	0.111239	0.250977	0.409197	0.670249	0.439317
208	1	11250000	11350000	0.0655227	0.159116	0.368334	0.548301	0.439317
209	1	11300000	11400000	0.156607	0.3061	0.380422	0.714484	0.168402
210	1	11350000	11450000	0.36564	0.541114	0.484169	0.855778	0.168402
211	1	11400000	11500000	0.36564	0.701349	0.748112	0.83563	0.282976
212	1	11450000	11550000	0.36564	0.701349	0.748112	0.816653	0.282976
213	1	11500000	11600000	0.36564	0.156853	0.0978601	0.118419	0.021122
214	1	11550000	11650000	0.36564	0.184729	0.119263	0.0889826	0.021122
215	1	11600000	11700000	0.36564	0.598516	0.577938	0.417477	0.0989814
216	1	11650000	11750000	0.36564	0.701349	0.748112	0.574614	0.0353823
217	1	11700000	11800000	0.305211	0.00984054	0.00435416	0.0542922	0.000974755
218	1	11750000	11850000	0.36564	0.0156406	0.00703312	0.059249	0.000974755
219	1	11800000	11900000	0.36564	0.701349	0.748112	0.629646	0.155448
220	1	11850000	11950000	0.36564	0.665207	0.69182	0.750913	0.126769
221	1	11900000	12000000	0.36564	0.657011	0.678246	0.451696	0.0681764
222	1	11950000	12050000	0.36564	0.415162	0.3344	0.323444	0.0681764
223	1	12000000	12100000	0.259098	0.319654	0.267231	0.776793	0.212825
224	1	12050000	12150000	0.36564	0.701349	0.748112	0.494086	0.0514974
225	1	12100000	12200000	0.36564	0.420096	0.339833	0.256302	0.030861
226	1	12150000	12250000	0.0490458	0.0712221	0.153311	0.126759	0.0224261
227	1	12200000	12300000	0.0136483	0.0101393	0.0479993	0.0704221	0.0224261
228	1	12250000	12350000	0.0375727	0.00514332	0.00845491	0.126635	0.0321771
229	1	12300000	12400000	0.36564	0.614588	0.563404	0.370867	0.168089
230	1	12350000	12450000	0.203664	0.450698	0.597988	0.52316	0.299106
231	1	12400000	12500000	0.287128	0.512683	0.506653	0.383718	0.299106
232	1	12450000	12550000	0.36564	0.701349	0.748112	0.434485	0.0966731
233	1	12500000	12600000	0.364859	0.296533	0.215106	0.299872	0.0417322
234	1	12550000	12650000	0.118515	0.227053	0.318218	0.177878	0.0417322
235	1	12600000	12700000	0.080571	0.237337	0.743053	0.441608	0.0824514
236	1	12650000	12750000	0.17966	0.392562	0.51688	0.794315	0.195675
237	1	12700000	12800000	0.36564	0.242994	0.167203	0.0644506	0.0187779
238	1	12750000	12850000	0.36564	0.142244	0.0870697	0.0243662	0.010323
239	1	12800000	12900000	0.248085	0.115675	0.0763166	0.0484595	0.010323
240	1	12850000	12950000	0.127988	0.255017	0.35245	0.564166	0.217689
241	1	13100000	13200000	0.36564	0.424758	0.344974	-2147483648	0.144122
242	1	13150000	13250000	0.36564	0.424758	0.344974	-2147483648	0.144122
243	1	13700000	13800000	0.14554	0.372702	0.748112	0.962546	0.551557
244	1	13750000	13850000	0.36564	0.389928	0.307418	0.671647	0.0194354
245	1	13800000	13900000	0.339864	0.503277	0.446056	0.620231	0.0194354
246	1	13850000	13950000	0.26798	0.541957	0.617533	0.605247	0.0939152
247	1	13900000	14000000	0.36564	0.658431	0.680633	0.606335	0.0939152
248	1	13950000	14050000	0.36564	0.701349	0.678134	0.558899	0.154027
249	1	14000000	14100000	0.344226	0.545535	0.503757	0.500854	0.154027
250	1	14050000	14150000	0.333139	0.62864	0.664509	0.415663	0.0593458
251	1	14100000	14200000	0.36564	0.52003	0.46065	0.251364	0.0345582
252	1	14150000	14250000	0.187567	0.416469	0.558175	0.33099	0.0345582
253	1	14200000	14300000	0.200372	0.433126	0.551098	0.70789	0.0390036
254	1	14250000	14350000	0.36564	0.701349	0.748112	0.507071	0.0731574
255	1	14300000	14400000	0.36564	0.162108	0.10179	0.083083	0.0274167
256	1	14350000	14450000	0.338937	0.0910186	0.0519357	0.0335297	0.00896807
257	1	14400000	14500000	0.0497927	0.0656075	0.135136	0.291399	0.00896807
258	1	14450000	14550000	0.0937394	0.177753	0.282266	0.729792	0.238138
259	1	14500000	14600000	0.36564	0.701349	0.748112	0.65729	0.0329838
260	1	14550000	14650000	0.36564	0.602164	0.584567	0.444468	0.0329838
261	1	14600000	14700000	0.36564	0.701349	0.748112	0.509006	0.106238
262	1	14650000	14750000	0.36564	0.699865	0.617387	0.73515	0.221335
263	1	14700000	14800000	0.36564	0.426377	0.346599	0.243489	0.0435715
264	1	14750000	14850000	0.36564	0.299086	0.217323	0.178863	0.0251779
265	1	14800000	14900000	0.29614	0.0534714	0.0290962	0.276281	0.0251779
266	1	14850000	14950000	0.192279	0.22402	0.201613	0.201841	0.0322628
267	1	14900000	15000000	0.273651	0.543374	0.602886	0.397479	0.0621167
268	1	14950000	15050000	0.212271	0.485971	0.718839	0.762675	0.244414
269	1	15000000	15100000	0.180397	0.322727	0.357539	0.53242	0.185183
270	1	15050000	15150000	0.0137479	0.0430836	0.356695	0.183079	0.067599
271	1	15100000	15200000	0.0261253	0.0725024	0.341729	0.22744	0.067599
272	1	15150000	15250000	0.33178	0.549568	0.517909	0.366994	0.0429998
273	1	15200000	15300000	0.36564	0.548764	0.4507	0.234918	0.0429998
274	1	15250000	15350000	0.36564	0.701349	0.748112	0.497068	0.0776274
275	1	15300000	15400000	0.36564	0.104094	0.0602004	0.050543	0.00115566
276	1	15350000	15450000	0.36564	0.0133852	0.00592074	0.00471837	0.00115566
277	1	15400000	15500000	0.36564	0.093522	0.053124	0.0196196	0.00611147
278	1	15450000	15550000	0.357136	0.263657	0.185672	0.117664	0.00895311
279	1	15500000	15600000	0.36564	0.605097	0.589535	0.31844	0.0368951
280	1	15550000	15650000	0.36564	0.626021	0.62546	0.633303	0.0590626
281	1	15600000	15700000	0.36564	0.581244	0.549765	0.618254	0.0489466
282	1	15650000	15750000	0.36564	0.701349	0.748112	0.575703	0.0489466
283	1	15700000	15800000	0.36564	0.701349	0.748112	0.610866	0.0938436
284	1	15750000	15850000	0.36564	0.701349	0.748112	0.471351	0.0871779
285	1	15800000	15900000	0.36564	0.69513	0.716673	0.510519	0.0871779
286	1	15850000	15950000	0.36564	0.701349	0.748112	0.618487	0.420071
287	1	15900000	16000000	0.36564	0.477997	0.40682	0.429464	0.169926
288	1	15950000	16050000	0.36564	0.701349	0.748112	0.685452	0.169926
289	1	16000000	16100000	0.36564	0.701349	0.748112	0.727643	0.113641
290	1	16050000	16150000	0.36564	0.701349	0.748112	0.682517	0.113641
291	1	16100000	16200000	0.36564	0.562952	0.521266	0.593836	0.185989
292	1	16150000	16250000	0.36564	0.701349	0.748112	0.566197	0.185989
293	1	16200000	16300000	0.36564	0.653422	0.672058	0.657701	0.236047
294	1	16250000	16350000	0.36564	0.524406	0.466742	0.654024	0.236047
295	1	16300000	16400000	0.278546	0.484122	0.469619	0.867083	0.26481
296	1	16350000	16450000	0.36564	0.701349	0.748112	0.815241	0.207042
297	1	16400000	16500000	0.0670576	0.200427	0.636618	0.814738	0.207042
298	1	16450000	16550000	0.0278697	0.0923291	0.517414	0.82839	0.285376
299	1	16500000	16600000	0.36564	0.00713479	0.00296205	0.000797037	0.000156916
300	1	16550000	16650000	0.36564	0.00423631	0.00167728	0.000265848	0.000156916
301	1	16600000	16700000	0.36564	0.00695114	0.00288509	0.00050361	0.000329374
302	1	16650000	16750000	0.36564	0.0195271	0.00899785	0.0028948	0.00152517
303	1	16700000	16800000	0.36564	0.0409545	0.0206658	0.0121988	0.00506278
304	1	16750000	16850000	0.36564	0.0968904	0.0553742	0.0316193	0.00953639
305	1	16800000	16900000	0.36564	0.0990598	0.0568411	0.0121181	0.00953639
306	1	16850000	16950000	0.36564	0.678234	0.559358	0.374495	0.282085
307	1	16900000	17000000	0.36564	0.642967	0.654501	-2147483648	0.282085
308	1	17150000	17250000	0.36564	0.701349	0.748112	-2147483648	0.897882
309	1	17200000	17300000	0.123215	0.29517	0.492724	0.831427	0.418239
310	1	17250000	17350000	0.36564	0.0170775	0.00775687	0.0373711	7.54392e-05
311	1	17300000	17400000	0.36564	0.0260748	0.0124385	0.0420026	7.54392e-05
312	1	17350000	17450000	0.36564	0.365067	0.2816	0.256425	0.0424172
313	1	17400000	17500000	0.36564	0.701349	0.748112	0.955827	0.355535
314	1	17450000	17550000	0.348385	0.67826	0.748112	0.975084	0.355535
315	1	17500000	17600000	0.056057	0.174105	0.645236	0.834949	0.165263
316	1	17550000	17650000	0.0258681	0.0636612	0.277039	0.620822	0.105928
317	1	17600000	17700000	0.0810557	0.139161	0.229338	0.439306	0.105928
318	1	17650000	17750000	0.269161	0.109536	0.0690839	0.0420159	0.00222377
319	1	17700000	17800000	0.216833	0.0645858	0.0411414	0.02171	0.00222377
320	1	17750000	17850000	0.36564	0.391537	0.308989	0.132032	0.0816601
321	1	17800000	17900000	0.36564	0.562375	0.520419	0.264434	0.0816601
322	1	17850000	17950000	0.36564	0.630024	0.632397	0.381517	0.0684616
323	1	17900000	18000000	0.36564	0.451568	0.375406	0.221703	0.0684616
324	1	17950000	18050000	0.36564	0.638155	0.646269	0.384367	0.114257
325	1	18000000	18100000	0.36564	0.701349	0.748112	0.810356	0.247878
326	1	18050000	18150000	0.36564	0.701349	0.748112	0.971342	0.352877
327	1	18100000	18200000	0.275235	0.574919	0.70278	0.989955	0.526239
328	1	18150000	18250000	0.176268	0.383103	0.503425	0.696421	0.0869429
329	1	18200000	18300000	0.25633	0.464719	0.469729	0.338954	0.0307173
330	1	18250000	18350000	0.36564	0.701349	0.748112	0.580906	0.0307173
331	1	18300000	18400000	0.36564	0.701349	0.748112	0.90509	0.247867
332	1	18350000	18450000	0.34539	0.404653	0.325893	0.841822	0.0775253
333	1	18400000	18500000	0.36564	0.157957	0.098639	0.305495	0.0525019
334	1	18450000	18550000	0.165726	0.268765	0.292935	0.277099	0.0525019
335	1	18500000	18600000	0.102409	0.073625	0.0802634	0.348749	0.0239024
336	1	18550000	18650000	0.36564	0.11379	0.0668486	0.0387935	0.00766528
337	1	18600000	18700000	0.13444	0.0764814	0.0679982	0.0335468	0.00766528
338	1	18650000	18750000	0.189496	0.447201	0.700845	0.514169	0.0259582
339	1	18700000	18800000	0.231056	0.373763	0.360209	0.360597	0.00235386
340	1	18750000	18850000	0.147388	0.0134248	0.00864727	0.0280689	0.00235386
341	1	18800000	18900000	0.346174	0.0231913	0.0109726	0.0206554	0.0049968
342	1	18850000	18950000	0.36564	0.671152	0.701439	0.380584	0.120411
343	1	18900000	19000000	0.36564	0.648003	0.640775	0.300121	0.125664
344	1	18950000	19050000	0.36564	0.216789	0.145134	0.0728144	0.0101543
345	1	19000000	19100000	0.36564	0.215738	0.144263	0.064613	0.0101543
346	1	19050000	19150000	0.36564	0.120547	0.0713588	0.0161173	0.00159858
347	1	19100000	19200000	0.36564	0.00476519	0.00190945	0.000767851	3.22879e-05
348	1	19150000	19250000	0.36564	0.00076109	0.000263873	0.00495213	3.22879e-05
349	1	19200000	19300000	0.36564	0.701349	0.748112	0.689175	0.0720742
350	1	19250000	19350000	0.36564	0.701349	0.748112	0.964767	0.329806
351	1	19300000	19400000	0.36564	0.701349	0.748112	0.91733	0.283865
352	1	19350000	19450000	0.36564	0.661834	0.671515	0.734477	0.256611
353	1	19400000	19500000	0.36564	0.701349	0.748112	0.582931	0.256611
354	1	19450000	19550000	0.36564	0.695661	0.677796	0.560104	0.217069
355	1	19500000	19600000	0.353231	0.678202	0.732472	0.656791	0.217069
356	1	19550000	19650000	0.15673	0.330268	0.435835	0.749778	0.162998
357	1	19600000	19700000	0.36564	0.701349	0.748112	0.688107	0.101219
358	1	19650000	19750000	0.36564	0.701349	0.748112	0.541547	0.101219
359	1	19700000	19800000	0.36564	0.603007	0.585997	0.481752	0.0423978
360	1	19750000	19850000	0.36564	0.701349	0.748112	0.59165	0.0423978
361	1	19800000	19900000	0.36564	0.701349	0.748112	0.720282	0.183427
362	1	19850000	19950000	0.36564	0.701349	0.748112	0.596304	0.0667908
363	1	19900000	20000000	0.36564	0.658713	0.681115	0.476601	0.0667908
364	1	19950000	20050000	0.36564	0.662188	0.634817	0.626991	0.0699164
365	1	20000000	20100000	0.192364	0.26554	0.253914	0.858494	0.132987
366	1	20050000	20150000	0.252921	0.267509	0.213769	0.435482	0.0139784
367	1	20100000	20200000	0.36564	0.246227	0.16997	0.0995419	0.0123622
368	1	20150000	20250000	0.255688	0.175231	0.124446	0.15906	0.00807043
369	1	20200000	20300000	0.36564	0.395119	0.312782	0.347297	0.00807043
370	1	20250000	20350000	0.36564	0.701349	0.748112	0.796438	0.27329
371	1	20300000	20400000	0.36564	0.701349	0.748112	0.78523	0.274753
372	1	20350000	20450000	0.36564	0.685131	0.579778	0.394472	0.0277533
373	1	20400000	20500000	0.36564	0.418918	0.338532	0.32736	0.0277533
374	1	20450000	20550000	0.36564	0.479039	0.408093	0.302938	0.055462
375	1	20500000	20600000	0.338493	0.595939	0.592162	0.361912	0.0627787
376	1	20550000	20650000	0.0458614	0.134053	0.466753	0.316836	0.0327405
377	1	20600000	20700000	0.0749245	0.156238	0.299213	0.200441	0.0327405
378	1	20650000	20750000	0.186439	0.349072	0.393272	0.307934	0.0729793
379	1	20700000	20800000	0.28679	0.235592	0.171057	0.140686	0.00453267
380	1	20750000	20850000	0.36564	0.192812	0.125685	0.109265	0.00453267
381	1	20800000	20900000	0.36564	0.701349	0.748112	0.435943	0.054817
382	1	20850000	20950000	0.36564	0.367858	0.283123	0.25031	0.0127003
383	1	20900000	21000000	0.36564	0.036611	0.0181763	0.0848289	0.0015284
384	1	20950000	21050000	0.36564	0.116699	0.0688682	0.0600075	0.0015284
385	1	21000000	21100000	0.152596	0.0692497	0.0551735	0.0799983	0.0311284
386	1	21050000	21150000	0.0877471	0.0373066	0.0403066	0.0466256	0.0311284
387	1	21100000	21200000	0.290901	0.0383401	0.0200609	0.0176702	0.0103204
388	1	21150000	21250000	0.36089	0.0483277	0.0249418	0.0260894	0.0103204
389	1	21200000	21300000	0.36564	0.281616	0.201286	0.0897063	0.0923158
390	1	21250000	21350000	0.252086	0.0325016	0.0175618	0.0267201	0.00882513
391	1	21300000	21400000	0.265998	0.0348138	0.0185629	0.0246519	0.00882513
392	1	21350000	21450000	0.320575	0.057351	0.0308535	0.0260756	0.0124543
393	1	21400000	21500000	0.105022	0.0139948	0.0114191	0.00902334	0.00918097
394	1	21450000	21550000	0.143283	0.0201498	0.0139189	0.014601	0.00918097
395	1	21500000	21600000	0.0732341	0.0773419	0.11456	0.0629639	0.012377
396	1	21550000	21650000	0.0432774	0.119986	0.404534	0.584884	0.0351272
397	1	21600000	21700000	0.175128	0.224582	0.217064	0.377548	0.018838
398	1	21650000	21750000	0.178653	0.178271	0.157801	0.204371	0.018838
399	1	21700000	21800000	0.0575239	0.0723705	0.132874	0.294265	0.133376
400	1	21750000	21850000	0.111888	0.217543	0.317117	0.398519	0.146232
401	1	21800000	21900000	0.222389	0.0561179	0.0345387	0.0151383	0.002822
402	1	21850000	21950000	0.350937	0.0418296	0.0212478	0.00745697	0.002822
403	1	21900000	22000000	0.15138	0.160538	0.156089	0.140992	0.0124181
404	1	21950000	22050000	0.0614453	0.179982	0.549383	0.436405	0.0265385
405	1	22000000	22100000	0.0646091	0.198994	0.732924	0.567913	0.0265385
406	1	22050000	22150000	0.0737603	0.216988	0.647666	0.826767	0.270251
407	1	22100000	22200000	0.277212	0.487561	0.477322	0.240568	0.0211364
408	1	22150000	22250000	0.342628	0.394623	0.315524	0.217727	0.0211364
409	1	22200000	22300000	0.36564	0.676599	0.612232	0.681309	0.408432
410	1	22250000	22350000	0.36564	0.701349	0.748112	0.486074	0.151329
411	1	22300000	22400000	0.153808	0.15667	0.149372	0.260153	0.0285132
412	1	22350000	22450000	0.113217	0.122915	0.140396	0.37414	0.0285132
413	1	22400000	22500000	0.36564	0.701349	0.748112	0.856549	0.162405
414	1	22450000	22550000	0.36564	0.701349	0.748112	0.909402	0.162405
415	1	22500000	22600000	0.36564	0.701349	0.748112	0.898482	0.170371
416	1	22550000	22650000	0.36564	0.701349	0.748112	0.878525	0.196528
417	1	22600000	22700000	0.36564	0.701349	0.748112	0.628033	0.0686605
418	1	22650000	22750000	0.262451	0.542539	0.6409	0.372772	0.0686605
419	1	22700000	22800000	0.278986	0.515699	0.5255	0.531787	0.0759739
420	1	22750000	22850000	0.36564	0.701349	0.748112	0.444175	0.269149
421	1	22800000	22900000	0.36564	0.435531	0.357028	0.230743	0.0663578
422	1	22850000	22950000	0.36564	0.302398	0.219834	0.107048	0.0374793
423	1	22900000	23000000	0.36564	0.488474	0.41977	0.171799	0.0374793
424	1	22950000	23050000	0.36564	0.588237	0.561146	0.507678	0.0787219
425	1	23000000	23100000	0.36564	0.701349	0.748112	0.775838	0.174357
426	1	23050000	23150000	0.303927	0.617805	0.729604	0.705365	0.113215
427	1	23100000	23200000	0.340904	0.596821	0.591334	0.369772	0.042543
428	1	23150000	23250000	0.36564	0.464327	0.390353	0.233191	0.042543
429	1	23200000	23300000	0.36564	0.627792	0.628527	0.570399	0.244372
430	1	23250000	23350000	0.36564	0.701349	0.748112	0.708011	0.336978
431	1	23300000	23400000	0.36564	0.670886	0.582523	0.447874	0.395265
432	1	23350000	23450000	0.36564	0.560112	0.515748	0.282943	0.116927
433	1	23400000	23500000	0.36564	0.372474	0.289153	0.174305	0.116927
434	1	23450000	23550000	0.36564	0.326835	0.243643	0.129175	0.0473379
435	1	23500000	23600000	0.36564	0.303892	0.221803	0.0700539	0.0226975
436	1	23550000	23650000	0.329685	0.362711	0.284741	0.22571	0.0226975
437	1	23600000	23700000	0.275468	0.559579	0.643909	0.8576	0.466088
438	1	23650000	23750000	0.217879	0.426404	0.474663	0.483462	0.0655208
439	1	23700000	23800000	0.176694	0.333563	0.385437	0.324281	0.0655208
440	1	23750000	23850000	0.305512	0.498733	0.46248	0.669031	0.188397
441	1	23800000	23900000	0.36564	0.701349	0.748112	0.860712	0.0897471
442	1	23850000	23950000	0.248974	0.207665	0.155776	0.204864	0.0107656
443	1	23900000	24000000	0.247857	0.347723	0.308293	0.366256	0.0107656
444	1	23950000	24050000	0.36564	0.701349	0.748112	0.752174	0.129878
445	1	24000000	24100000	0.349851	0.678918	0.747519	0.772085	0.235714
446	1	24050000	24150000	0.36564	0.701349	0.748112	0.891898	0.454408
447	1	24100000	24200000	0.36564	0.701349	0.748112	0.859581	0.573025
448	1	24150000	24250000	0.36564	0.701349	0.748112	-2147483648	0.573025
449	1	24200000	24300000	0.0217585	0.06488	0.369602	-2147483648	0.488359
450	1	24250000	24350000	0.0108061	0.0365254	0.388567	0.532422	0.251014
451	1	24300000	24400000	0.000323889	0.00190963	0.727573	0.745493	0.251014
452	1	24350000	24450000	0.0012931	0.00628898	0.538804	0.905	0.238883
453	1	24400000	24500000	0.116702	0.314897	0.718738	0.934355	0.0941988
454	1	24450000	24550000	0.36564	0.701349	0.748112	0.814627	0.0941988
455	1	24500000	24600000	0.36564	0.523399	0.465373	0.287137	0.122325
456	1	24550000	24650000	0.36564	0.466679	0.39316	0.227355	0.100208
457	1	24600000	24700000	0.36564	0.701349	0.748112	0.612557	0.100208
458	1	24650000	24750000	0.36564	0.701349	0.748112	0.594343	0.143322
459	1	24700000	24800000	0.36564	0.622945	0.620235	0.285681	0.0916569
460	1	24750000	24850000	0.340796	0.119699	0.0715325	0.0791921	0.0653902
461	1	24800000	24900000	0.36564	0.375949	0.292709	0.554531	0.0653902
462	1	24850000	24950000	0.36564	0.701349	0.745795	0.554075	0.112827
463	1	24900000	25000000	0.36564	0.596156	0.574212	0.344927	0.112827
464	1	24950000	25050000	0.36564	0.701349	0.748112	0.65381	0.270991
465	1	25000000	25100000	0.36564	0.701349	0.748112	0.843068	0.425137
466	1	25050000	25150000	0.36564	0.701349	0.748112	0.655269	0.402707
467	1	25100000	25200000	0.36564	0.701349	0.748112	0.769095	0.402707
468	1	25150000	25250000	0.36564	0.701349	0.748112	0.869397	0.28494
469	1	25200000	25300000	0.36564	0.701349	0.748112	0.894493	0.28494
470	1	25250000	25350000	0.18452	0.28347	0.287984	0.51406	0.0423872
471	1	25300000	25400000	0.142284	0.275703	0.355572	0.60833	0.0423872
472	1	25350000	25450000	0.36564	0.701349	0.748112	0.979146	0.196271
473	1	25400000	25500000	0.36564	0.701349	0.748112	0.964279	0.249945
474	1	25450000	25550000	0.307017	0.597003	0.648682	0.951507	0.249945
475	1	25500000	25600000	0.202498	0.342182	0.351684	0.618675	0.0690177
476	1	25550000	25650000	0.36564	0.273266	0.193785	-2147483648	0.0690177
477	1	25600000	25700000	0.36564	0.675725	0.66089	-2147483648	0.631272
478	1	25650000	25750000	0.36564	0.675725	0.66089	-2147483648	0.631272
479	1	25700000	25800000	0.36564	0.409222	0.327948	0.168954	0.166064
480	1	25750000	25850000	0.36564	0.409222	0.327948	0.168954	0.166064
481	1	25800000	25900000	0.36564	0.416087	0.335413	0.129383	0.107714
482	1	25850000	25950000	0.245798	0.485354	0.534237	0.221556	0.107714
483	1	25900000	26000000	0.20565	0.399024	0.44731	0.544644	0.270139
484	1	25950000	26050000	0.36564	0.469037	0.395979	0.309345	0.10105
485	1	26000000	26100000	0.36564	0.357755	0.27345	0.161344	0.0578599
486	1	26050000	26150000	0.36564	0.475905	0.404279	0.217057	0.0578599
487	1	26100000	26200000	0.36564	0.701349	0.748112	0.777532	0.288654
488	1	26150000	26250000	0.36564	0.701349	0.748112	0.461711	0.149447
489	1	26200000	26300000	0.36564	0.701349	0.748112	0.585356	0.149447
490	1	26250000	26350000	0.36564	0.701349	0.748112	0.924335	0.50029
491	1	26300000	26400000	0.36564	0.701349	0.748112	0.932852	0.474623
492	1	26350000	26450000	0.36564	0.701349	0.748112	0.912906	0.474623
493	1	26400000	26500000	0.36564	0.701349	0.748112	0.804897	0.141449
494	1	26450000	26550000	0.36564	0.701349	0.748112	0.603488	0.115017
495	1	26500000	26600000	0.36564	0.701349	0.748112	0.676737	0.115017
496	1	26550000	26650000	0.36564	0.701349	0.748112	0.637546	0.160124
497	1	26600000	26700000	0.36564	0.553127	0.506886	0.257126	0.0151831
498	1	26650000	26750000	0.36564	0.624442	0.6227	0.294156	0.0151831
499	1	26700000	26800000	0.160936	0.32452	0.408167	0.718008	0.176127
500	1	26750000	26850000	0.237033	0.454811	0.48859	0.612302	0.196411
501	1	26800000	26900000	0.205276	0.40912	0.470023	0.717533	0.144056
502	1	26850000	26950000	0.282008	0.519851	0.528246	0.843182	0.144056
503	1	26900000	27000000	0.359651	0.503863	0.440625	0.728507	0.183575
504	1	26950000	27050000	0.36564	0.228163	0.154595	0.205023	0.0932035
505	1	27000000	27100000	0.189506	0.299039	0.304304	0.118432	0.0839738
506	1	27050000	27150000	0.238576	0.267838	0.221345	0.207475	0.0839738
507	1	27100000	27200000	0.266471	0.512034	0.54392	0.279344	0.0934608
508	1	27150000	27250000	0.343778	0.605984	0.605339	0.292718	0.0934608
509	1	27200000	27300000	0.283881	0.396689	0.34226	0.279587	0.205546
510	1	27250000	27350000	0.170352	0.32223	0.378169	0.271529	0.140298
511	1	27300000	27400000	0.180153	0.377686	0.473305	0.493085	0.140298
512	1	27350000	27450000	0.187049	0.389196	0.478815	0.664614	0.146691
513	1	27400000	27500000	0.36564	0.701349	0.748112	0.747657	0.399732
514	1	27450000	27550000	0.35548	0.417141	0.337838	0.526893	0.169967
515	1	27500000	27600000	0.36564	0.225631	0.152423	0.12385	0.0481619
516	1	27550000	27650000	0.283927	0.276913	0.211151	0.0727396	0.0481619
517	1	27600000	27700000	0.0799266	0.214128	0.498852	0.517779	0.0900033
518	1	27650000	27750000	0.0437549	0.140029	0.600601	0.932229	0.460748
519	1	27700000	27800000	0.0358128	0.122463	0.709956	1	0.738107
520	1	27750000	27850000	0.0794909	0.234458	0.72708	0.876867	0.365349
521	1	27800000	27900000	0.324961	0.647123	0.74421	0.930103	0.365349
522	1	27850000	27950000	0.36564	0.701349	0.748112	0.820682	0.332231
523	1	27900000	28000000	0.36564	0.511699	0.449595	0.583262	0.207921
524	1	27950000	28050000	0.353743	0.489021	0.422796	0.567669	0.207921
525	1	28000000	28100000	0.147083	0.34911	0.546504	-2147483648	0.678513
526	1	28050000	28150000	0.147083	0.34911	0.546504	-2147483648	0.678513
527	1	28100000	28200000	0.314548	0.62708	0.712143	-2147483648	0.861765
528	1	28150000	28250000	0.0297165	0.0266815	0.0718069	0.0933724	0.069487
529	1	28200000	28300000	0.0599344	0.0433645	0.0668807	0.129086	0.069487
530	1	28250000	28350000	0.36564	0.669792	0.699002	0.407501	0.0925402
531	1	28300000	28400000	0.32225	0.623509	0.676549	0.883922	0.375445
532	1	28350000	28450000	0.36564	0.701349	0.748112	0.528611	0.145852
533	1	28400000	28500000	0.279247	0.477268	0.457477	0.305791	0.145852
534	1	28450000	28550000	0.0768599	0.133294	0.228132	0.269228	0.155771
535	1	28500000	28600000	0.0808237	0.0938784	0.134213	0.30616	0.146052
536	1	28550000	28650000	0.113448	0.124429	0.142402	0.336307	0.146052
537	1	28600000	28700000	0.162668	0.325286	0.40471	-2147483648	0.484311
538	1	28650000	28750000	0.36564	0.358284	0.26851	0.17747	0.122381
539	1	28700000	28800000	0.36564	0.350972	0.267436	0.149747	0.122381
540	1	28750000	28850000	0.36564	0.390458	0.307857	0.172949	0.168909
541	1	28800000	28900000	0.36564	0.390458	0.307857	0.172949	0.168909
542	1	28850000	28950000	0.313238	0.475108	0.422863	-2147483648	0.392946
543	1	28900000	29000000	0.273345	0.430424	0.394393	0.386913	0.387083
544	1	28950000	29050000	0.333354	0.498594	0.442802	0.452481	0.387083
545	1	29000000	29100000	0.36564	0.646223	0.660035	0.5294	0.383202
546	1	29050000	29150000	0.0648957	0.196617	0.658056	0.703411	0.223403
547	1	29100000	29200000	0.050677	0.162995	0.711417	0.447714	0.135857
548	1	29150000	29250000	0.0845916	0.176779	0.315352	0.16235	0.0226823
549	1	29200000	29300000	0.0724053	0.127696	0.228752	0.370105	0.0226823
550	1	29250000	29350000	0.0764368	0.201268	0.466251	0.663538	0.249324
551	1	29300000	29400000	0.36564	0.701349	0.748112	0.59668	0.209011
552	1	29350000	29450000	0.21776	0.329195	0.312591	0.592021	0.209011
553	1	29400000	29500000	0.138823	0.293165	0.407449	0.683703	0.252032
554	1	29450000	29550000	0.299602	0.510174	0.486353	0.541842	0.170231
555	1	29500000	29600000	0.36564	0.40123	0.319296	0.360377	0.1497
556	1	29550000	29650000	0.36564	0.462958	0.388728	0.348488	0.0348768
557	1	29600000	29700000	0.249166	0.205512	0.1537	0.178782	0.020725
558	1	29650000	29750000	0.36564	0.415074	0.334299	0.141308	0.020725
559	1	29700000	29800000	0.36564	0.198494	0.130214	0.0592415	0.0110872
560	1	29750000	29850000	0.36564	0.217549	0.145752	0.0514143	0.0110872
561	1	29800000	29900000	0.117917	0.207357	0.278129	0.481435	0.203921
562	1	29850000	29950000	0.313564	0.47251	0.419189	0.402949	0.203921
563	1	29950000	30050000	0.36564	0.701349	0.748112	-2147483648	0.857219
564	1	30000000	30100000	0.36564	0.701349	0.748112	0.849586	0.414941
565	1	30050000	30150000	0.36564	0.701349	0.748112	0.95157	0.414941
566	1	30100000	30200000	0.36564	0.481675	0.411317	0.428223	0.0678909
567	1	30150000	30250000	0.36564	0.265589	0.186947	0.0438505	0.0130922
568	1	30200000	30300000	0.36564	0.366448	0.283028	0.122988	0.0130922
569	1	30250000	30350000	0.36564	0.192229	0.125217	0.054317	0.0233922
570	1	30300000	30400000	0.36564	0.320582	0.237647	0.114693	0.0233922
571	1	30350000	30450000	0.36564	0.701349	0.748112	0.907871	0.144841
572	1	30400000	30500000	0.36564	0.701349	0.748112	0.853541	0.197321
573	1	30450000	30550000	0.0686468	0.201176	0.597445	0.671321	0.0627258
574	1	30500000	30600000	0.0317968	0.0921332	0.395789	0.347859	0.0627258
575	1	30550000	30650000	0.176427	0.234551	0.228948	0.127708	0.0152335
576	1	30600000	30700000	0.36564	0.356085	0.272586	0.40157	0.0152335
577	1	30650000	30750000	0.36564	0.701349	0.748112	0.863111	0.231714
578	1	30700000	30800000	0.36564	0.701349	0.748112	0.919362	0.324649
579	1	30750000	30850000	0.36564	0.701349	0.748112	0.676498	0.109213
580	1	30800000	30900000	0.36564	0.701349	0.748112	0.523418	0.109213
581	1	30850000	30950000	0.36564	0.701349	0.748112	0.603408	0.159825
582	1	30900000	31000000	0.36564	0.701349	0.748112	0.714327	0.162126
583	1	30950000	31050000	0.36564	0.701349	0.748112	0.910926	0.331671
584	1	31000000	31100000	0.36564	0.701349	0.748112	0.66948	0.203649
585	1	31050000	31150000	0.225902	0.48337	0.602056	0.659198	0.203649
586	1	31100000	31200000	0.238528	0.435241	0.447792	0.5848	0.0712291
587	1	31150000	31250000	0.36564	0.670976	0.59496	0.409499	0.0712291
588	1	31200000	31300000	0.36564	0.425069	0.345298	0.343488	0.0571302
589	1	31250000	31350000	0.347621	0.477283	0.409641	0.534042	0.0571302
590	1	31300000	31400000	0.301403	0.601229	0.677821	0.873935	0.105542
591	1	31350000	31450000	0.36564	0.701349	0.748112	0.901034	0.288721
592	1	31400000	31500000	0.0643937	0.172622	0.445959	0.803472	0.288721
593	1	31450000	31550000	0.0438299	0.10577	0.314505	0.712714	0.303789
594	1	31500000	31600000	0.0581025	0.106438	0.223972	0.149389	0.0303737
595	1	31550000	31650000	0.0500351	0.0733212	0.156126	0.0542247	0.0303737
596	1	31600000	31700000	0.36564	0.701349	0.748112	0.945521	0.479153
597	1	31650000	31750000	0.36564	0.701349	0.748112	0.828457	0.223635
598	1	31700000	31800000	0.36564	0.701349	0.748112	0.499886	0.154166
599	1	31750000	31850000	0.36564	0.701349	0.748112	0.435599	0.154166
600	1	31800000	31900000	0.36564	0.701349	0.748112	0.430912	0.155644
601	1	31850000	31950000	0.36564	0.701349	0.748112	0.601409	0.183601
602	1	31900000	32000000	0.36564	0.701349	0.748112	0.640862	0.164336
603	1	31950000	32050000	0.36564	0.701349	0.748112	0.490394	0.164336
604	1	32000000	32100000	0.36564	0.693406	0.581824	0.387937	0.0747652
605	1	32050000	32150000	0.36564	0.546675	0.497776	0.244961	0.0545824
606	1	32100000	32200000	0.36564	0.701349	0.748112	0.404854	0.0545824
607	1	32150000	32250000	0.36564	0.701349	0.748112	0.663654	0.306807
608	1	32200000	32300000	0.36564	0.701349	0.748112	0.649363	0.211077
609	1	32250000	32350000	0.36564	0.656597	0.536756	0.380185	0.0264347
610	1	32300000	32400000	0.36564	0.293268	0.211943	0.123107	0.00966636
611	1	32350000	32450000	0.36564	0.154265	0.0959135	0.0263408	0.00966636
612	1	32400000	32500000	0.307271	0.0373032	0.019154	0.00691996	0.00231014
613	1	32450000	32550000	0.142273	0.000515156	0.000255732	0.000368458	0.00116116
614	1	32500000	32600000	0.177445	0.00131544	0.000606931	0.000824337	0.00116116
615	1	32550000	32650000	0.36564	0.138207	0.0841483	-2147483648	0.0372464
616	1	32600000	32700000	0.36564	0.0890934	0.0502146	0.0356816	0.0373057
617	1	32650000	32750000	0.243622	0.071003	0.0434078	0.0217217	0.0102037
618	1	32700000	32800000	0.129713	0.03753	0.0302161	0.0613457	0.0102037
619	1	32750000	32850000	0.260093	0.558197	0.728003	-2147483648	0.923195
620	1	32800000	32900000	0.254837	0.0617452	0.0362173	0.0104945	0.00284797
621	1	32850000	32950000	0.359028	0.0336949	0.0166201	0.00345782	0.00245613
622	1	32900000	33000000	0.0240623	0.0234214	0.0755577	0.0926556	0.00245613
623	1	32950000	33050000	0.0307751	0.0800789	0.320304	0.528683	0.063615
624	1	33000000	33100000	0.0321279	0.0911943	0.381106	0.429519	0.063615
625	1	33050000	33150000	0.118319	0.314738	0.671627	0.852215	0.529041
626	1	33100000	33200000	0.319213	0.639217	0.740551	0.464715	0.145589
627	1	33150000	33250000	0.195823	0.252793	0.234066	0.491869	0.0874405
628	1	33200000	33300000	0.240071	0.370751	0.345608	0.516866	0.0874405
629	1	33250000	33350000	0.36564	0.513366	0.451867	0.462916	0.164731
630	1	33300000	33400000	0.32069	0.442821	0.377652	0.23716	0.0891772
631	1	33350000	33450000	0.169568	0.146923	0.128019	0.205867	0.0587582
632	1	33400000	33500000	0.36564	0.558302	0.44044	0.194586	0.0587582
633	1	33450000	33550000	0.36564	0.540276	0.488744	0.182602	0.156722
634	1	33500000	33600000	0.36564	0.136639	0.0830071	0.0695853	0.0168995
635	1	33550000	33650000	0.36564	0.131722	0.0794603	0.0595991	0.0168995
636	1	33600000	33700000	0.36564	0.701349	0.748112	0.864664	0.541104
637	1	33650000	33750000	0.36564	0.701349	0.748112	0.551831	0.210077
638	1	33700000	33800000	0.36564	0.598179	0.504564	0.559562	0.210077
639	1	33750000	33850000	0.0589172	0.185034	0.748112	0.679187	0.324474
640	1	33800000	33900000	0.0353129	0.118492	0.627606	0.753006	0.321427
641	1	33850000	33950000	0.140306	0.352996	0.63683	0.656871	0.0796572
642	1	33900000	34000000	0.185918	0.438177	0.676909	0.677019	0.0796572
643	1	33950000	34050000	0.140301	0.360131	0.702798	0.504458	0.0356001
644	1	34000000	34100000	0.263542	0.451577	0.436654	0.330079	0.0346745
645	1	34050000	34150000	0.36564	0.701349	0.748112	0.639505	0.0346745
646	1	34100000	34200000	0.36564	0.701349	0.699699	0.647672	0.109772
647	1	34150000	34250000	0.0430561	0.0220111	0.0399501	0.209662	0.0216829
648	1	34200000	34300000	0.019982	0.00686107	0.0208231	0.160958	0.0109924
649	1	34250000	34350000	0.00820832	0.00817509	0.0626823	0.149708	0.0109924
650	1	34300000	34400000	0.0135541	0.0172312	0.0938318	0.220431	0.0376598
651	1	34350000	34450000	0.36564	0.701349	0.748112	0.606073	0.0798029
652	1	34400000	34500000	0.36564	0.701349	0.748112	0.926555	0.235521
653	1	34450000	34550000	0.36564	0.701349	0.748112	0.957239	0.292224
654	1	34500000	34600000	0.108833	0.270701	0.498833	0.549001	0.0133528
655	1	34550000	34650000	0.0984491	0.15754	0.223924	0.24145	0.0133528
656	1	34600000	34700000	0.195982	0.178369	0.148153	0.251736	0.0236897
657	1	34650000	34750000	0.114304	0.206851	0.286308	0.414432	0.056441
658	1	34700000	34800000	0.36564	0.307919	0.22559	0.237725	0.0234214
659	1	34750000	34850000	0.36564	0.440584	0.362771	0.227712	0.0234214
660	1	34800000	34900000	0.212178	0.289957	0.266337	0.331138	0.0421706
661	1	34850000	34950000	0.112069	0.232103	0.352103	0.411056	0.0611148
662	1	34900000	35000000	0.36564	0.285834	0.205101	0.134566	0.0349506
663	1	34950000	35050000	0.36564	0.306387	0.223395	0.122914	0.0349506
664	1	35000000	35100000	0.36564	0.701349	0.748112	0.676662	0.11315
665	1	35050000	35150000	0.36564	0.701349	0.748112	0.502505	0.110859
666	1	35100000	35200000	0.36564	0.455655	0.380054	0.180016	0.110859
667	1	35150000	35250000	0.36564	0.64696	0.661242	0.352922	0.115433
668	1	35200000	35300000	0.36564	0.701349	0.748112	0.44699	0.326241
669	1	35250000	35350000	0.36564	0.431156	0.352048	0.173553	0.00946247
670	1	35300000	35400000	0.36564	0.18991	0.123345	0.0869075	0.00946247
671	1	35350000	35450000	0.109163	0.04664	0.0441452	0.0996107	0.0621685
672	1	35400000	35500000	0.36564	0.345396	0.26187	0.202844	0.143718
673	1	35450000	35550000	0.14949	0.121	0.110045	0.172267	0.143718
674	1	35500000	35600000	0.172209	0.19041	0.176508	0.361227	0.184675
675	1	35550000	35650000	0.205931	0.351831	0.361763	0.452269	0.332107
676	1	35600000	35700000	0.329217	0.333341	0.254777	0.520662	0.312345
677	1	35650000	35750000	0.36564	0.489223	0.420739	0.532523	0.312345
678	1	35700000	35800000	0.36564	0.646704	0.51897	-2147483648	0.403728
679	1	35750000	35850000	0.36564	0.701349	0.748112	-2147483648	0.397194
680	1	35800000	35900000	0.36564	0.701349	0.748112	0.431574	0.397194
681	1	35850000	35950000	0.36564	0.701349	0.748112	-2147483648	0.447561
682	1	35900000	36000000	0.36564	0.646009	0.659651	0.305207	0.175469
683	1	35950000	36050000	0.36564	0.624809	0.623369	0.31327	0.175469
684	1	36000000	36100000	0.36564	0.645656	0.658997	0.361628	0.234725
685	1	36050000	36150000	0.36564	0.701349	0.748112	0.523961	0.365748
686	1	36100000	36200000	0.340389	0.667504	0.748112	0.880018	0.740647
687	1	36150000	36250000	0.2619	0.531621	0.608542	0.740474	0.39631
688	1	36200000	36300000	0.33545	0.577354	0.561274	0.471164	0.179284
689	1	36250000	36350000	0.36564	0.655435	0.675588	0.346258	0.179284
690	1	36300000	36400000	0.36564	0.554977	0.509688	0.400833	0.268304
691	1	36350000	36450000	0.340432	0.465957	0.397903	0.343636	0.325718
692	1	36400000	36500000	0.303029	0.435278	0.377809	0.338982	0.325718
693	1	36450000	36550000	0.36564	0.533984	0.47998	0.332953	0.231864
694	1	36500000	36600000	0.36564	0.525132	0.467695	0.189368	0.060371
695	1	36550000	36650000	0.36564	0.607759	0.594138	0.263857	0.060371
696	1	36600000	36700000	0.36564	0.701349	0.736679	0.58056	0.18594
697	1	36650000	36750000	0.247647	0.498405	0.562223	0.422907	0.18594
698	1	36700000	36800000	0.36564	0.701349	0.748112	0.634477	0.159146
699	1	36750000	36850000	0.36564	0.635798	0.642065	0.533695	0.159146
700	1	36800000	36900000	0.36564	0.144367	0.0886228	0.0304851	0.00641054
701	1	36850000	36950000	0.36564	0.135716	0.0823441	0.0192533	0.00641054
702	1	36900000	37000000	0.36564	0.49406	0.426823	0.225579	0.00681209
703	1	36950000	37050000	0.36564	0.701349	0.748112	0.72948	0.0943944
704	1	37000000	37100000	0.36564	0.701349	0.748112	0.537378	0.0431378
705	1	37050000	37150000	0.36564	0.582276	0.551369	0.38236	0.0431378
706	1	37100000	37200000	0.36564	0.701349	0.748112	0.880866	0.354179
707	1	37150000	37250000	0.36564	0.701349	0.748112	0.926805	0.501785
708	1	37200000	37300000	0.36564	0.701349	0.748112	0.842435	0.400803
709	1	37250000	37350000	0.36564	0.701349	0.748112	0.773992	0.400803
710	1	37300000	37400000	0.36564	0.701349	0.748112	0.84554	0.459057
711	1	37350000	37450000	0.36564	0.0193796	0.00892065	0.0387537	0.0133181
712	1	37400000	37500000	0.36564	0.00456536	0.0018224	0.00438981	0.00973394
713	1	37450000	37550000	0.214791	0.0863505	0.058063	0.0913694	0.00973394
714	1	37500000	37600000	0.155608	0.138103	0.126051	0.0551053	0.0185039
715	1	37550000	37650000	0.0700488	0.137898	0.266463	0.119717	0.0185039
716	1	37600000	37700000	0.0571439	0.125335	0.293687	0.57621	0.148616
717	1	37650000	37750000	0.00985143	0.00946123	0.0619445	0.356328	0.0808221
718	1	37700000	37800000	0.0919183	0.0105743	0.00919077	0.00616223	0.0021127
719	1	37750000	37850000	0.36564	0.0229604	0.0107956	0.00394469	0.0021127
720	1	37800000	37900000	0.36564	0.350055	0.266515	0.257884	0.00245964
721	1	37850000	37950000	0.353698	0.0349122	0.0173233	0.0141753	0.00245964
722	1	37900000	38000000	0.342391	0.0829154	0.0465498	0.0222956	0.0062741
723	1	37950000	38050000	0.36564	0.681047	0.665982	0.416369	0.112644
724	1	38000000	38100000	0.36564	0.625152	0.623923	0.320343	0.115367
725	1	38050000	38150000	0.36564	0.473382	0.401238	0.26626	0.0360271
726	1	38100000	38200000	0.36564	0.701349	0.748112	0.554282	0.0360271
727	1	38150000	38250000	0.36564	0.253898	0.176194	0.15808	0.00596
728	1	38200000	38300000	0.36564	0.146211	0.0899599	0.0305656	0.00596
729	1	38250000	38350000	0.36564	0.547866	0.498689	0.256164	0.0720361
730	1	38300000	38400000	0.36564	0.413472	0.332121	0.142037	0.0720361
731	1	38350000	38450000	0.36564	0.233956	0.159492	0.0701677	0.0882273
732	1	38400000	38500000	0.36564	0.133901	0.0809873	0.0672283	0.00596537
733	1	38450000	38550000	0.36564	0.227036	0.153661	0.10945	0.00596537
734	1	38500000	38600000	0.36564	0.383351	0.299595	0.115745	0.0593023
735	1	38550000	38650000	0.36564	0.701349	0.748112	0.579618	0.0709406
736	1	38600000	38700000	0.36564	0.701349	0.748112	0.903983	0.150662
737	1	38650000	38750000	0.36564	0.701349	0.748112	0.922799	0.150662
738	1	38700000	38800000	0.36564	0.701349	0.748112	0.867043	0.220688
739	1	38750000	38850000	0.36564	0.701349	0.748112	0.466148	0.0774988
740	1	38800000	38900000	0.36564	0.576035	0.540397	0.241705	0.0507404
741	1	38850000	38950000	0.36564	0.690157	0.660495	0.694897	0.0507404
742	1	38900000	39000000	0.36564	0.677618	0.674166	0.693982	0.0949268
743	1	38950000	39050000	0.36564	0.338607	0.254487	0.105322	0.024537
744	1	39000000	39100000	0.0814589	0.199688	0.412336	0.68728	0.024537
745	1	39050000	39150000	0.0569714	0.146249	0.386526	0.949206	0.259241
746	1	39100000	39200000	0.28175	0.525303	0.539796	0.827936	0.164555
747	1	39150000	39250000	0.36564	0.590987	0.565741	0.794212	0.0917461
748	1	39200000	39300000	0.36564	0.639982	0.546327	0.897895	0.0917461
749	1	39250000	39350000	0.188039	0.445886	0.711145	0.942679	0.340515
750	1	39300000	39400000	0.0608584	0.181764	0.584634	0.713299	0.098083
751	1	39350000	39450000	0.130756	0.334549	0.63201	0.558644	0.098083
752	1	39400000	39500000	0.36564	0.701349	0.748112	0.689088	0.139145
753	1	39450000	39550000	0.36564	0.701349	0.748112	0.826266	0.390016
754	1	39500000	39600000	0.00301388	0.00411888	0.0795372	0.393811	0.077618
755	1	39550000	39650000	0.00120274	0.00134596	0.0539438	0.277242	0.077618
756	1	39600000	39700000	0.000321996	0.000811024	0.132352	-2147483648	0.182636
757	1	39650000	39750000	0.000398909	0.000816373	0.101696	0.134726	0.100329
758	1	39700000	39800000	0.00207591	0.0029274	0.0787244	0.256762	0.100329
759	1	39750000	39850000	0.000606363	0.00199114	0.211606	0.215337	0.130659
760	1	39800000	39900000	0.000468629	0.00163232	0.221406	0.214087	0.130659
761	1	39850000	39950000	0.000444963	0.000782247	0.0848779	0.131574	0.0820753
762	1	39900000	40000000	0.00144375	0.00145066	0.0484311	0.0496798	0.0152229
763	1	39950000	40050000	0.00572512	0.00185473	0.0153876	0.023164	0.0088421
764	1	40000000	40100000	0.00586796	0.00523263	0.0516457	0.0524829	0.00627977
765	1	40050000	40150000	0.180632	0.0895772	0.0671053	0.0837592	0.00627977
766	1	40100000	40200000	0.0406831	0.039917	0.087179	0.0636312	0.0351275
767	1	40150000	40250000	0.0871546	0.242767	0.599365	0.363478	0.0385404
768	1	40200000	40300000	0.36564	0.489819	0.421483	0.556218	0.0339781
769	1	40250000	40350000	0.36564	0.405168	0.323569	0.438467	0.0339781
770	1	40300000	40400000	0.36564	0.229502	0.155603	0.2768	0.0970719
771	1	40350000	40450000	0.36564	0.268832	0.189825	0.302485	0.0970719
772	1	40400000	40500000	0.36564	0.35653	0.27303	0.372301	0.0898793
773	1	40450000	40550000	0.36564	0.353099	0.269559	0.148443	0.070772
774	1	40500000	40600000	0.234144	0.259029	0.214209	0.157776	0.0423338
775	1	40550000	40650000	0.113446	0.174542	0.224927	0.053041	0.0228041
776	1	40600000	40700000	0.36564	0.22384	0.136486	0.052494	0.0228041
777	1	40650000	40750000	0.219664	0.418308	0.453657	0.209255	0.109848
778	1	40700000	40800000	0.0826204	0.224609	0.529911	0.395833	0.109848
779	1	40750000	40850000	0.156996	0.394003	0.748112	0.63527	0.0975252
780	1	40800000	40900000	0.252987	0.482557	0.510609	0.714133	0.0975252
781	1	40850000	40950000	0.0567534	0.173312	0.604642	0.899726	0.232609
782	1	40900000	41000000	0.0376123	0.127169	0.69523	0.921328	0.232609
783	1	40950000	41050000	0.146981	0.359255	0.599349	0.778384	0.348201
784	1	41000000	41100000	0.358285	0.685211	0.736577	0.86513	0.263805
785	1	41050000	41150000	0.340575	0.649834	0.696401	0.911449	0.263805
786	1	41100000	41200000	0.36564	0.701349	0.748112	0.859617	0.534309
787	1	41150000	41250000	0.326762	0.630873	0.683505	0.889807	0.401873
788	1	41200000	41300000	0.36564	0.701349	0.748112	0.927498	0.23433
789	1	41250000	41350000	0.36564	0.701349	0.748112	0.942646	0.23433
790	1	41300000	41400000	0.36564	0.577077	0.543068	0.655203	0.102569
791	1	41350000	41450000	0.36564	0.570787	0.533186	0.321051	0.0593705
792	1	41400000	41500000	0.249517	0.493024	0.542708	0.287665	0.0593705
793	1	41450000	41550000	0.36564	0.701349	0.748112	0.791878	0.129647
794	1	41500000	41600000	0.36564	0.701349	0.748112	0.715259	0.129647
795	1	41550000	41650000	0.36564	0.701349	0.748112	0.621328	0.294331
796	1	41600000	41700000	0.36564	0.701349	0.748112	0.763232	0.294331
797	1	41650000	41750000	0.36564	0.701349	0.748112	0.958448	0.564322
798	1	41700000	41800000	0.36564	0.701349	0.748112	0.77627	0.348624
799	1	41750000	41850000	0.36564	0.701349	0.736283	0.561086	0.0884015
800	1	41800000	41900000	0.36564	0.509358	0.446579	0.700727	0.0884015
801	1	41850000	41950000	0.292395	0.55339	0.579135	0.75574	0.172838
802	1	41900000	42000000	0.200705	0.439647	0.572224	0.715349	0.0867212
803	1	41950000	42050000	0.36564	0.701349	0.748112	0.686092	0.0867212
804	1	42000000	42100000	0.174819	0.345521	0.414488	0.450689	0.0882935
805	1	42050000	42150000	0.0629167	0.173887	0.473669	0.308275	0.0882935
806	1	42100000	42200000	0.36564	0.666622	0.694109	0.331199	0.159007
807	1	42150000	42250000	0.36564	0.470803	0.398076	0.164067	0.0718054
808	1	42200000	42300000	0.36564	0.402259	0.320403	0.200989	0.0718054
809	1	42250000	42350000	0.36564	0.701349	0.748112	0.433688	0.162567
810	1	42300000	42400000	0.36564	0.701349	0.748112	0.748187	0.149788
811	1	42350000	42450000	0.286038	0.59615	0.747106	0.845111	0.149788
812	1	42400000	42500000	0.0662482	0.100247	0.178391	0.28311	0.1323
813	1	42450000	42550000	0.0699491	0.0931932	0.152873	0.26494	0.130566
814	1	42500000	42600000	0.200764	0.24736	0.223137	0.548459	0.130566
815	1	42550000	42650000	0.36564	0.701349	0.748112	0.93007	0.353424
816	1	42600000	42700000	0.340237	0.639849	0.675661	0.849891	0.214117
817	1	42650000	42750000	0.108325	0.222367	0.341448	0.462319	0.214117
818	1	42700000	42800000	0.140076	0.288955	0.392423	0.826322	0.532439
819	1	42750000	42850000	0.311549	0.449752	0.390913	0.565678	0.287744
820	1	42800000	42900000	0.321691	0.444393	0.379103	0.374905	0.0967709
821	1	42850000	42950000	0.36564	0.598282	0.57804	0.470485	0.0967709
822	1	42900000	43000000	0.36564	0.701349	0.738988	0.701306	0.412223
823	1	42950000	43050000	0.36564	0.487627	0.418706	0.312359	0.111659
824	1	43000000	43100000	0.36564	0.485906	0.416567	0.326358	0.111659
825	1	43050000	43150000	0.36564	0.701349	0.748112	0.879044	0.46395
826	1	43100000	43200000	0.36564	0.701349	0.748112	0.858072	0.322039
827	1	43150000	43250000	0.36564	0.701349	0.748112	0.83557	0.256228
828	1	43200000	43300000	0.36564	0.701349	0.748112	0.767026	0.256228
829	1	43250000	43350000	0.36564	0.565757	0.525469	0.315655	0.00404426
830	1	43300000	43400000	0.36564	0.166064	0.104873	0.0710826	0.00404426
831	1	43350000	43450000	0.36564	0.599573	0.580193	0.326991	0.0252277
832	1	43400000	43500000	0.36564	0.701349	0.748112	0.950917	0.34826
833	1	43450000	43550000	0.36564	0.701349	0.748112	0.805487	0.15027
834	1	43500000	43600000	0.356047	0.223183	0.150819	0.0585219	0.0060282
835	1	43550000	43650000	0.262687	0.199198	0.144035	0.0473919	0.0060282
836	1	43600000	43700000	0.0810152	0.174148	0.32447	0.185598	0.0174437
837	1	43650000	43750000	0.169487	0.244369	0.250545	0.40346	0.0174437
838	1	43700000	43800000	0.36564	0.701349	0.748112	0.615869	0.156206
839	1	43750000	43850000	0.36564	0.682349	0.717555	0.362036	0.156206
840	1	43800000	43900000	0.36564	0.45834	0.383295	0.20865	0.0953956
841	1	43850000	43950000	0.36564	0.45277	0.376805	0.2168	0.0953956
842	1	43900000	44000000	0.36564	0.489106	0.420583	0.226359	0.177091
843	1	43950000	44050000	0.36564	0.537318	0.484597	0.246438	0.164437
844	1	44000000	44100000	0.36564	0.5325	0.477741	0.253536	0.083416
845	1	44050000	44150000	0.36564	0.284853	0.20422	0.142296	0.0547075
846	1	44100000	44200000	0.36564	0.244163	0.168202	0.0613831	0.0175411
847	1	44150000	44250000	0.36564	0.232541	0.158301	0.0636501	0.0175411
848	1	44200000	44300000	0.36564	0.476076	0.404483	0.246716	0.0324706
849	1	44250000	44350000	0.36564	0.554497	0.509002	0.262651	0.0324706
850	1	44300000	44400000	0.36564	0.402049	0.320178	0.198727	0.053567
851	1	44350000	44450000	0.36564	0.631281	0.634532	0.452735	0.0753312
852	1	44400000	44500000	0.36564	0.701349	0.748112	0.624647	0.21312
853	1	44450000	44550000	0.0498718	0.0876233	0.200885	0.60148	0.142506
854	1	44500000	44600000	0.0967014	0.194741	0.314336	0.583197	0.0693197
855	1	44550000	44650000	0.36564	0.701349	0.748112	0.783566	0.0693197
856	1	44600000	44700000	0.36564	0.698341	0.728299	0.968789	0.639599
857	1	44650000	44750000	0.293541	0.581883	0.647327	0.962528	0.639599
858	1	44700000	44800000	0.243401	0.535031	0.737577	0.99847	0.773095
859	1	44750000	44850000	0.36564	0.701349	0.748112	0.98079	0.440129
860	1	44800000	44900000	0.36564	0.701349	0.748112	0.996299	0.440129
861	1	44850000	44950000	0.36564	0.701349	0.748112	0.990286	0.400385
862	1	44900000	45000000	0.22389	0.273595	0.237035	0.508387	0.0461769
863	1	44950000	45050000	0.36564	0.07887	0.0436162	0.0195633	0.00398101
864	1	45000000	45100000	0.36564	0.202102	0.133149	0.0593483	0.00398101
865	1	45050000	45150000	0.36564	0.155361	0.0967337	0.0221428	0.00445969
866	1	45100000	45200000	0.00905649	0.00319719	0.0184518	0.00481546	0.00445969
867	1	45150000	45250000	0.00295301	0.0105759	0.322911	0.237726	0.00545484
868	1	45200000	45300000	0.0170224	0.0631082	0.589053	0.829491	0.308573
869	1	45250000	45350000	0.0198814	0.0740917	0.677379	0.943536	0.593408
870	1	45300000	45400000	0.0171215	0.0652933	0.680787	0.836217	0.40009
871	1	45350000	45450000	0.0565623	0.178795	0.734276	0.864491	0.40009
872	1	45400000	45500000	0.152815	0.386206	0.748112	0.960423	0.556668
873	1	45450000	45550000	0.192927	0.450938	0.685821	0.983577	0.570954
874	1	45500000	45600000	0.36564	0.65722	0.636013	0.65584	0.059762
875	1	45550000	45650000	0.36564	0.701349	0.748112	0.47736	0.059762
876	1	45600000	45700000	0.36564	0.668981	0.69931	0.970294	0.630017
877	1	45650000	45750000	0.36564	0.701349	0.748112	0.890362	0.128885
878	1	45700000	45800000	0.152466	0.384004	0.717094	0.741843	0.128885
879	1	45750000	45850000	0.136953	0.269948	0.358548	0.650059	0.286323
880	1	45800000	45900000	0.36564	0.701349	0.748112	0.556442	0.29476
881	1	45850000	45950000	0.36564	0.701349	0.748112	0.494838	0.29476
882	1	45900000	46000000	0.36564	0.701349	0.748112	0.850689	0.407859
883	1	45950000	46050000	0.36564	0.600725	0.538607	0.800346	0.334878
884	1	46000000	46100000	0.362211	0.557495	0.514491	0.69749	0.334878
885	1	46050000	46150000	0.36564	0.585087	0.55597	0.582011	0.367252
886	1	46100000	46200000	0.280962	0.446544	0.409615	0.540292	0.362396
887	1	46150000	46250000	0.246984	0.418595	0.407022	0.550222	0.362396
888	1	46200000	46300000	0.303471	0.466076	0.417531	0.572152	0.368626
889	1	46250000	46350000	0.222033	0.368484	0.364094	0.692457	0.345713
890	1	46300000	46400000	0.232309	0.399251	0.39729	0.783991	0.345713
891	1	46350000	46450000	0.132316	0.25648	0.342588	0.647219	0.35819
892	1	46400000	46500000	0.154158	0.307054	0.389427	0.709038	0.355813
893	1	46450000	46550000	0.240045	0.426257	0.429512	0.759227	0.355813
894	1	46500000	46600000	0.36564	0.665847	0.622921	0.590405	0.37519
895	1	46550000	46650000	0.0763269	0.178949	0.368057	0.64591	0.189761
896	1	46600000	46700000	0.10415	0.237205	0.402838	0.808432	0.189761
897	1	46650000	46750000	0.0491549	0.099993	0.248309	0.4689	0.0998219
898	1	46700000	46800000	0.0826005	0.187136	0.358135	0.3554	0.0998219
899	1	46750000	46850000	0.309559	0.487056	0.442024	0.541375	0.239263
900	1	46800000	46900000	0.36564	0.622673	0.561449	0.560615	0.139455
901	1	46850000	46950000	0.36564	0.701349	0.748112	0.669247	0.139455
902	1	46900000	47000000	0.288223	0.592487	0.704971	0.706784	0.154058
903	1	46950000	47050000	0.36564	0.701349	0.748112	0.740166	0.166918
904	1	47000000	47100000	0.36564	0.701349	0.748112	0.877728	0.166918
905	1	47050000	47150000	0.36564	0.701349	0.748112	0.964524	0.371144
906	1	47100000	47200000	0.288143	0.442934	0.398314	0.700568	0.282733
907	1	47150000	47250000	0.36564	0.645152	0.614926	0.78867	0.282733
908	1	47200000	47300000	0.259278	0.450027	0.440001	0.798354	0.272798
909	1	47250000	47350000	0.222461	0.309337	0.281687	0.439626	0.0852261
910	1	47300000	47400000	0.36564	0.435423	0.356929	0.154287	0.0852261
911	1	47350000	47450000	0.36564	0.701349	0.748112	0.883858	0.478764
912	1	47400000	47500000	0.36564	0.701349	0.748112	0.932176	0.449832
913	1	47450000	47550000	0.36564	0.701349	0.748112	0.870116	0.449832
914	1	47500000	47600000	0.36564	0.701349	0.748112	0.907824	0.59785
915	1	47550000	47650000	0.36564	0.701349	0.748112	0.90414	0.552861
916	1	47600000	47700000	0.36564	0.701349	0.65918	0.72011	0.102184
917	1	47650000	47750000	0.36564	0.701349	0.748112	0.66173	0.102184
918	1	47700000	47800000	0.36564	0.701349	0.748112	0.731872	0.18817
919	1	47750000	47850000	0.36564	0.701349	0.748112	0.679254	0.18817
920	1	47800000	47900000	0.36564	0.701349	0.748112	0.852728	0.527491
921	1	47850000	47950000	0.36564	0.701349	0.748112	0.72086	0.180851
922	1	47900000	48000000	0.294841	0.123831	0.0772333	0.0722328	0.00985318
923	1	47950000	48050000	0.365385	0.0397358	0.0199707	0.0494668	0.00476299
924	1	48000000	48100000	0.36564	0.0534407	0.0279222	0.0600722	0.00476299
925	1	48050000	48150000	0.36564	0.200229	0.131623	0.075126	0.00683426
926	1	48100000	48200000	0.36564	0.701349	0.748112	0.634489	0.149022
927	1	48150000	48250000	0.229229	0.295309	0.258814	0.408079	0.0635153
928	1	48200000	48300000	0.198914	0.361146	0.389733	0.325252	0.0635153
929	1	48250000	48350000	0.36564	0.284743	0.204117	0.122193	0.00334787
930	1	48300000	48400000	0.36564	0.186336	0.120535	0.106308	0.00334787
931	1	48350000	48450000	0.36564	0.51541	0.454588	0.347285	0.0690892
932	1	48400000	48500000	0.36564	0.351894	0.268353	0.177829	0.0479298
933	1	48450000	48550000	0.349386	0.0385371	0.0193683	0.0137237	0.00149099
934	1	48500000	48600000	0.071829	0.0715891	0.105751	0.108634	0.00149099
935	1	48550000	48650000	0.0852417	0.220413	0.473954	0.512973	0.00925865
936	1	48600000	48700000	0.189985	0.302906	0.309446	0.261666	0.00925865
937	1	48650000	48750000	0.0767973	0.187902	0.399806	0.57796	0.168297
938	1	48700000	48800000	0.0420539	0.133789	0.570981	0.598137	0.167921
939	1	48750000	48850000	0.0606468	0.0899873	0.168579	0.253664	0.0279233
940	1	48800000	48900000	0.118264	0.140011	0.160317	0.263137	0.0279233
941	1	48850000	48950000	0.36564	0.305358	0.223164	0.242025	0.112565
942	1	48900000	49000000	0.36564	0.00802775	0.0033621	0.00150756	0.00030997
943	1	48950000	49050000	0.326452	0.0165366	0.00759925	0.0066169	0.00030997
944	1	49000000	49100000	0.173308	0.316703	0.361108	0.149554	0.0254058
945	1	49050000	49150000	0.139022	0.14331	0.144252	0.246938	0.0280881
946	1	49100000	49200000	0.118419	0.0717254	0.0692447	0.163946	0.0280881
947	1	49150000	49250000	0.36564	0.147974	0.0912354	0.0633712	0.0161003
948	1	49200000	49300000	0.36564	0.142542	0.0872887	0.0728413	0.0161003
949	1	49250000	49350000	0.36564	0.623257	0.620719	0.316507	0.129447
950	1	49300000	49400000	0.36564	0.633735	0.638719	0.335541	0.110522
951	1	49350000	49450000	0.36564	0.701349	0.748112	0.467567	0.110522
952	1	49400000	49500000	0.36564	0.701349	0.748112	1	0.726032
953	1	49450000	49550000	0.36564	0.563756	0.522486	0.206622	0.195364
954	1	49500000	49600000	0.36564	0.593296	0.569609	0.412323	0.195364
955	1	49550000	49650000	0.36564	0.593128	0.535655	0.65073	0.40645
956	1	49600000	49700000	0.36564	0.701349	0.748112	0.946294	0.694616
957	1	49650000	49750000	0.36564	0.701349	0.748112	-2147483648	0.990804
958	1	49700000	49800000	0.348479	0.477912	0.410187	-2147483648	0.341822
959	1	49750000	49850000	0.36564	0.701349	0.748112	0.461394	0.101136
960	1	49800000	49900000	0.36564	0.701349	0.748112	0.450427	0.101136
961	1	49850000	49950000	0.36564	0.673386	0.704945	0.309362	0.143874
962	1	49900000	50000000	0.36564	0.497261	0.430901	0.268445	0.143874
963	1	49950000	50050000	0.36564	0.701349	0.748112	0.61631	0.202179
964	1	50000000	50100000	0.36564	0.701349	0.748112	0.899913	0.360384
965	1	50050000	50150000	0.36564	0.701349	0.748112	0.84433	0.360384
966	1	50100000	50200000	0.110162	0.276153	0.512604	0.531797	0.166972
967	1	50150000	50250000	0.117143	0.288531	0.510308	0.539706	0.166972
968	1	50200000	50300000	0.36564	0.701349	0.748112	0.73405	0.667501
969	1	50250000	50350000	0.36564	0.410208	0.329013	0.188279	0.0748825
970	1	50300000	50400000	0.36564	0.500587	0.432458	0.333979	0.0748825
971	1	50350000	50450000	0.36564	0.701349	0.748112	0.869954	0.845095
972	1	50400000	50500000	0.307501	0.446958	0.389772	-2147483648	0.35707
973	1	50450000	50550000	0.36564	0.559188	0.515792	0.390308	0.155404
974	1	50500000	50600000	0.36564	0.66813	0.519744	0.402751	0.153928
975	1	50550000	50650000	0.36564	0.487575	0.418677	0.266189	0.0668892
976	1	50600000	50700000	0.36564	0.300859	0.218976	0.178994	0.0668892
977	1	50650000	50750000	0.36564	0.60584	0.5209	0.610001	0.0952645
978	1	50700000	50800000	0.36564	0.692318	0.677873	0.955624	0.440432
979	1	50750000	50850000	0.36564	0.701349	0.748112	0.949538	0.692297
980	1	50800000	50900000	0.36564	0.698497	0.657587	0.510548	0.138294
981	1	50850000	50950000	0.36564	0.701349	0.718171	0.698435	0.138294
982	1	50900000	51000000	0.272633	0.565928	0.678823	0.994154	0.47015
983	1	50950000	51050000	0.175291	0.406335	0.59563	0.97519	0.47015
984	1	51000000	51100000	0.36564	0.701349	0.748112	0.955408	0.677043
985	1	51050000	51150000	0.36564	0.701349	0.748112	0.928529	0.365772
986	1	51100000	51200000	0.36564	0.701349	0.748112	0.814966	0.365772
987	1	51150000	51250000	0.36564	0.701349	0.748112	-2147483648	0.597129
988	1	51200000	51300000	0.329597	0.608478	0.627989	0.784451	0.52308
989	1	51250000	51350000	0.27488	0.516694	0.535554	0.700611	0.482009
990	1	51300000	51400000	0.309669	0.567463	0.576197	0.907377	0.482009
991	1	51350000	51450000	0.36564	0.701349	0.748112	0.629046	0.319771
992	1	51400000	51500000	0.36564	0.136977	0.083258	0.143632	0.00644183
993	1	51450000	51550000	0.36564	0.330671	0.247389	0.311013	0.00644183
994	1	51500000	51600000	0.36564	0.701349	0.748112	0.958749	0.478273
995	1	51550000	51650000	0.36564	0.701349	0.748112	-2147483648	0.976984
996	1	51600000	51700000	0.359491	0.428478	0.349901	0.42059	0.231453
997	1	51650000	51750000	0.34075	0.600564	0.59838	0.673167	0.231453
998	1	51700000	51800000	0.275425	0.539529	0.587535	0.807975	0.296358
999	1	51750000	51850000	0.0880895	0.252317	0.691615	0.905055	0.296358
1000	1	51800000	51900000	0.260341	0.528206	0.604022	0.979853	0.562524
1001	1	51850000	51950000	0.160266	0.399924	0.748112	0.968204	0.557649
1002	1	51900000	52000000	0.0761722	0.227067	0.743452	0.917156	0.48151
1003	1	51950000	52050000	0.207822	0.398213	0.440437	0.767603	0.218538
1004	1	52000000	52100000	0.36564	0.60322	0.586286	0.661356	0.218538
1005	1	52050000	52150000	0.36564	0.678939	0.618441	0.667254	0.390939
1006	1	52100000	52200000	0.36564	0.254985	0.177526	0.129851	0.0442593
1007	1	52150000	52250000	0.36564	0.149148	0.0920904	0.0902948	0.0442593
1008	1	52200000	52300000	0.36564	0.0837469	0.0466496	0.00994424	0.00645367
1009	1	52250000	52350000	0.36564	0.0656958	0.0352888	0.00706219	0.00645367
1010	1	52300000	52400000	0.36564	0.064747	0.034759	0.00582733	0.00653926
1011	1	52350000	52450000	0.36564	0.131612	0.0793844	0.021205	0.0109515
1012	1	52400000	52500000	0.36564	0.208134	0.138019	0.0873438	0.0109515
1013	1	52450000	52550000	0.262645	0.515776	0.562677	0.683937	0.453157
1014	1	52500000	52600000	0.362035	0.637844	0.648446	0.675969	0.44247
1015	1	52550000	52650000	0.36564	0.655929	0.677487	0.692219	0.44247
1016	1	52600000	52700000	0.210542	0.485535	0.748112	0.813084	0.595223
1017	1	52650000	52750000	0.36564	0.701349	0.748112	0.5206	0.196617
1018	1	52700000	52800000	0.36564	0.701349	0.748112	0.604676	0.196617
1019	1	52750000	52850000	0.36564	0.701349	0.748112	0.959703	0.618988
1020	1	52800000	52900000	0.36564	0.701349	0.748112	1	0.754108
1021	1	52850000	52950000	0.36564	0.701349	0.748112	0.899084	0.646305
1022	1	52900000	53000000	0.339216	0.645946	0.690613	0.73309	0.533174
1023	1	52950000	53050000	0.36564	0.701349	0.748112	0.876701	0.533174
1024	1	53000000	53100000	0.36564	0.701349	0.748112	0.614334	0.102448
1025	1	53050000	53150000	0.36564	0.669341	0.69674	0.362147	0.102448
1026	1	53100000	53200000	0.36564	0.552459	0.506056	0.336917	0.141567
1027	1	53150000	53250000	0.36564	0.701349	0.748112	0.585883	0.180145
1028	1	53200000	53300000	0.36564	0.590278	0.476313	0.601872	0.313882
1029	1	53250000	53350000	0.304177	0.458064	0.406301	0.449862	0.313882
1030	1	53300000	53400000	0.36564	0.672787	0.610856	0.553005	0.43493
1031	1	53350000	53450000	0.36564	0.701349	0.748112	0.577361	0.482253
1032	1	53400000	53500000	0.36564	0.701349	0.748112	0.539886	0.0784551
1033	1	53450000	53550000	0.36564	0.701349	0.748112	0.658495	0.0784551
1034	1	53500000	53600000	0.36564	0.701349	0.748112	0.832331	0.0702416
1035	1	53550000	53650000	0.0521464	0.161358	0.597273	0.838298	0.0702416
1036	1	53600000	53700000	0.0185739	0.0690102	0.632083	0.846005	0.0949928
1037	1	53650000	53750000	0.198475	0.450644	0.63243	0.601054	0.0949928
1038	1	53700000	53800000	0.131454	0.25694	0.346118	0.417436	0.0447637
1039	1	53750000	53850000	0.167953	0.0749194	0.0568425	0.103016	0.00846774
1040	1	53800000	53900000	0.36564	0.0110923	0.00481673	0.00223587	9.33318e-05
1041	1	53850000	53950000	0.36564	0.0257996	0.0122951	0.0130968	9.33318e-05
1042	1	53900000	54000000	0.36564	0.048336	0.0249198	0.0507157	0.0124543
1043	1	53950000	54050000	0.118672	0.00470437	0.00311219	0.00234511	0.000595454
1044	1	54000000	54100000	0.18145	0.0246585	0.0151168	0.0202785	0.000595454
1045	1	54050000	54150000	0.36564	0.701349	0.748112	0.563061	0.155248
1046	1	54100000	54200000	0.36564	0.701349	0.748112	0.581954	0.155248
1047	1	54150000	54250000	0.36564	0.337102	0.253667	0.485727	0.0373773
1048	1	54200000	54300000	0.213105	0.118165	0.0846815	0.137734	0.0373773
1049	1	54250000	54350000	0.36564	0.648924	0.664582	0.449844	0.111954
1050	1	54300000	54400000	0.36564	0.701349	0.748112	0.681707	0.0399113
1051	1	54350000	54450000	0.36564	0.537431	0.484757	0.259385	0.0399113
1052	1	54400000	54500000	0.36564	0.623554	0.621093	0.291771	0.126762
1053	1	54450000	54550000	0.36564	0.701349	0.748112	0.6679	0.255235
1054	1	54500000	54600000	0.36564	0.701349	0.748112	0.60079	0.24408
1055	1	54550000	54650000	0.36564	0.565977	0.52576	0.462344	0.0765771
1056	1	54600000	54700000	0.36564	0.525181	0.467762	0.290319	0.0388693
1057	1	54650000	54750000	0.36564	0.701349	0.748112	0.517103	0.0388693
1058	1	54700000	54800000	0.164298	0.385046	0.579455	0.994548	0.361866
1059	1	54750000	54850000	0.110112	0.274369	0.504663	0.970983	0.220062
1060	1	54800000	54900000	0.129447	0.205406	0.249848	0.167091	0.00446068
1061	1	54850000	54950000	0.36564	0.112699	0.0660897	0.0738331	0.00446068
1062	1	54900000	55000000	0.36564	0.546723	0.497792	0.568974	0.0484844
1063	1	54950000	55050000	0.284443	0.594355	0.748112	0.979765	0.301332
1064	1	55000000	55100000	0.246589	0.533104	0.690701	0.915169	0.22855
1065	1	55050000	55150000	0.278699	0.580438	0.707203	0.848557	0.22157
1066	1	55100000	55200000	0.254241	0.301559	0.249746	0.725635	0.116122
1067	1	55150000	55250000	0.311708	0.15256	0.0974342	0.38928	0.0396752
1068	1	55200000	55300000	0.36564	0.167195	0.105738	0.138253	0.00816518
1069	1	55250000	55350000	0.36564	0.163063	0.102564	0.0497616	0.00816518
1070	1	55300000	55400000	0.36564	0.301997	0.219666	0.0997538	0.0172635
1071	1	55350000	55450000	0.36564	0.701349	0.748112	0.741008	0.158818
1072	1	55400000	55500000	0.36564	0.701349	0.748112	0.709238	0.0977618
1073	1	55450000	55550000	0.308259	0.467452	0.415974	0.411956	0.011678
1074	1	55500000	55600000	0.36564	0.701349	0.748112	0.589552	0.011678
1075	1	55550000	55650000	0.36564	0.701349	0.748112	0.99696	0.82863
1076	1	55600000	55700000	0.36564	0.701349	0.748112	0.905168	0.352766
1077	1	55650000	55750000	0.356573	0.270675	0.191975	0.376255	0.00713342
1078	1	55700000	55800000	0.320588	0.310898	0.234425	0.555557	0.00713342
1079	1	55750000	55850000	0.36564	0.701349	0.748112	0.876914	0.226419
1080	1	55800000	55900000	0.36564	0.701349	0.748112	0.812841	0.226419
1081	1	55850000	55950000	0.351309	0.658569	0.695721	0.88169	0.144021
1082	1	55900000	56000000	0.336157	0.627179	0.656081	0.375126	0.0251905
1083	1	55950000	56050000	0.36564	0.441136	0.363407	0.1889	0.0012239
1084	1	56000000	56100000	0.36564	0.595706	0.573656	0.347915	0.0012239
1085	1	56050000	56150000	0.36564	0.701349	0.748112	0.504087	0.0721292
1086	1	56100000	56200000	0.36564	0.608957	0.596028	0.323984	0.0721292
1087	1	56150000	56250000	0.36564	0.701349	0.748112	0.433446	0.1291
1088	1	56200000	56300000	0.36564	0.527887	0.471517	0.703398	0.28206
1089	1	56250000	56350000	0.36564	0.701349	0.748112	0.531263	0.121986
1090	1	56300000	56400000	0.36564	0.57004	0.53113	0.254725	0.0710414
1091	1	56350000	56450000	0.36564	0.650677	0.667575	0.347278	0.0710414
1092	1	56400000	56500000	0.36564	0.701349	0.748112	0.533793	0.118622
1093	1	56450000	56550000	0.36564	0.701349	0.748112	0.641282	0.452085
1094	1	56500000	56600000	0.36564	0.701349	0.748112	0.71899	0.452085
1095	1	56550000	56650000	0.36564	0.701349	0.748112	0.633878	0.348003
1096	1	56600000	56700000	0.36564	0.701349	0.748112	0.621902	0.348003
1097	1	56650000	56750000	0.36564	0.701349	0.748112	0.867839	0.398697
1098	1	56700000	56800000	0.36564	0.701349	0.748112	0.442916	0.00893303
1099	1	56750000	56850000	0.232599	0.214947	0.168877	0.15909	0.00893303
1100	1	56800000	56900000	0.0696631	0.0924718	0.151915	0.0698589	0.00974075
1101	1	56850000	56950000	0.36564	0.251886	0.174736	0.242913	0.00974075
1102	1	56900000	57000000	0.333712	0.206614	0.138581	0.30603	0.038926
1103	1	56950000	57050000	0.322457	0.134495	0.0830766	0.272721	0.038926
1104	1	57000000	57100000	0.36564	0.263867	0.18542	0.425748	0.0624034
1105	1	57050000	57150000	0.36564	0.701349	0.748112	0.843983	0.17505
1106	1	57100000	57200000	0.36564	0.701349	0.748112	0.812423	0.256715
1107	1	57150000	57250000	0.36564	0.701349	0.748112	0.639327	0.0334417
1108	1	57200000	57300000	0.36564	0.701349	0.748112	0.793835	0.0334417
1109	1	57250000	57350000	0.36564	0.455816	0.380341	0.610246	0.0972699
1110	1	57300000	57400000	0.278513	0.285276	0.221339	0.293666	0.0666645
1111	1	57350000	57450000	0.36564	0.50662	0.443092	0.36614	0.0666645
1112	1	57400000	57500000	0.171297	0.408015	0.639262	0.754591	0.0866798
1113	1	57450000	57550000	0.220388	0.500092	0.73557	0.823494	0.12292
1114	1	57500000	57600000	0.36564	0.701349	0.748112	0.525653	0.12292
1115	1	57550000	57650000	0.36564	0.701349	0.748112	0.706685	0.0678252
1116	1	57600000	57700000	0.36564	0.701349	0.748112	0.829182	0.0678252
1117	1	57650000	57750000	0.36564	0.701349	0.748112	0.596473	0.0748634
1118	1	57700000	57800000	0.216966	0.455478	0.549649	0.429748	0.0647411
1119	1	57750000	57850000	0.36564	0.589387	0.563079	0.292557	0.0647411
1120	1	57800000	57900000	0.36564	0.640826	0.650752	0.367592	0.0743803
1121	1	57850000	57950000	0.36564	0.22636	0.153095	0.10102	0.00264056
1122	1	57900000	58000000	0.36564	0.250796	0.173947	0.110759	0.00264056
1123	1	57950000	58050000	0.36564	0.616347	0.608872	0.28061	0.0828462
1124	1	58000000	58100000	0.36564	0.518379	0.458121	0.202709	0.0403186
1125	1	58050000	58150000	0.36564	0.701349	0.632362	0.526462	0.0403186
1126	1	58100000	58200000	0.199036	0.339151	0.352278	0.473222	0.0716293
1127	1	58150000	58250000	0.254625	0.497741	0.540288	0.540032	0.0716293
1128	1	58200000	58300000	0.36564	0.489665	0.421261	0.213569	0.0032185
1129	1	58250000	58350000	0.22959	0.0904262	0.0592223	0.0279799	0.0032185
1130	1	58300000	58400000	0.227533	0.124901	0.0873515	0.0720735	0.02975
1131	1	58350000	58450000	0.219979	0.43301	0.483624	0.649131	0.103354
1132	1	58400000	58500000	0.176036	0.362692	0.449965	0.496654	0.151089
1133	1	58450000	58550000	0.36564	0.57439	0.538835	0.607039	0.151089
1134	1	58500000	58600000	0.36564	0.701349	0.748112	0.894059	0.178814
1135	1	58550000	58650000	0.36564	0.701349	0.748112	0.948216	0.413678
1136	1	58600000	58700000	0.36564	0.701349	0.748112	0.871904	0.281222
1137	1	58650000	58750000	0.36564	0.701349	0.748112	0.682092	0.0739977
1138	1	58700000	58800000	0.36564	0.701349	0.748112	0.730038	0.0739977
1139	1	58750000	58850000	0.36564	0.701349	0.748112	0.877731	0.146867
1140	1	58800000	58900000	0.36564	0.701349	0.748112	0.861715	0.118047
1141	1	58850000	58950000	0.36564	0.550439	0.503167	0.382737	0.00684746
1142	1	58900000	59000000	0.36564	0.559219	0.515825	0.291847	0.00684746
1143	1	58950000	59050000	0.36564	0.701349	0.748112	0.58968	0.155253
1144	1	59000000	59100000	0.353827	0.511621	0.452265	0.49331	0.10784
1145	1	59050000	59150000	0.127401	0.173959	0.200851	0.503976	0.10784
1146	1	59100000	59200000	0.033642	0.0256146	0.0604926	0.130425	0.0246454
1147	1	59150000	59250000	0.136634	0.0289141	0.0216209	0.0448992	0.0246454
1148	1	59200000	59300000	0.116391	0.0602038	0.0568392	0.107374	0.0347921
1149	1	59250000	59350000	0.22687	0.145487	0.105309	0.222439	0.0320704
1150	1	59300000	59400000	0.36564	0.341113	0.257625	0.150303	0.0320704
1151	1	59350000	59450000	0.36564	0.483188	0.413114	0.196938	0.0690002
1152	1	59400000	59500000	0.36564	0.544186	0.494251	0.22351	0.0690002
1153	1	59450000	59550000	0.36564	0.612244	0.601811	0.325735	0.18887
1154	1	59500000	59600000	0.311413	0.579173	0.597785	0.8978	0.154685
1155	1	59550000	59650000	0.191308	0.446258	0.67171	0.96756	0.154685
1156	1	59600000	59700000	0.13245	0.315443	0.509822	0.63581	0.136896
1157	1	59650000	59750000	0.0937604	0.191999	0.31873	0.179024	0.0740772
1158	1	59700000	59800000	0.36564	0.3902	0.307487	0.356171	0.0740772
1159	1	59750000	59850000	0.36564	0.701349	0.748112	0.576486	0.126274
1160	1	59800000	59900000	0.36564	0.701349	0.748112	0.572253	0.126274
1161	1	59850000	59950000	0.36564	0.701349	0.748112	0.656036	0.129751
1162	1	59900000	60000000	0.36564	0.701349	0.748112	0.463384	0.123556
1163	1	59950000	60050000	0.36564	0.242704	0.166953	0.218613	0.0278402
1164	1	60000000	60100000	0.0982345	0.151136	0.211606	0.0983094	0.0278402
1165	1	60050000	60150000	0.0837007	0.229708	0.550546	0.2624	0.0592712
1166	1	60100000	60200000	0.24722	0.384803	0.357534	0.444063	0.0461161
1167	1	60150000	60250000	0.36564	0.623699	0.621174	0.511243	0.0461161
1168	1	60200000	60300000	0.36564	0.493171	0.425709	0.384752	0.120268
1169	1	60250000	60350000	0.36564	0.468237	0.394957	0.25538	0.121639
1170	1	60300000	60400000	0.36564	0.453187	0.377291	0.385623	0.133769
1171	1	60350000	60450000	0.36564	0.622093	0.618654	0.568385	0.132785
1172	1	60400000	60500000	0.36564	0.701349	0.748112	0.736042	0.132785
1173	1	60450000	60550000	0.36564	0.670207	0.542499	0.458722	0.09804
1174	1	60500000	60600000	0.36564	0.594794	0.571943	0.283322	0.0655558
1175	1	60550000	60650000	0.36564	0.701349	0.748112	0.638794	0.0655558
1176	1	60600000	60700000	0.36564	0.701349	0.748112	0.721789	0.276824
1177	1	60650000	60750000	0.36564	0.701349	0.748112	0.918026	0.415034
1178	1	60700000	60800000	0.36564	0.701349	0.748112	0.749427	0.0736575
1179	1	60750000	60850000	0.36564	0.387402	0.304671	0.107486	0.0460037
1180	1	60800000	60900000	0.36564	0.538911	0.486319	0.217959	0.0460037
1181	1	60850000	60950000	0.36564	0.663085	0.542388	0.583214	0.130752
1182	1	60900000	61000000	0.36564	0.487784	0.411492	0.343299	0.157445
1183	1	60950000	61050000	0.36564	0.478463	0.407389	0.139588	0.0868031
1184	1	61000000	61100000	0.36564	0.401234	0.319306	0.112131	0.0868031
1185	1	61050000	61150000	0.36564	0.308636	0.226271	0.149747	0.0154133
1186	1	61100000	61200000	0.36564	0.323218	0.240148	0.136624	0.0100767
1187	1	61150000	61250000	0.36564	0.430599	0.35139	0.15115	0.0100767
1188	1	61200000	61300000	0.252743	0.228589	0.174555	0.130969	0.0205344
1189	1	61250000	61350000	0.216863	0.209837	0.170754	0.260889	0.0205344
1190	1	61300000	61400000	0.36564	0.701349	0.748112	0.50838	0.0283182
1191	1	61350000	61450000	0.36564	0.49559	0.428762	0.543211	0.0283182
1192	1	61400000	61500000	0.361869	0.266934	0.188357	0.470753	0.0801124
1193	1	61450000	61550000	0.36564	0.297814	0.216131	0.166662	0.0436463
1194	1	61500000	61600000	0.36564	0.353494	0.269952	0.0929014	0.0384283
1195	1	61550000	61650000	0.36564	0.255727	0.178212	0.0943644	0.0384283
1196	1	61600000	61700000	0.36564	0.553577	0.50767	0.37153	0.0674301
1197	1	61650000	61750000	0.36564	0.701349	0.748112	0.805544	0.121224
1198	1	61700000	61800000	0.36564	0.701349	0.748112	0.672004	0.14723
1199	1	61750000	61850000	0.36564	0.586874	0.558897	0.58238	0.14723
1200	1	61800000	61900000	0.36564	0.583794	0.553851	0.406225	0.0277493
1201	1	61850000	61950000	0.36564	0.65851	0.680705	0.358296	0.0277493
1202	1	61900000	62000000	0.36564	0.625495	0.624606	0.499353	0.0996957
1203	1	61950000	62050000	0.36564	0.701349	0.748112	0.819932	0.0996957
1204	1	62000000	62100000	0.36564	0.701349	0.748112	0.962605	0.207009
1205	1	62050000	62150000	0.36564	0.701349	0.748112	0.781823	0.0835678
1206	1	62100000	62200000	0.36564	0.647545	0.565131	0.440638	0.0835678
1207	1	62150000	62250000	0.36564	0.418857	0.338279	0.248948	0.0110928
1208	1	62200000	62300000	0.36564	0.177207	0.113406	0.0834988	0.0110928
1209	1	62250000	62350000	0.197474	0.0722833	0.0493562	0.0610566	0.0240166
1210	1	62300000	62400000	0.246897	0.300255	0.252574	0.312216	0.0391488
1211	1	62350000	62450000	0.222034	0.488691	0.645401	0.699874	0.214416
1212	1	62400000	62500000	0.151187	0.355633	0.54502	0.831283	0.253375
1213	1	62450000	62550000	0.317454	0.611776	0.659219	0.779409	0.161949
1214	1	62500000	62600000	0.36564	0.701349	0.748112	0.710623	0.161949
1215	1	62550000	62650000	0.36564	0.701349	0.748112	0.970753	0.403654
1216	1	62600000	62700000	0.36564	0.701349	0.748112	0.99155	0.21941
1217	1	62650000	62750000	0.36564	0.701349	0.748112	0.925492	0.201424
1218	1	62700000	62800000	0.36564	0.701349	0.748112	0.728237	0.0940192
1219	1	62750000	62850000	0.36564	0.0469972	0.0241499	0.0266981	0.0165238
1220	1	62800000	62900000	0.118347	0.0321145	0.0269358	0.0736407	0.0165238
1221	1	62850000	62950000	0.0558323	0.176063	0.70164	0.542017	0.216433
1222	1	62900000	63000000	0.0352773	0.0699135	0.216154	0.142466	0.067228
1223	1	62950000	63050000	0.0852943	0.101902	0.142049	0.16737	0.067228
1224	1	63000000	63100000	0.0195592	0.0695427	0.544142	0.685401	0.408693
1225	1	63050000	63150000	0.0140951	0.0554649	0.700533	0.706899	0.437279
1226	1	63100000	63200000	0.122331	0.312441	0.588152	0.707079	0.471301
1227	1	63150000	63250000	0.36564	0.701349	0.748112	0.816259	0.471301
1228	1	63200000	63300000	0.36564	0.614661	0.605887	0.340246	0.153803
1229	1	63250000	63350000	0.36564	0.540753	0.489407	0.363876	0.153803
1230	1	63300000	63400000	0.36564	0.520432	0.46138	0.552647	0.121909
1231	1	63350000	63450000	0.36564	0.701349	0.748112	0.646651	0.121909
1232	1	63400000	63500000	0.254373	0.291475	0.238582	0.207558	0.00755445
1233	1	63450000	63550000	0.19688	0.412995	0.50599	0.305036	0.00755445
1234	1	63500000	63600000	0.36564	0.701349	0.748112	0.892651	0.0574821
1235	1	63550000	63650000	0.36564	0.701349	0.748112	0.446395	0.0283767
1236	1	63600000	63700000	0.35375	0.65277	0.68169	0.413568	0.0283767
1237	1	63650000	63750000	0.344724	0.489797	0.426417	0.769836	0.290334
1238	1	63700000	63800000	0.36564	0.701349	0.748112	0.685602	0.184441
1239	1	63750000	63850000	0.36564	0.403767	0.322033	0.203133	0.00835273
1240	1	63800000	63900000	0.36564	0.302008	0.220046	0.128932	0.00835273
1241	1	63850000	63950000	0.36564	0.379558	0.29646	0.167548	0.065828
1242	1	63900000	64000000	0.36564	0.303027	0.220972	0.165593	0.065828
1243	1	63950000	64050000	0.36564	0.330037	0.246774	0.154989	0.0755891
1244	1	64000000	64100000	0.36564	0.538222	0.485874	0.322388	0.0828563
1245	1	64050000	64150000	0.36564	0.701349	0.748112	0.612495	0.0828563
1246	1	64100000	64200000	0.36564	0.701349	0.748112	0.614115	0.126127
1247	1	64150000	64250000	0.36564	0.447456	0.370646	0.35522	0.0409704
1248	1	64200000	64300000	0.175043	0.167367	0.147647	0.250266	0.0409704
1249	1	64250000	64350000	0.2611	0.343437	0.293391	0.688103	0.0634183
1250	1	64300000	64400000	0.36564	0.701349	0.748112	0.839334	0.184916
1251	1	64350000	64450000	0.36564	0.701349	0.748112	0.451747	0.184916
1252	1	64400000	64500000	0.36564	0.701349	0.748112	0.720137	0.25195
1253	1	64450000	64550000	0.180472	0.402759	0.54702	0.955691	0.321122
1254	1	64500000	64600000	0.0255708	0.070243	0.3332	0.944037	0.302571
1255	1	64550000	64650000	0.0379545	0.0939953	0.313716	0.65026	0.0661701
1256	1	64600000	64700000	0.36564	0.268049	0.189163	0.268295	0.0661701
1257	1	64650000	64750000	0.36564	0.446089	0.369	0.43606	0.10839
1258	1	64700000	64800000	0.36564	0.483158	0.413179	0.328012	0.0547754
1259	1	64750000	64850000	0.354341	0.225396	0.152771	0.0678011	0.0237936
1260	1	64800000	64900000	0.36564	0.214423	0.143182	0.0557069	0.0237936
1261	1	64850000	64950000	0.36564	0.701349	0.748112	0.786506	0.322533
1262	1	64900000	65000000	0.36564	0.701349	0.748112	0.947493	0.353828
1263	1	64950000	65050000	0.36564	0.686608	0.640921	0.907434	0.237649
1264	1	65000000	65100000	0.36564	0.693411	0.624941	0.726915	0.213772
1265	1	65050000	65150000	0.340003	0.329819	0.249278	0.462141	0.0408678
1266	1	65100000	65200000	0.36564	0.548661	0.50062	0.796541	0.0408678
1267	1	65150000	65250000	0.36564	0.701349	0.748112	0.977577	0.356479
1268	1	65200000	65300000	0.36564	0.701349	0.748112	0.673487	0.209246
1269	1	65250000	65350000	0.36564	0.701349	0.748112	0.916055	0.209246
1270	1	65300000	65400000	0.36564	0.701349	0.748112	0.970742	0.405101
1271	1	65350000	65450000	0.36564	0.701349	0.748112	0.897391	0.473463
1272	1	65400000	65500000	0.36564	0.701349	0.748112	0.717163	0.327716
1273	1	65450000	65550000	0.36564	0.701349	0.748112	0.633834	0.142857
1274	1	65500000	65600000	0.36564	0.701349	0.748112	0.652342	0.142857
1275	1	65550000	65650000	0.36564	0.701349	0.748112	0.911095	0.272733
1276	1	65600000	65700000	0.36564	0.701349	0.748112	0.99955	0.616931
1277	1	65650000	65750000	0.293491	0.58129	0.645833	0.976496	0.256763
1278	1	65700000	65800000	0.36564	0.65012	0.66661	0.704505	0.256763
1279	1	65750000	65850000	0.36564	0.701349	0.748112	0.851334	0.339385
1280	1	65800000	65900000	0.36564	0.240385	0.164835	0.465118	0.0151775
1281	1	65850000	65950000	0.36564	0.491047	0.423019	0.49551	0.0151775
1282	1	65900000	66000000	0.36564	0.701349	0.748112	0.586128	0.0518468
1283	1	65950000	66050000	0.36564	0.126866	0.0760045	0.19528	0.0147713
1284	1	66000000	66100000	0.36564	0.115872	0.0682873	0.301736	0.0147713
1285	1	66050000	66150000	0.36564	0.701349	0.748112	0.803365	0.356829
1286	1	66100000	66200000	0.320077	0.251453	0.178819	0.412111	0.0929658
1287	1	66150000	66250000	0.313319	0.179279	0.118314	0.487295	0.0929658
1288	1	66200000	66300000	0.36564	0.41454	0.333731	0.493902	0.10821
1289	1	66250000	66350000	0.36564	0.189183	0.122786	0.453809	0.0396289
1290	1	66300000	66400000	0.161062	0.0229993	0.0149985	0.255948	0.0165528
1291	1	66350000	66450000	0.107069	0.0423678	0.0400285	0.336117	0.0165528
1292	1	66400000	66500000	0.098299	0.177624	0.267555	0.516398	0.183437
1293	1	66450000	66550000	0.0829098	0.235312	0.617853	0.400442	0.151957
1294	1	66500000	66600000	0.140384	0.159536	0.164535	0.234731	0.011642
1295	1	66550000	66650000	0.36564	0.524634	0.467056	0.412979	0.011642
1296	1	66600000	66700000	0.36564	0.701349	0.748112	0.483525	0.133886
1297	1	66650000	66750000	0.36564	0.4858	0.416474	0.184695	0.0609914
1298	1	66700000	66800000	0.36564	0.701349	0.748112	0.521726	0.0609914
1299	1	66750000	66850000	0.36564	0.701349	0.748112	0.714601	0.143713
1300	1	66800000	66900000	0.36564	0.701349	0.748112	0.543996	0.124128
1301	1	66850000	66950000	0.36564	0.499141	0.433226	0.242252	0.0624696
1302	1	66900000	67000000	0.36564	0.675877	0.708889	0.450523	0.0624696
1303	1	66950000	67050000	0.36564	0.664806	0.690913	0.505115	0.0662379
1304	1	67000000	67100000	0.36564	0.482166	0.411943	0.355669	0.0662379
1305	1	67050000	67150000	0.36564	0.58724	0.559475	0.270569	0.0677895
1306	1	67100000	67200000	0.36564	0.3971	0.314899	0.163307	0.0405748
1307	1	67150000	67250000	0.36564	0.0336425	0.0165681	0.0765109	0.000265077
1308	1	67200000	67300000	0.36564	0.134934	0.0817788	0.180702	0.000265077
1309	1	67250000	67350000	0.36564	0.484509	0.414851	0.276039	0.0213062
1310	1	67300000	67400000	0.36564	0.11153	0.0653073	0.0430325	0.0213062
1311	1	67350000	67450000	0.36564	0.330695	0.247415	0.153963	0.0303022
1312	1	67400000	67500000	0.36564	0.676951	0.710559	0.371242	0.123763
1313	1	67450000	67550000	0.36564	0.354094	0.270445	0.273725	0.0161513
1314	1	67500000	67600000	0.36564	0.191176	0.124304	0.24806	0.0161513
1315	1	67550000	67650000	0.36564	0.357152	0.273634	0.320034	0.0741296
1316	1	67600000	67700000	0.36564	0.701349	0.748112	0.745803	0.0769212
1317	1	67650000	67750000	0.36564	0.701349	0.748112	0.798749	0.0785895
1318	1	67700000	67800000	0.36564	0.51751	0.457442	0.657018	0.0785895
1319	1	67750000	67850000	0.231312	0.27401	0.23256	0.493979	0.0757957
1320	1	67800000	67900000	0.219847	0.170817	0.130612	0.408165	0.0757957
1321	1	67850000	67950000	0.20583	0.0121323	0.0063914	0.0743502	0.00304115
1322	1	67900000	68000000	0.263789	0.0169838	0.00832858	0.0069756	0.00304115
1323	1	67950000	68050000	0.36564	0.122674	0.0730322	0.0348817	0.00665567
1324	1	68000000	68100000	0.36564	0.485738	0.416379	0.261653	0.00665567
1325	1	68050000	68150000	0.36564	0.57399	0.471775	0.84319	0.171336
1326	1	68100000	68200000	0.36564	0.545394	0.495936	0.443683	0.0565989
1327	1	68150000	68250000	0.36564	0.644181	0.654734	0.367431	0.0433926
1328	1	68200000	68300000	0.36564	0.412381	0.331374	0.247577	0.0433926
1329	1	68250000	68350000	0.36564	0.16006	0.100286	0.0888977	0.0173869
1330	1	68300000	68400000	0.36564	0.197722	0.129604	0.0957138	0.0173869
1331	1	68350000	68450000	0.36564	0.588651	0.56079	0.254775	0.038323
1332	1	68400000	68500000	0.36564	0.521654	0.463023	0.292301	0.0482325
1333	1	68450000	68550000	0.36564	0.177981	0.113991	0.0804814	0.00688419
1334	1	68500000	68600000	0.271553	0.419884	0.38164	0.389364	0.00688419
1335	1	68550000	68650000	0.36564	0.456212	0.380611	0.440789	0.0329912
1336	1	68600000	68700000	0.36564	0.3697	0.286322	0.236098	0.031993
1337	1	68650000	68750000	0.36564	0.701349	0.748112	0.726171	0.031993
1338	1	68700000	68800000	0.36564	0.701349	0.748112	0.802395	0.127108
1339	1	68750000	68850000	0.36564	0.445051	0.367833	0.368107	0.0439245
1340	1	68800000	68900000	0.36564	0.666661	0.69417	0.404549	0.0439245
1341	1	68850000	68950000	0.36564	0.701349	0.748112	0.615518	0.0942219
1342	1	68900000	69000000	0.275541	0.562516	0.653116	0.669099	0.0942219
1343	1	68950000	69050000	0.231172	0.497467	0.627834	0.699544	0.274143
1344	1	69000000	69100000	0.319725	0.36518	0.290009	0.439203	0.0424505
1345	1	69050000	69150000	0.36564	0.653726	0.672389	0.689709	0.0424505
1346	1	69100000	69200000	0.36564	0.701349	0.748112	0.988264	0.498716
1347	1	69150000	69250000	0.36564	0.701349	0.748112	0.928867	0.332576
1348	1	69200000	69300000	0.36564	0.701349	0.748112	0.915893	0.332576
1349	1	69250000	69350000	0.36564	0.701349	0.748112	0.971466	0.66855
1350	1	69300000	69400000	0.36564	0.701349	0.748112	1	0.663823
1351	1	69350000	69450000	0.36564	0.701349	0.748112	0.47386	0.093462
1352	1	69400000	69500000	0.36564	0.701349	0.73677	0.397237	0.093462
1353	1	69450000	69550000	0.36564	0.145117	0.0891637	0.0213327	0.0186098
1354	1	69500000	69600000	0.36564	0.147739	0.0910565	0.0231852	0.0186098
1355	1	69550000	69650000	0.182061	0.230631	0.21831	0.0763628	0.0198843
1356	1	69600000	69700000	0.272766	0.156529	0.105379	0.0476913	0.00603782
1357	1	69650000	69750000	0.36564	0.0268148	0.012829	0.0104061	0.00548965
1358	1	69700000	69800000	0.36564	0.0526358	0.027439	0.211882	0.00548965
1359	1	69750000	69850000	0.36564	0.701349	0.748112	0.788319	0.232676
1360	1	69800000	69900000	0.36564	0.22858	0.154938	0.327131	0.0116745
1361	1	69850000	69950000	0.36564	0.38732	0.304586	0.203863	0.0116745
1362	1	69900000	70000000	0.36564	0.701349	0.688753	0.421007	0.0409612
1363	1	69950000	70050000	0.36564	0.319368	0.236483	0.238121	0.0119266
1364	1	70000000	70100000	0.36564	0.0131114	0.00578381	0.00627165	0.000639731
1365	1	70050000	70150000	0.36564	0.00149714	0.00054062	0.00129955	0.000639731
1366	1	70100000	70200000	0.0249522	0.000624444	0.0011698	0.0097617	0.000208427
1367	1	70150000	70250000	0.04778	0.000394366	0.000414529	0.0122417	0.000208427
1368	1	70200000	70300000	0.36564	0.0361112	0.017949	0.0368267	0.0127631
1369	1	70250000	70350000	0.196948	0.024772	0.0145182	0.00764489	0.0059641
1370	1	70300000	70400000	0.105733	0.0145169	0.011846	0.0349582	0.0059641
1371	1	70350000	70450000	0.36564	0.274534	0.194901	0.158304	0.0611869
1372	1	70400000	70500000	0.36564	0.196576	0.128683	0.0827683	0.0591225
1373	1	70450000	70550000	0.36564	0.288101	0.207189	0.114257	0.0591225
1374	1	70500000	70600000	0.36564	0.688766	0.571267	0.503459	0.0848196
1375	1	70550000	70650000	0.0450327	0.146723	0.671054	0.468564	0.0848196
1376	1	70600000	70700000	0.00740922	0.0270042	0.411813	0.5628	0.281207
1377	1	70650000	70750000	0.0367705	0.123706	0.658164	0.820375	0.402416
1378	1	70700000	70800000	0.0368634	0.125992	0.748112	0.903789	0.448165
1379	1	70750000	70850000	0.0615253	0.182088	0.569869	0.950577	0.50115
1380	1	70800000	70900000	0.1453	0.360484	0.62565	0.890668	0.26688
1381	1	70850000	70950000	0.36564	0.488724	0.420097	0.264933	0.0307494
1382	1	70900000	71000000	0.36564	0.527045	0.470365	0.269199	0.0307494
1383	1	70950000	71050000	0.346035	0.622537	0.633875	0.856931	0.0979
1384	1	71000000	71100000	0.314745	0.57817	0.58978	0.897374	0.197963
1385	1	71050000	71150000	0.36564	0.68715	0.653383	0.777195	0.197963
1386	1	71100000	71200000	0.36564	0.701349	0.748112	0.8651	0.312519
1387	1	71150000	71250000	0.242555	0.531553	0.716921	0.777054	0.32055
1388	1	71200000	71300000	0.0577606	0.0992253	0.203732	0.234629	0.0570629
1389	1	71250000	71350000	0.129862	0.148527	0.159868	0.164928	0.0394501
1390	1	71300000	71400000	0.36564	0.587391	0.559749	0.310966	0.0394501
1391	1	71350000	71450000	0.36564	0.499405	0.433725	0.682775	0.11584
1392	1	71400000	71500000	0.36564	0.701349	0.748112	0.827058	0.297174
1393	1	71450000	71550000	0.0494223	0.149012	0.5264	0.793301	0.201507
1394	1	71500000	71600000	0.0145566	0.0548912	0.576431	0.519131	0.111889
1395	1	71550000	71650000	0.0245878	0.0837421	0.529617	0.254411	0.110587
1396	1	71600000	71700000	0.0422551	0.137735	0.633674	0.281709	0.110587
1397	1	71650000	71750000	0.0397425	0.122415	0.498799	0.654452	0.178929
1398	1	71700000	71800000	0.291349	0.589865	0.680049	0.794229	0.306866
1399	1	71750000	71850000	0.36564	0.701349	0.748112	0.571808	0.28307
1400	1	71800000	71900000	0.268475	0.50667	0.52766	0.824446	0.28307
1401	1	71850000	71950000	0.211482	0.289601	0.266528	0.300199	0.0898111
1402	1	71900000	72000000	0.36564	0.421113	0.340951	0.212957	0.0898111
1403	1	71950000	72050000	0.36564	0.503833	0.439234	0.344675	0.151973
1404	1	72000000	72100000	0.36564	0.436848	0.358543	0.228895	0.161613
1405	1	72050000	72150000	0.36564	0.472875	0.400615	0.160329	0.0569127
1406	1	72100000	72200000	0.36564	0.4552	0.379628	0.15345	0.0569127
1407	1	72150000	72250000	0.36564	0.63438	0.639831	0.278111	0.113411
1408	1	72200000	72300000	0.36564	0.701349	0.748112	0.584335	0.152053
1409	1	72250000	72350000	0.36564	0.572544	0.535851	0.277491	0.0117265
1410	1	72300000	72400000	0.36564	0.276332	0.196513	0.13459	0.0117265
1411	1	72350000	72450000	0.36564	0.425964	0.346281	0.141984	0.0419911
1412	1	72400000	72500000	0.36564	0.412467	0.331409	0.172863	0.0419911
1413	1	72450000	72550000	0.36564	0.701349	0.748112	0.668614	0.131563
1414	1	72500000	72600000	0.36564	0.701349	0.748112	0.575591	0.1273
1415	1	72550000	72650000	0.36564	0.701349	0.748112	0.533632	0.1273
1416	1	72600000	72700000	0.36564	0.701349	0.748112	0.677609	0.246093
1417	1	72650000	72750000	0.36564	0.701349	0.748112	0.821431	0.137773
1418	1	72700000	72800000	0.36564	0.701349	0.748112	0.807259	0.137773
1419	1	72750000	72850000	0.36564	0.684817	0.647146	0.749583	0.344767
1420	1	72800000	72900000	0.36564	0.64111	0.570184	0.801374	0.344767
1421	1	72850000	72950000	0.36564	0.576924	0.517839	0.716575	0.394915
1422	1	72900000	73000000	0.226126	0.40928	0.423987	0.791948	0.386286
1423	1	72950000	73050000	0.128049	0.287593	0.437982	0.857776	0.386286
1424	1	73000000	73100000	0.0368835	0.12585	0.731627	1	0.770192
1425	1	73050000	73150000	0.245049	0.530067	0.686221	0.902823	0.799147
1426	1	73100000	73200000	0.219003	0.483312	0.640993	0.858497	0.634348
1427	1	73150000	73250000	0.00128112	0.00590971	0.458602	0.709266	0.0886823
1428	1	73200000	73300000	0.00145795	0.00689444	0.513579	0.82369	0.0886823
1429	1	73250000	73350000	0.00363695	0.0164848	0.619034	0.977934	0.561037
1430	1	73300000	73400000	0.200208	0.468658	0.748112	0.394608	0.124285
1431	1	73350000	73450000	0.36564	0.3732	0.289898	-2147483648	0.124285
1432	1	73400000	73500000	0.0440046	0.142516	0.635678	0.725342	0.454807
1433	1	73450000	73550000	0.0427933	0.141801	0.705866	0.7504	0.454807
1434	1	73500000	73600000	0.0366678	0.12336	0.656416	0.848595	0.809909
1435	1	73550000	73650000	0.00803238	0.0341084	0.748112	0.998234	0.873993
1436	1	73600000	73700000	0.0143856	0.0567377	0.733688	0.982272	0.700766
1437	1	73650000	73750000	0.0427597	0.13848	0.620887	0.618147	0.305408
1438	1	73700000	73800000	0.0772987	0.127226	0.211996	0.231028	0.136055
1439	1	73750000	73850000	0.0688503	0.0802755	0.127549	0.144286	0.136055
1440	1	73800000	73900000	0.173728	0.131283	0.10942	0.0683886	0.0286016
1441	1	73850000	73950000	0.201444	0.122157	0.0910444	0.056614	0.0286016
1442	1	73900000	74000000	0.306774	0.293136	0.220379	0.175865	0.0503067
1443	1	73950000	74050000	0.36564	0.522328	0.46391	0.234896	0.11233
1444	1	74000000	74100000	0.36564	0.669222	0.650572	0.513833	0.11233
1445	1	74050000	74150000	0.36564	0.701349	0.748112	0.70063	0.233928
1446	1	74100000	74200000	0.36564	0.418682	0.338199	0.311118	0.01023
1447	1	74150000	74250000	0.0823618	0.144425	0.238054	0.13301	0.01023
1448	1	74200000	74300000	0.0422236	0.0496675	0.111014	0.18175	0.01731
1449	1	74250000	74350000	0.0290917	0.0462512	0.150179	0.317226	0.01731
1450	1	74300000	74400000	0.222079	0.0803884	0.0524483	0.0529497	0.00579652
1451	1	74350000	74450000	0.36564	0.0452655	0.0231636	0.0429146	0.00579652
1452	1	74400000	74500000	0.364304	0.0716546	0.0390764	0.129244	0.0323366
1453	1	74450000	74550000	0.36564	0.276672	0.196828	0.377908	0.0947255
1454	1	74500000	74600000	0.36564	0.701349	0.748112	0.581007	0.229841
1455	1	74550000	74650000	0.36564	0.701349	0.748112	0.71762	0.477089
1456	1	74600000	74700000	0.36564	0.701349	0.748112	0.575125	0.112659
1457	1	74650000	74750000	0.36564	0.438452	0.360342	0.231595	0.0100357
1458	1	74700000	74800000	0.36564	0.0927882	0.0526424	0.0515722	0.00618106
1459	1	74750000	74850000	0.36564	0.149128	0.0920798	0.137603	0.00618106
1460	1	74800000	74900000	0.36564	0.701349	0.748112	0.491662	0.00469628
1461	1	74850000	74950000	0.36564	0.332533	0.24869	0.212684	0.00429455
1462	1	74900000	75000000	0.36564	0.610592	0.596433	0.370742	0.00429455
1463	1	74950000	75050000	0.156371	0.389751	0.699892	0.794573	0.266976
1464	1	75000000	75100000	0.118795	0.316689	0.683228	0.459835	0.182752
1465	1	75050000	75150000	0.160483	0.399501	0.730868	0.68286	0.182752
1466	1	75100000	75200000	0.147113	0.355826	0.579152	0.935725	0.366743
1467	1	75150000	75250000	0.274525	0.528433	0.562618	0.909614	0.366743
1468	1	75200000	75300000	0.36564	0.701349	0.748112	0.958573	0.286989
1469	1	75250000	75350000	0.335172	0.377769	0.299177	0.567626	0.0855183
1470	1	75300000	75400000	0.218689	0.147956	0.109704	0.418968	0.0855183
1471	1	75350000	75450000	0.281588	0.103767	0.0637151	0.288742	0.0539169
1472	1	75400000	75500000	0.158675	0.0462887	0.0336312	0.108781	0.0539169
1473	1	75450000	75550000	0.253228	0.225581	0.171463	0.147841	0.0543885
1474	1	75500000	75600000	0.222548	0.255324	0.216967	0.196753	0.0995281
1475	1	75550000	75650000	0.36564	0.201457	0.132621	0.0752178	0.00986912
1476	1	75600000	75700000	0.36564	0.0165183	0.00747865	0.00701396	0.00649009
1477	1	75650000	75750000	0.112028	0.0229819	0.0191142	0.01006	0.00649009
1478	1	75700000	75800000	0.168462	0.0563886	0.0406293	0.174629	0.0698997
1479	1	75750000	75850000	0.321282	0.130923	0.0805327	0.304773	0.0698997
1480	1	75800000	75900000	0.25794	0.490321	0.515976	0.612323	0.0883547
1481	1	75850000	75950000	0.36564	0.701349	0.748112	0.571604	0.0883547
1482	1	75900000	76000000	0.36564	0.607875	0.532096	0.836041	0.111112
1483	1	75950000	76050000	0.302697	0.611045	0.705957	0.902707	0.286212
1484	1	76000000	76100000	0.36564	0.701349	0.748112	0.895663	0.227501
1485	1	76050000	76150000	0.36564	0.701349	0.748112	0.835588	0.160435
1486	1	76100000	76200000	0.36564	0.701349	0.748112	0.747306	0.160435
1487	1	76150000	76250000	0.36564	0.701349	0.748112	0.826465	0.50258
1488	1	76200000	76300000	0.36564	0.701349	0.748112	0.782962	0.211878
1489	1	76250000	76350000	0.36564	0.701349	0.748112	0.683894	0.211878
1490	1	76300000	76400000	0.36564	0.701349	0.748112	0.442001	0.192583
1491	1	76350000	76450000	0.36564	0.701349	0.703456	0.367256	0.131716
1492	1	76400000	76500000	0.281164	0.478391	0.456922	0.614727	0.0846615
1493	1	76450000	76550000	0.36564	0.648369	0.607799	0.810301	0.0846615
1494	1	76500000	76600000	0.36564	0.701349	0.748112	0.911734	0.200172
1495	1	76550000	76650000	0.36564	0.629453	0.595717	0.916845	0.200172
1496	1	76600000	76700000	0.239069	0.515308	0.655956	0.842134	0.243228
1497	1	76650000	76750000	0.36564	0.667397	0.693954	0.634505	0.105354
1498	1	76700000	76800000	0.36564	0.543524	0.493307	0.312065	0.0633097
1499	1	76750000	76850000	0.275303	0.523666	0.549782	0.502168	0.0633097
1500	1	76800000	76900000	0.36564	0.393996	0.311578	0.234375	0.0112971
1501	1	76850000	76950000	0.36564	0.320067	0.237157	0.180388	0.0112971
1502	1	76900000	77000000	0.244802	0.347887	0.311014	0.420597	0.172461
1503	1	76950000	77050000	0.0962192	0.192442	0.310247	0.431817	0.172461
1504	1	77000000	77100000	0.0472317	0.125355	0.383448	0.574858	0.211476
1505	1	77050000	77150000	0.131673	0.304967	0.475656	0.813252	0.211476
1506	1	77100000	77200000	0.205004	0.446768	0.575562	0.953523	0.267605
1507	1	77150000	77250000	0.0250666	0.082014	0.477029	0.890304	0.191796
1508	1	77200000	77300000	0.0590459	0.173195	0.537559	0.847053	0.184452
1509	1	77250000	77350000	0.189297	0.387857	0.468034	0.823301	0.184452
1510	1	77300000	77400000	0.0790267	0.232315	0.700211	0.950447	0.704447
1511	1	77350000	77450000	0.080916	0.236558	0.698231	0.927318	0.704447
1512	1	77400000	77500000	0.246216	0.539933	0.748112	0.983496	0.561421
1513	1	77450000	77550000	0.0345603	0.119206	0.727351	0.866024	0.227192
1514	1	77500000	77600000	0.0303602	0.107008	0.733067	0.741465	0.227192
1515	1	77550000	77650000	0.36564	0.701349	0.718961	0.586038	0.31742
1516	1	77600000	77700000	0.36564	0.701349	0.748112	0.884184	0.38615
1517	1	77650000	77750000	0.218586	0.49653	0.726352	0.996418	0.471222
1518	1	77700000	77800000	0.313711	0.557176	0.54985	0.96752	0.194289
1519	1	77750000	77850000	0.36564	0.62663	0.547887	0.799804	0.176357
1520	1	77800000	77900000	0.364371	0.423324	0.343691	0.299445	0.0144409
1521	1	77850000	77950000	0.36564	0.473288	0.401123	0.194187	0.0144409
1522	1	77900000	78000000	0.206323	0.446727	0.56864	0.759821	0.212139
1523	1	77950000	78050000	0.0694878	0.0722055	0.11025	0.144559	0.0327672
1524	1	78000000	78100000	0.0238827	0.0351845	0.128961	0.0683294	0.0269679
1525	1	78050000	78150000	0.033223	0.0549791	0.164228	0.137846	0.0269679
1526	1	78100000	78200000	0.320064	0.625361	0.687401	-2147483648	0.801309
1527	1	78150000	78250000	0.296986	0.0825854	0.0479161	0.0319147	0.0237698
1528	1	78200000	78300000	0.222394	0.159518	0.119159	0.0903398	0.0237698
1529	1	78250000	78350000	0.33397	0.657582	0.739003	0.687041	0.339598
1530	1	78300000	78400000	0.36564	0.666784	0.536821	-2147483648	0.364443
1531	1	78350000	78450000	0.223991	0.380099	0.379248	-2147483648	0.431517
1532	1	78400000	78500000	0.00964189	0.0399109	0.712506	0.813686	0.431517
1533	1	78450000	78550000	0.00667979	0.028855	0.70009	0.827997	0.337253
1534	1	78500000	78600000	0.019314	0.072442	0.687828	0.810334	0.337253
1535	1	78550000	78650000	0.36564	0.701349	0.748112	0.825471	0.497634
1536	1	78600000	78700000	0.0785397	0.151047	0.268428	0.568986	0.0747956
1537	1	78650000	78750000	0.271832	0.386556	0.338169	0.736183	0.0747956
1538	1	78700000	78800000	0.36564	0.701349	0.748112	0.973544	0.367152
1539	1	78750000	78850000	0.36564	0.701349	0.748112	0.921828	0.303129
1540	1	78800000	78900000	0.0384972	0.119783	0.505168	0.853911	0.303129
1541	1	78850000	78950000	0.0748105	0.159963	0.311444	0.489594	0.272189
1542	1	78900000	79000000	0.36564	0.655321	0.542244	0.486131	0.272189
1543	1	78950000	79050000	0.0461254	0.0825795	0.201515	0.557283	0.199103
1544	1	79000000	79100000	0.0315023	0.0709482	0.254431	0.640437	0.114043
1545	1	79050000	79150000	0.149984	0.376017	0.679368	0.676098	0.114043
1546	1	79100000	79200000	0.36564	0.701349	0.748112	0.94886	0.359428
1547	1	79150000	79250000	0.36564	0.701349	0.748112	0.926478	0.264722
1548	1	79200000	79300000	0.36564	0.701349	0.748112	0.916107	0.264722
1549	1	79250000	79350000	0.36564	0.5658	0.52572	0.91533	0.286435
1550	1	79300000	79400000	0.36564	0.570121	0.466789	0.6383	0.0831026
1551	1	79350000	79450000	0.36564	0.701349	0.748112	0.493391	0.0831026
1552	1	79400000	79500000	0.115835	0.303755	0.615932	0.8404	0.235006
1553	1	79450000	79550000	0.0659229	0.18942	0.540789	0.61398	0.0876177
1554	1	79500000	79600000	0.189984	0.237166	0.219503	0.282819	0.0600443
1555	1	79550000	79650000	0.310417	0.322142	0.24815	0.440405	0.0583973
1556	1	79600000	79700000	0.183116	0.344723	0.392344	0.682361	0.0583973
1557	1	79650000	79750000	0.0908682	0.258683	0.695644	0.956325	0.399863
1558	1	79700000	79800000	0.115041	0.312559	0.748112	0.98946	0.701125
1559	1	79750000	79850000	0.177185	0.429802	0.746803	0.993314	0.731659
1560	1	79800000	79900000	0.36564	0.701349	0.748112	0.971306	0.698464
1561	1	79850000	79950000	0.36564	0.701349	0.748112	0.894398	0.541255
1562	1	79900000	80000000	0.36564	0.701349	0.748112	0.91853	0.541255
1563	1	79950000	80050000	0.36564	0.701349	0.748112	0.785048	0.322774
1564	1	80000000	80100000	0.180543	0.271985	0.276445	0.49939	0.269279
1565	1	80050000	80150000	0.36564	0.576859	0.523745	0.843005	0.269279
1566	1	80100000	80200000	0.36564	0.701349	0.748112	0.817734	0.112985
1567	1	80150000	80250000	0.36564	0.701349	0.748112	0.627563	0.112985
1568	1	80200000	80300000	0.36564	0.701349	0.748112	0.865445	0.134285
1569	1	80250000	80350000	0.36564	0.701349	0.748112	0.877238	0.412073
1570	1	80300000	80400000	0.36564	0.592385	0.56799	0.569273	0.194307
1571	1	80350000	80450000	0.36564	0.701349	0.748112	0.671309	0.194307
1572	1	80400000	80500000	0.36564	0.701349	0.748112	0.683341	0.255148
1573	1	80450000	80550000	0.246043	0.481732	0.525046	0.536827	0.211527
1574	1	80500000	80600000	0.0631387	0.169114	0.441009	0.598341	0.211527
1575	1	80550000	80650000	0.0150868	0.0530202	0.470614	0.716309	0.42039
1576	1	80600000	80700000	0.0266419	0.0945513	0.661171	0.942938	0.453657
1577	1	80650000	80750000	0.36564	0.701349	0.748112	0.996653	0.580212
1578	1	80700000	80800000	0.36564	0.701349	0.748112	0.926596	0.196094
1579	1	80750000	80850000	0.324457	0.401389	0.327909	0.77857	0.196094
1580	1	80800000	80900000	0.36564	0.397619	0.315446	0.483915	0.0534275
1581	1	80850000	80950000	0.36564	0.701349	0.748112	0.516279	0.0534275
1582	1	80900000	81000000	0.36564	0.701349	0.748112	0.752568	0.195624
1583	1	80950000	81050000	0.36564	0.701349	0.748112	0.734638	0.195624
1584	1	81000000	81100000	0.36564	0.498725	0.432794	0.613536	0.203049
1585	1	81050000	81150000	0.30148	0.426152	0.367367	0.351163	0.0967982
1586	1	81100000	81200000	0.36564	0.197328	0.129256	0.0317938	0.00858306
1587	1	81150000	81250000	0.36564	0.160675	0.100747	0.015249	0.00858306
1588	1	81200000	81300000	0.36564	0.394985	0.312642	0.122837	0.0203118
1589	1	81250000	81350000	0.36564	0.701349	0.748112	0.503573	0.133735
1590	1	81300000	81400000	0.36564	0.354912	0.271386	0.278294	0.0412183
1591	1	81350000	81450000	0.00880067	0.0115867	0.0904428	0.195166	0.0412183
1592	1	81400000	81500000	0.0084453	0.0171208	0.160645	0.388147	0.0970507
1593	1	81450000	81550000	0.108028	0.207683	0.306557	0.347918	0.0478997
1594	1	81500000	81600000	0.36564	0.219027	0.146976	0.19239	0.0410019
1595	1	81550000	81650000	0.36564	0.132134	0.0797544	0.227111	0.0410019
1596	1	81600000	81700000	0.36564	0.455855	0.380386	0.358466	0.0599708
1597	1	81650000	81750000	0.36564	0.690748	0.599315	0.492736	0.0599708
1598	1	81700000	81800000	0.36564	0.701349	0.748112	0.797171	0.214315
1599	1	81750000	81850000	0.36564	0.701349	0.748112	0.626178	0.132315
1600	1	81800000	81900000	0.269372	0.558143	0.665187	0.689358	0.132315
1601	1	81850000	81950000	0.347068	0.673061	0.73755	0.682317	0.131825
1602	1	81900000	82000000	0.36564	0.701349	0.748112	0.719674	0.131825
1603	1	81950000	82050000	0.36564	0.701349	0.748112	0.879109	0.205652
1604	1	82000000	82100000	0.36564	0.701349	0.748112	0.929091	0.205652
1605	1	82050000	82150000	0.36564	0.701349	0.748112	0.987922	0.358875
1606	1	82100000	82200000	0.36564	0.701349	0.748112	0.943405	0.31616
1607	1	82150000	82250000	0.3249	0.507943	0.460643	0.920179	0.31616
1608	1	82200000	82300000	0.00552481	0.00873824	0.106034	0.355335	0.0510537
1609	1	82250000	82350000	0.00246455	0.00349358	0.0813116	0.23227	0.0447275
1610	1	82300000	82400000	0.00783899	0.0119067	0.106952	0.56302	0.0447275
1611	1	82350000	82450000	0.36564	0.701349	0.748112	0.957839	0.475733
1612	1	82400000	82500000	0.36564	0.701349	0.748112	0.951498	0.475733
1613	1	82450000	82550000	0.36564	0.701349	0.748112	0.944696	0.49437
1614	1	82500000	82600000	0.36564	0.62659	0.598849	0.778259	0.262181
1615	1	82550000	82650000	0.280437	0.552408	0.606777	0.623964	0.262181
1616	1	82600000	82700000	0.36564	0.613991	0.604092	0.236536	0.09554
1617	1	82650000	82750000	0.36564	0.626428	0.625497	0.237676	0.09554
1618	1	82700000	82800000	0.267868	0.548132	0.637068	0.531202	0.171223
1619	1	82750000	82850000	0.345488	0.593648	0.581533	0.611121	0.171223
1620	1	82800000	82900000	0.36564	0.69021	0.684903	0.884285	0.209427
1621	1	82850000	82950000	0.25356	0.550324	0.745082	0.961548	0.300264
1622	1	82900000	83000000	0.280474	0.580956	0.698647	0.802972	0.282855
1623	1	82950000	83050000	0.36564	0.701349	0.748112	0.819755	0.282855
1624	1	83000000	83100000	0.36564	0.701349	0.748112	0.932843	0.350514
1625	1	83050000	83150000	0.36564	0.701349	0.748112	0.962069	0.274958
1626	1	83100000	83200000	0.36564	0.701349	0.748112	0.939855	0.274958
1627	1	83150000	83250000	0.36564	0.701349	0.748112	0.831882	0.263319
1628	1	83200000	83300000	0.36564	0.701349	0.748112	0.94345	0.263319
1629	1	83250000	83350000	0.36564	0.690053	0.587225	0.654852	0.106546
1630	1	83300000	83400000	0.36564	0.3717	0.288371	0.301114	0.106546
1631	1	83350000	83450000	0.36564	0.335553	0.252084	0.168441	0.0561705
1632	1	83400000	83500000	0.012049	0.0251452	0.179454	0.285886	0.0561705
1633	1	83450000	83550000	0.0192515	0.058773	0.37306	0.575559	0.0783631
1634	1	83500000	83600000	0.100008	0.171235	0.24872	0.219471	0.0622112
1635	1	83550000	83650000	0.104476	0.170645	0.236503	0.145277	0.0622112
1636	1	83600000	83700000	0.171794	0.204164	0.193886	0.10263	0.0173025
1637	1	83650000	83750000	0.36564	0.0872002	0.0489908	0.0168724	0.00772303
1638	1	83700000	83800000	0.36564	0.0693673	0.037627	0.0195116	0.00772303
1639	1	83750000	83850000	0.36564	0.46464	0.390577	0.211083	0.0644309
1640	1	83800000	83900000	0.36564	0.701349	0.748112	0.926318	0.323091
1641	1	83850000	83950000	0.332616	0.564204	0.541105	0.891539	0.313617
1642	1	83900000	84000000	0.336059	0.319069	0.239368	0.283159	0.0111888
1643	1	83950000	84050000	0.327314	0.356028	0.278387	0.327472	0.0111888
1644	1	84000000	84100000	0.36564	0.701349	0.748112	0.487884	0.150017
1645	1	84050000	84150000	0.36564	0.641642	0.652237	0.354655	0.150017
1646	1	84100000	84200000	0.336575	0.254368	0.179172	0.257588	0.0508513
1647	1	84150000	84250000	0.221317	0.197991	0.15663	0.286016	0.0508513
1648	1	84200000	84300000	0.281526	0.285513	0.220484	0.27006	0.0446153
1649	1	84250000	84350000	0.36564	0.683679	0.559767	0.381554	0.0446153
1650	1	84300000	84400000	0.36564	0.701349	0.748112	0.709145	0.420197
1651	1	84350000	84450000	0.36564	0.701349	0.748112	1	0.913261
1652	1	84400000	84500000	0.36564	0.701349	0.748112	0.834423	0.396426
1653	1	84450000	84550000	0.36564	0.701349	0.748112	0.866354	0.396426
1654	1	84500000	84600000	0.146541	0.317439	0.441397	0.742675	0.33864
1655	1	84550000	84650000	0.0888428	0.213082	0.411761	0.59646	0.33864
1656	1	84600000	84700000	0.260934	0.47001	0.471473	0.482301	0.360613
1657	1	84650000	84750000	0.144015	0.346204	0.55734	0.292414	0.062445
1658	1	84700000	84800000	0.262546	0.369777	0.324202	0.265415	0.062445
1659	1	84750000	84850000	0.36564	0.565848	0.52542	0.342798	0.0930432
1660	1	84800000	84900000	0.36564	0.701349	0.748112	0.448773	0.0930432
1661	1	84850000	84950000	0.2639	0.56494	0.741177	0.810645	0.300072
1662	1	84900000	85000000	0.36564	0.377435	0.294251	0.400064	0.0837127
1663	1	84950000	85050000	0.36564	0.701349	0.748112	0.47745	0.0837127
1664	1	85000000	85100000	0.36564	0.701349	0.748112	0.746997	0.107631
1665	1	85050000	85150000	0.36564	0.701349	0.748112	0.826548	0.107631
1666	1	85100000	85200000	0.331577	0.647177	0.712827	0.987645	0.639175
1667	1	85150000	85250000	0.36564	0.615394	0.607227	0.377879	0.0393744
1668	1	85200000	85300000	0.36564	0.664308	0.688516	0.349324	0.0393744
1669	1	85250000	85350000	0.36564	0.701349	0.748112	0.840862	0.183183
1670	1	85300000	85400000	0.36564	0.701349	0.748112	0.872761	0.149797
1671	1	85350000	85450000	0.36564	0.701349	0.748112	0.585741	0.149797
1672	1	85400000	85500000	0.36564	0.684509	0.722088	0.415067	0.153091
1673	1	85450000	85550000	0.36564	0.507711	0.44441	0.205045	0.0704703
1674	1	85500000	85600000	0.36564	0.604832	0.589104	0.347652	0.0704703
1675	1	85550000	85650000	0.36564	0.701349	0.748112	0.661932	0.0855707
1676	1	85600000	85700000	0.36564	0.387844	0.30509	0.43802	0.0457485
1677	1	85650000	85750000	0.36564	0.389065	0.306408	0.235612	0.0346157
1678	1	85700000	85800000	0.36564	0.557976	0.513733	0.40803	0.0346157
1679	1	85750000	85850000	0.36564	0.454871	0.379245	0.180995	0.0143747
1680	1	85800000	85900000	0.348124	0.217618	0.146622	0.115905	0.0143747
1681	1	85850000	85950000	0.36564	0.458457	0.383425	0.330194	0.0297297
1682	1	85900000	86000000	0.36564	0.684694	0.668575	0.583995	0.0297297
1683	1	85950000	86050000	0.36564	0.614874	0.60496	0.89154	0.12796
1684	1	86000000	86100000	0.36564	0.701349	0.748112	0.535806	0.103331
1685	1	86050000	86150000	0.36564	0.701349	0.748112	0.556766	0.103331
1686	1	86100000	86200000	0.36564	0.701349	0.748112	0.857541	0.507504
1687	1	86150000	86250000	0.36564	0.701349	0.748112	0.887617	0.473926
1688	1	86200000	86300000	0.36564	0.680537	0.628427	0.589805	0.138055
1689	1	86250000	86350000	0.36564	0.67464	0.706925	0.48624	0.138055
1690	1	86300000	86400000	0.36564	0.701349	0.748112	0.628664	0.112102
1691	1	86350000	86450000	0.36564	0.701349	0.748112	0.718079	0.112102
1692	1	86400000	86500000	0.36564	0.701349	0.748112	0.974449	0.464178
1693	1	86450000	86550000	0.36564	0.701349	0.748112	0.45372	0.0345847
1694	1	86500000	86600000	0.36564	0.556402	0.511609	0.300455	0.0345847
1695	1	86550000	86650000	0.36564	0.68287	0.719708	0.412423	0.0996545
1696	1	86600000	86700000	0.36564	0.647805	0.66268	0.495087	0.148788
1697	1	86650000	86750000	0.36564	0.644824	0.579222	0.541627	0.144904
1698	1	86700000	86800000	0.36564	0.701349	0.748112	0.557128	0.144904
1699	1	86750000	86850000	0.36564	0.577105	0.543079	0.405148	0.0402534
1700	1	86800000	86900000	0.36564	0.407391	0.325964	0.221016	0.0402534
1701	1	86850000	86950000	0.36564	0.701349	0.748112	0.382299	0.0629797
1702	1	86900000	87000000	0.336763	0.146724	0.0912911	0.121598	0.0114366
1703	1	86950000	87050000	0.11917	0.0161852	0.0123152	0.0357651	0.00171334
1704	1	87000000	87100000	0.207875	0.022201	0.0124904	0.0263671	0.000395826
1705	1	87050000	87150000	0.36564	0.0279948	0.0134468	0.011543	0.000373306
1706	1	87100000	87200000	0.36564	0.00624236	0.00257157	0.00740251	0.000373306
1707	1	87150000	87250000	0.36564	0.296577	0.215015	0.0629106	0.0514279
1708	1	87200000	87300000	0.36564	0.242785	0.167025	0.0624921	0.0113504
1709	1	87250000	87350000	0.36564	0.231638	0.157496	0.050811	0.0113504
1710	1	87300000	87400000	0.36564	0.540177	0.488598	0.231266	0.063641
1711	1	87350000	87450000	0.36564	0.701349	0.748112	0.83589	0.480142
1712	1	87400000	87500000	0.36564	0.701349	0.748112	0.851194	0.480142
1713	1	87450000	87550000	0.36564	0.701349	0.748112	0.488192	0.188641
1714	1	87500000	87600000	0.36564	0.540093	0.488483	0.209257	0.0873854
1715	1	87550000	87650000	0.36564	0.595669	0.573469	0.293982	0.0873854
1716	1	87600000	87700000	0.36564	0.701349	0.748112	0.580307	0.107975
1717	1	87650000	87750000	0.36564	0.701349	0.748112	0.463405	0.070895
1718	1	87700000	87800000	0.36564	0.701349	0.748112	0.526565	0.070895
1719	1	87750000	87850000	0.36564	0.701349	0.748112	0.90786	0.12753
1720	1	87800000	87900000	0.36564	0.669769	0.540625	0.63274	0.125302
1721	1	87850000	87950000	0.36564	0.442161	0.364583	0.216867	0.0493334
1722	1	87900000	88000000	0.36564	0.508481	0.445365	0.175096	0.0493334
1723	1	87950000	88050000	0.36564	0.10027	0.0576127	0.0963206	0.00333094
1724	1	88000000	88100000	0.36564	0.137494	0.0836301	0.109615	0.00333094
1725	1	88050000	88150000	0.36564	0.190787	0.12406	0.180265	0.0268201
1726	1	88100000	88200000	0.36564	0.0783875	0.0433122	0.0922833	0.0252902
1727	1	88150000	88250000	0.36564	0.137946	0.0838911	0.0988179	0.00601931
1728	1	88200000	88300000	0.346623	0.238674	0.164528	0.162397	0.00601931
1729	1	88250000	88350000	0.36564	0.701349	0.748112	0.802827	0.113109
1730	1	88300000	88400000	0.36564	0.701349	0.748112	0.860647	0.177631
1731	1	88350000	88450000	0.36564	0.701349	0.748112	0.505335	0.0347846
1732	1	88400000	88500000	0.36564	0.701349	0.748112	0.426413	0.0347846
1733	1	88450000	88550000	0.36564	0.701349	0.748112	0.748438	0.0606947
1734	1	88500000	88600000	0.36564	0.701349	0.748112	0.611778	0.247349
1735	1	88550000	88650000	0.36564	0.636703	0.621998	0.38515	0.0850689
1736	1	88600000	88700000	0.183345	0.437944	0.71079	0.614473	0.0850689
1737	1	88650000	88750000	0.131185	0.253509	0.339389	0.562718	0.145995
1738	1	88700000	88800000	0.141876	0.179827	0.19124	0.392478	0.145995
1739	1	88750000	88850000	0.36564	0.701349	0.748112	0.639389	0.190213
1740	1	88800000	88900000	0.319036	0.544629	0.521333	0.702811	0.190213
1741	1	88850000	88950000	0.147458	0.347633	0.537274	0.865339	0.628734
1742	1	88900000	89000000	0.36564	0.701349	0.711996	0.576745	0.303085
1743	1	88950000	89050000	0.36564	0.701349	0.748112	0.725301	0.0951678
1744	1	89000000	89100000	0.36564	0.701349	0.748112	0.758766	0.0951678
1745	1	89050000	89150000	0.36564	0.435583	0.357056	0.141197	0.0403093
1746	1	89100000	89200000	0.36564	0.254038	0.176752	0.064174	0.0403093
1747	1	89150000	89250000	0.36564	0.205011	0.135485	0.0674235	0.0575711
1748	1	89200000	89300000	0.36564	0.197684	0.129572	0.061626	0.0575711
1749	1	89250000	89350000	0.36564	0.195551	0.127859	0.0535033	0.0536661
1750	1	89300000	89400000	0.36564	0.0216122	0.0100818	0.00370816	0.00136085
1751	1	89350000	89450000	0.36564	0.0113149	0.00492436	0.00259171	0.000517941
1752	1	89400000	89500000	0.36564	0.00570718	0.0023261	0.00197587	0.000517941
1753	1	89450000	89550000	0.283989	0.115713	0.072195	0.107042	0.0135234
1754	1	89500000	89600000	0.293578	0.277012	0.208321	0.295436	0.0547629
1755	1	89550000	89650000	0.36564	0.666642	0.6941	0.528997	0.159252
1756	1	89600000	89700000	0.36564	0.671668	0.535016	0.525866	0.0961389
1757	1	89650000	89750000	0.36564	0.0913192	0.051677	0.0132084	0.00213518
1758	1	89700000	89800000	0.36564	0.0323872	0.0158747	0.00736073	0.00213518
1759	1	89750000	89850000	0.36564	0.358017	0.274522	0.279374	0.0526955
1760	1	89800000	89900000	0.134532	0.324241	0.531634	0.832177	0.235029
1761	1	89850000	89950000	0.127172	0.333143	0.681891	0.636771	0.235029
1762	1	89900000	90000000	0.0756703	0.0751717	0.107228	0.147726	0.0101848
1763	1	89950000	90050000	0.0432375	0.0384604	0.078391	0.135047	0.0101848
1764	1	90000000	90100000	0.15668	0.147978	0.136888	0.422823	0.0308053
1765	1	90050000	90150000	0.36564	0.701349	0.748112	0.474959	0.0308053
1766	1	90100000	90200000	0.206995	0.271884	0.248163	0.190576	0.0291459
1767	1	90150000	90250000	0.131339	0.189823	0.2204	0.113881	0.0291459
1768	1	90200000	90300000	0.36564	0.291864	0.204473	0.0758976	0.0419393
1769	1	90250000	90350000	0.249415	0.353246	0.313959	0.164257	0.0419393
1770	1	90300000	90400000	0.303679	0.614867	0.716597	0.548998	0.0838664
1771	1	90350000	90450000	0.36564	0.701349	0.748112	0.40434	0.0838664
1772	1	90400000	90500000	0.36564	0.701349	0.748112	0.421407	0.0992621
1773	1	90450000	90550000	0.314694	0.395136	0.324472	0.549457	0.139118
1774	1	90500000	90600000	0.132823	0.256507	0.341199	0.392378	0.00942977
1775	1	90550000	90650000	0.207282	0.379526	0.40623	0.370745	0.00942977
1776	1	90600000	90700000	0.36564	0.688418	0.646945	0.606579	0.131705
1777	1	90650000	90750000	0.36564	0.606712	0.528176	0.608134	0.206532
1778	1	90700000	90800000	0.36564	0.701349	0.748112	0.404107	0.0577907
1779	1	90750000	90850000	0.36564	0.476859	0.405434	0.287872	0.0577907
1780	1	90800000	90900000	0.36564	0.391313	0.308757	0.244485	0.0864366
1781	1	90850000	90950000	0.36564	0.673122	0.529641	0.566162	0.0864366
1782	1	90900000	91000000	0.36564	0.701349	0.748112	0.906276	0.240862
1783	1	90950000	91050000	0.296695	0.552349	0.567889	0.865243	0.432135
1784	1	91000000	91100000	0.0861261	0.246621	0.670111	0.947385	0.367754
1785	1	91050000	91150000	0.193058	0.456948	0.748112	0.992637	0.367754
1786	1	91100000	91200000	0.36564	0.701349	0.748112	0.814419	0.0877264
1787	1	91150000	91250000	0.36564	0.316774	0.23401	0.228356	0.0289891
1788	1	91200000	91300000	0.36564	0.346982	0.263439	0.237778	0.0289891
1789	1	91250000	91350000	0.36564	0.701349	0.748112	0.449273	0.18401
1790	1	91300000	91400000	0.36564	0.701349	0.748112	0.465086	0.18401
1791	1	91350000	91450000	0.36564	0.373746	0.290466	0.13477	0.0349087
1792	1	91400000	91500000	0.36564	0.33463	0.251246	0.121636	0.0349087
1793	1	91450000	91550000	0.36564	0.455871	0.380319	0.202955	0.0549256
1794	1	91500000	91600000	0.36564	0.696717	0.738163	0.427036	0.0549256
1795	1	91550000	91650000	0.36564	0.701349	0.748112	0.815324	0.274231
1796	1	91600000	91700000	0.36564	0.701349	0.748112	0.899296	0.278637
1797	1	91650000	91750000	0.36564	0.701349	0.748112	0.717099	0.108419
1798	1	91700000	91800000	0.36564	0.701349	0.748112	0.57017	0.108419
1799	1	91750000	91850000	0.36564	0.701349	0.748112	0.789383	0.371912
1800	1	91800000	91900000	0.36564	0.701349	0.748112	0.874063	0.371912
1801	1	91850000	91950000	0.36564	0.701349	0.748112	0.862909	0.383771
1802	1	91900000	92000000	0.36564	0.701349	0.748112	0.613395	0.162328
1803	1	91950000	92050000	0.122997	0.325844	0.692573	0.772706	0.162328
1804	1	92000000	92100000	0.0676231	0.206548	0.742396	0.737102	0.0947599
1805	1	92050000	92150000	0.318135	0.635069	0.726106	0.783143	0.0947599
1806	1	92100000	92200000	0.36564	0.701349	0.748112	0.580683	0.0929317
1807	1	92150000	92250000	0.36564	0.292301	0.21091	0.159897	0.0205036
1808	1	92200000	92300000	0.36564	0.301409	0.219486	0.150288	0.0205036
1809	1	92250000	92350000	0.36564	0.701349	0.748112	0.61163	0.133339
1810	1	92300000	92400000	0.36564	0.639677	0.648856	0.422954	0.104307
1811	1	92350000	92450000	0.36564	0.474733	0.402861	0.213933	0.0640679
1812	1	92400000	92500000	0.36564	0.427382	0.347886	0.135705	0.0640679
1813	1	92450000	92550000	0.36564	0.434208	0.355461	0.141418	0.064656
1814	1	92500000	92600000	0.36564	0.701349	0.748112	0.466976	0.0863037
1815	1	92550000	92650000	0.36564	0.701349	0.748112	0.806821	0.736138
1816	1	92600000	92700000	0.36564	0.324634	0.241516	0.197378	0.0227885
1817	1	92650000	92750000	0.36564	0.227114	0.153578	0.0696599	0.0227885
1818	1	92700000	92800000	0.360846	0.686343	0.733815	-2147483648	0.864983
1819	1	92750000	92850000	0.36564	0.228597	0.154951	0.117994	0.0560733
1820	1	92800000	92900000	0.36564	0.24852	0.171926	0.0701288	0.0227315
1821	1	92850000	92950000	0.36564	0.253477	0.176264	0.0847194	0.0227315
1822	1	92900000	93000000	0.275209	0.222561	0.162042	0.0915706	0.0352473
1823	1	92950000	93050000	0.36564	0.171651	0.109151	0.0551819	0.0377036
1824	1	93000000	93100000	0.36564	0.151467	0.0938257	0.0420187	0.041577
1825	1	93050000	93150000	0.36564	0.175587	0.112165	0.0620012	0.0614767
1826	1	93100000	93200000	0.32467	0.204608	0.137811	0.266492	0.0710398
1827	1	93150000	93250000	0.275644	0.155609	0.10416	0.153343	0.0385753
1828	1	93200000	93300000	0.347768	0.164037	0.103872	0.101699	0.0385753
1829	1	93250000	93350000	0.36564	0.572932	0.536505	0.463181	0.354153
1830	1	93300000	93400000	0.36564	0.559832	0.516637	0.427164	0.251008
1831	1	93350000	93450000	0.147925	0.369174	0.653322	0.480586	0.251008
1832	1	93400000	93500000	0.187447	0.430602	0.618903	0.566844	0.110781
1833	1	93450000	93550000	0.36564	0.671506	0.701994	0.580724	0.110781
1834	1	93500000	93600000	0.36564	0.701349	0.748112	0.749469	0.176694
1835	1	93550000	93650000	0.36564	0.701349	0.748112	0.777287	0.272235
1836	1	93600000	93700000	0.36564	0.701349	0.748112	0.715179	0.272235
1837	1	93650000	93750000	0.36564	0.701349	0.748112	-2147483648	0.861908
1838	1	93700000	93800000	0.36564	0.613073	0.603223	-2147483648	0.237233
1839	1	93750000	93850000	0.36564	0.515563	0.454805	0.189784	0.169702
1840	1	93800000	93900000	0.36564	0.609336	0.596845	0.365574	0.151275
1841	1	93850000	93950000	0.36564	0.599661	0.580324	0.484118	0.151275
1842	1	93900000	94000000	0.36564	0.694148	0.558796	0.568293	0.213351
1843	1	93950000	94050000	0.36564	0.349094	0.265573	0.211302	0.0244297
1844	1	94000000	94100000	0.248062	0.210695	0.158983	0.12014	0.0244297
1845	1	94050000	94150000	0.183101	0.136887	0.111205	0.101261	0.0601604
1846	1	94100000	94200000	0.0840636	0.0829902	0.110475	0.227725	0.0540871
1847	1	94150000	94250000	0.0909026	0.0817655	0.101147	0.379177	0.0540871
1848	1	94200000	94300000	0.325575	0.463824	0.401244	0.332447	0.198074
1849	1	94250000	94350000	0.144906	0.141466	0.137257	0.551237	0.198074
1850	1	94300000	94400000	0.0336321	0.0155924	0.033404	0.271601	0.0180076
1851	1	94350000	94450000	0.0534812	0.0322734	0.0518188	0.0729388	0.0180076
1852	1	94400000	94500000	0.218887	0.229627	0.190753	0.147125	0.0155384
1853	1	94450000	94550000	0.112723	0.107608	0.118834	0.173309	0.00687468
1854	1	94500000	94600000	0.0768601	0.0942109	0.141422	0.121381	0.00687468
1855	1	94550000	94650000	0.227823	0.357438	0.340662	0.308086	0.0111716
1856	1	94600000	94700000	0.36564	0.525732	0.468552	0.563337	0.112747
1857	1	94650000	94750000	0.36564	0.514601	0.453516	0.435881	0.112747
1858	1	94700000	94800000	0.36564	0.701349	0.748112	0.769707	0.322908
1859	1	94750000	94850000	0.36564	0.701349	0.748112	0.819474	0.43512
1860	1	94800000	94900000	0.36564	0.362046	0.278414	0.12908	0.0261719
1861	1	94850000	94950000	0.36564	0.2505	0.173672	0.062088	0.0261719
1862	1	94900000	95000000	0.36564	0.342349	0.258842	0.148134	0.0460972
1863	1	94950000	95050000	0.36564	0.701349	0.748112	0.929227	0.368436
1864	1	95000000	95100000	0.36564	0.636232	0.629346	0.976823	0.281491
1865	1	95050000	95150000	0.267527	0.401834	0.361124	0.57803	0.00226048
1866	1	95100000	95200000	0.226883	0.318566	0.289413	0.140109	0.00226048
1867	1	95150000	95250000	0.36564	0.453078	0.377163	0.230335	0.0461885
1868	1	95200000	95300000	0.36564	0.701349	0.748112	0.460041	0.0461885
1869	1	95250000	95350000	0.36564	0.701349	0.748112	0.713565	0.189004
1870	1	95300000	95400000	0.324055	0.583455	0.58607	0.714344	0.0645934
1871	1	95350000	95450000	0.36564	0.458304	0.383255	0.20729	0.0324153
1872	1	95400000	95500000	0.36564	0.473934	0.401901	0.166124	0.0324153
1873	1	95450000	95550000	0.334119	0.47792	0.415228	0.40687	0.0487221
1874	1	95500000	95600000	0.269239	0.383052	0.335705	0.359663	0.0855391
1875	1	95550000	95650000	0.258901	0.319377	0.267028	0.576395	0.0855391
1876	1	95600000	95700000	0.291034	0.509698	0.496062	0.85748	0.316579
1877	1	95650000	95750000	0.166061	0.299027	0.343955	0.822616	0.13872
1878	1	95700000	95800000	0.214696	0.308961	0.288556	0.627721	0.13872
1879	1	95750000	95850000	0.36564	0.518397	0.458631	0.389485	0.0682199
1880	1	95800000	95900000	0.36564	0.701349	0.748112	0.654355	0.0682199
1881	1	95850000	95950000	0.36564	0.701349	0.748112	0.701344	0.208278
1882	1	95900000	96000000	0.194359	0.328874	0.343254	0.571614	0.204905
1883	1	95950000	96050000	0.18772	0.248648	0.236324	0.321605	0.0513524
1884	1	96000000	96100000	0.36564	0.432639	0.353779	0.464456	0.0513524
1885	1	96050000	96150000	0.36564	0.678365	0.673455	0.798707	0.194865
1886	1	96100000	96200000	0.054625	0.172238	0.681708	0.971072	0.24678
1887	1	96150000	96250000	0.0483056	0.156972	0.721082	0.976298	0.652048
1888	1	96200000	96300000	0.19874	0.450145	0.62802	0.562393	0.035511
1889	1	96250000	96350000	0.36564	0.701349	0.748112	0.510751	0.035511
1890	1	96300000	96400000	0.36564	0.701349	0.748112	0.825375	0.392044
1891	1	96350000	96450000	0.36564	0.701349	0.748112	0.952549	0.476046
1892	1	96400000	96500000	0.36564	0.701349	0.748112	0.776354	0.16251
1893	1	96450000	96550000	0.36564	0.701349	0.748112	0.754383	0.16251
1894	1	96500000	96600000	0.36564	0.701349	0.748112	0.710374	0.202197
1895	1	96550000	96650000	0.36564	0.701349	0.748112	0.946869	0.223864
1896	1	96600000	96700000	0.103293	0.218572	0.351532	0.98113	0.408899
1897	1	96650000	96750000	0.020969	0.0623699	0.363745	0.953612	0.408899
1898	1	96700000	96800000	0.0175662	0.063973	0.559468	0.880785	0.272888
1899	1	96750000	96850000	0.168457	0.414686	0.748112	0.80706	0.272888
1900	1	96800000	96900000	0.36564	0.701349	0.748112	0.961352	0.370197
1901	1	96850000	96950000	0.318124	0.63662	0.733485	0.929849	0.331006
1902	1	96900000	97000000	0.261479	0.539031	0.633272	0.822114	0.331006
1903	1	96950000	97050000	0.36564	0.701349	0.748112	0.788379	0.195583
1904	1	97000000	97100000	0.36564	0.701349	0.748112	0.679814	0.195583
1905	1	97050000	97150000	0.36564	0.701349	0.748112	0.721027	0.300559
1906	1	97100000	97200000	0.36564	0.68803	0.612288	0.501446	0.15498
1907	1	97150000	97250000	0.36564	0.670389	0.59657	0.428165	0.15498
1908	1	97200000	97300000	0.36564	0.701349	0.748112	0.529915	0.172556
1909	1	97250000	97350000	0.36564	0.701349	0.748112	0.709497	0.172556
1910	1	97300000	97400000	0.0710116	0.197531	0.514592	0.884122	0.205805
1911	1	97350000	97450000	0.0410886	0.127394	0.517329	0.82601	0.437945
1912	1	97400000	97500000	0.328267	0.643196	0.712091	0.866977	0.324355
1913	1	97450000	97550000	0.36564	0.701349	0.748112	0.771185	0.112446
1914	1	97500000	97600000	0.0837588	0.14009	0.223638	0.308233	0.112446
1915	1	97550000	97650000	0.270179	0.317565	0.258905	0.236516	0.11919
1916	1	97600000	97700000	0.36564	0.430446	0.351296	0.229794	0.0217108
1917	1	97650000	97750000	0.36564	0.701349	0.748112	0.41315	0.0217108
1918	1	97700000	97800000	0.143772	0.330772	0.496357	0.650518	0.124716
1919	1	97750000	97850000	0.00309709	0.0127559	0.433967	0.736275	0.39468
1920	1	97800000	97900000	0.0332165	0.0915222	0.363902	0.758868	0.308061
1921	1	97850000	97950000	0.153629	0.290527	0.356212	0.769193	0.182047
1922	1	97900000	98000000	0.36564	0.701349	0.712756	0.787005	0.182047
1923	1	97950000	98050000	0.36564	0.701349	0.748112	0.980869	0.396825
1924	1	98000000	98100000	0.36564	0.701349	0.748112	0.997498	0.803798
1925	1	98050000	98150000	0.36564	0.701349	0.748112	0.820236	0.399854
1926	1	98100000	98200000	0.36564	0.701349	0.748112	0.69697	0.343448
1927	1	98150000	98250000	0.36564	0.701349	0.748112	0.64164	0.343448
1928	1	98200000	98300000	0.330397	0.652933	0.738019	0.83668	0.377805
1929	1	98250000	98350000	0.36564	0.701349	0.748112	0.995279	0.875387
1930	1	98300000	98400000	0.36564	0.701349	0.748112	0.71011	0.393011
1931	1	98350000	98450000	0.36564	0.701349	0.748112	0.573171	0.393011
1932	1	98400000	98500000	0.36564	0.701349	0.748112	0.792279	0.326648
1933	1	98450000	98550000	0.36564	0.701349	0.748112	0.850874	0.326648
1934	1	98500000	98600000	0.36564	0.701349	0.748112	0.59793	0.02317
1935	1	98550000	98650000	0.36564	0.350712	0.267084	0.228683	0.02317
1936	1	98600000	98700000	0.300638	0.265558	0.195587	0.21657	0.0781431
1937	1	98650000	98750000	0.215153	0.132917	0.0970991	0.142851	0.0464018
1938	1	98700000	98800000	0.36564	0.0902466	0.050973	0.175629	0.0464018
1939	1	98750000	98850000	0.36564	0.701349	0.748112	0.642268	0.0794373
1940	1	98800000	98900000	0.36564	0.701349	0.748112	0.832681	0.0794373
1941	1	98850000	98950000	0.348536	0.651437	0.685891	0.842619	0.315678
1942	1	98900000	99000000	0.155697	0.371174	0.581888	0.867394	0.380107
1943	1	98950000	99050000	0.36564	0.701349	0.748112	0.641159	0.228221
1944	1	99000000	99100000	0.193919	0.272175	0.261108	0.376852	0.126399
1945	1	99050000	99150000	0.0703949	0.127597	0.235736	0.26691	0.126399
1946	1	99100000	99200000	0.10682	0.254561	0.447196	0.597944	0.262513
1947	1	99150000	99250000	0.23382	0.473051	0.538741	0.805956	0.468773
1948	1	99200000	99300000	0.250278	0.494908	0.545238	0.829891	0.468773
1949	1	99250000	99350000	0.267748	0.532893	0.592722	0.941218	0.469375
1950	1	99300000	99400000	0.145394	0.36971	0.701971	0.979842	0.469375
1951	1	99350000	99450000	0.216213	0.49249	0.722562	0.57692	0.0347233
1952	1	99400000	99500000	0.36564	0.363056	0.279627	0.149643	0.0347233
1953	1	99450000	99550000	0.36564	0.0474757	0.0244268	0.0103023	0.00042461
1954	1	99500000	99600000	0.36564	0.0292341	0.0141418	0.00847208	0.00042461
1955	1	99550000	99650000	0.36564	0.449676	0.373209	0.397054	0.0164611
1956	1	99600000	99700000	0.36564	0.701349	0.748112	0.820666	0.298703
1957	1	99650000	99750000	0.36564	0.701349	0.748112	0.8011	0.243765
1958	1	99700000	99800000	0.36564	0.701349	0.748112	0.828367	0.243765
1959	1	99750000	99850000	0.36564	0.701349	0.748112	0.721532	0.128637
1960	1	99800000	99900000	0.36564	0.701349	0.748112	0.430431	0.128637
1961	1	99850000	99950000	0.36564	0.701349	0.748112	0.816386	0.323524
1962	1	99900000	100000000	0.088229	0.250285	0.656804	0.95886	0.450748
1963	1	99950000	100050000	0.0429485	0.116923	0.388835	0.767515	0.186437
1964	1	100000000	100100000	0.153314	0.314283	0.408524	0.660865	0.150563
1965	1	100050000	100150000	0.36564	0.701349	0.748112	0.756657	0.0854098
1966	1	100100000	100200000	0.316716	0.553681	0.53958	0.748052	0.0854098
1967	1	100150000	100250000	0.27974	0.562426	0.636944	0.656664	0.118792
1968	1	100200000	100300000	0.36564	0.701349	0.748112	0.769385	0.331875
1969	1	100250000	100350000	0.36564	0.701349	0.748112	0.760913	0.314287
1970	1	100300000	100400000	0.36564	0.701349	0.748112	0.820704	0.314287
1971	1	100350000	100450000	0.36564	0.701349	0.748112	0.869813	0.373931
1972	1	100400000	100500000	0.36564	0.701349	0.748112	0.645357	0.137577
1973	1	100450000	100550000	0.36564	0.701349	0.748112	0.408616	0.137577
1974	1	100500000	100600000	0.36564	0.701349	0.748112	0.737622	0.290352
1975	1	100550000	100650000	0.36564	0.701349	0.748112	0.65565	0.290352
1976	1	100600000	100700000	0.36564	0.701349	0.748112	0.558909	0.336138
1977	1	100650000	100750000	0.36564	0.701349	0.693447	0.333987	0.277277
1978	1	100700000	100800000	0.36564	0.538331	0.486028	0.293377	0.170831
1979	1	100750000	100850000	0.36564	0.480547	0.409954	0.249114	0.116861
1980	1	100800000	100900000	0.36564	0.526607	0.469403	0.24431	0.0507258
1981	1	100850000	100950000	0.36564	0.551567	0.504654	0.258756	0.0507258
1982	1	100900000	101000000	0.36564	0.417726	0.337148	0.19755	0.0437403
1983	1	100950000	101050000	0.36564	0.378602	0.295467	0.179525	0.0437403
1984	1	101000000	101100000	0.329628	0.570538	0.555018	0.573451	0.096247
1985	1	101050000	101150000	0.212859	0.489143	0.748112	0.975918	0.501531
1986	1	101100000	101200000	0.330779	0.649093	0.721336	0.991922	0.588129
1987	1	101150000	101250000	0.36564	0.701349	0.748112	0.995034	0.466281
1988	1	101200000	101300000	0.36564	0.701349	0.748112	0.881516	0.188749
1989	1	101250000	101350000	0.36564	0.701349	0.748112	0.609527	0.188749
1990	1	101300000	101400000	0.36564	0.701349	0.748112	0.818321	0.28926
1991	1	101350000	101450000	0.36564	0.701349	0.748112	0.895642	0.493369
1992	1	101400000	101500000	0.36564	0.701349	0.748112	1	0.89993
1993	1	101450000	101550000	0.36564	0.701349	0.748112	0.875261	0.270893
1994	1	101500000	101600000	0.36564	0.701349	0.748112	0.900717	0.270893
1995	1	101550000	101650000	0.36564	0.701349	0.748112	0.876849	0.25949
1996	1	101600000	101700000	0.259471	0.518124	0.578344	0.894769	0.179636
1997	1	101650000	101750000	0.0365301	0.115891	0.520372	0.897938	0.179636
1998	1	101700000	101800000	0.0973494	0.235164	0.437621	0.807635	0.190704
[truncated: 50,820 more rows]

## Sheet: FS_KOL_L - all regions
	Chromosome	Window Start	Window End	P stSet	P mtSet	P iSet	P GESAT	minP mtLMM-int
0	1	700000	800000	0.36564	0.540439	0.488961	0.771206	0.420383
1	1	750000	850000	0.36564	0.309861	0.227433	0.571316	0.151951
2	1	800000	900000	0.36564	0.475646	0.403968	0.277521	0.151951
3	1	850000	950000	0.36564	0.701349	0.748112	0.907252	0.476774
4	1	900000	1000000	0.36564	0.701349	0.748112	0.910894	0.596293
5	1	950000	1050000	0.36564	0.117841	0.0696543	0.0297405	0.0350602
6	1	1000000	1100000	0.36564	0.104729	0.0604577	0.0386707	0.0350602
7	1	1050000	1150000	0.36564	0.53371	0.47957	0.520067	0.107996
8	1	1100000	1200000	0.00257393	0.0123196	0.693234	0.994875	0.545829
9	1	1150000	1250000	0.000333876	0.00192672	0.629341	0.968851	0.352103
10	1	1200000	1300000	0.00225416	0.0100978	0.501013	0.831792	0.352103
11	1	1250000	1350000	0.0316089	0.110829	0.748112	0.86268	0.514801
12	1	1300000	1400000	0.0939288	0.247166	0.526068	0.788571	0.514801
13	1	1350000	1450000	0.126313	0.333215	0.703759	0.816789	0.473265
14	1	1400000	1500000	0.321091	0.60024	0.625111	0.917487	0.473265
15	1	1450000	1550000	0.36564	0.701349	0.748112	0.857025	0.560558
16	1	1500000	1600000	0.36564	0.701349	0.748112	-2147483648	0.560558
17	1	1600000	1700000	0.36564	0.526359	0.469417	0.282652	0.222254
18	1	1650000	1750000	0.36564	0.646903	0.556298	0.473367	0.222254
19	1	1700000	1800000	0.36564	0.593125	0.569521	0.488702	0.216057
20	1	1750000	1850000	0.340172	0.465661	0.397628	0.349137	0.152181
21	1	1800000	1900000	0.213652	0.47068	0.619779	0.592834	0.152181
22	1	1850000	1950000	0.171821	0.39466	0.567837	0.971523	0.469107
23	1	1900000	2000000	0.36564	0.608162	0.594812	0.860732	0.413389
24	1	1950000	2050000	0.164996	0.406487	0.714431	0.846082	0.413389
25	1	2000000	2100000	0.211208	0.482445	0.702866	0.977867	0.502107
26	1	2050000	2150000	0.36564	0.701349	0.748112	0.884868	0.290033
27	1	2100000	2200000	0.36564	0.701349	0.748112	0.902783	0.290033
28	1	2150000	2250000	0.15518	0.324167	0.426032	0.927074	0.244531
29	1	2200000	2300000	0.36564	0.701349	0.737885	0.90063	0.244531
30	1	2250000	2350000	0.36564	0.701349	0.683491	0.475714	0.130526
31	1	2300000	2400000	0.36564	0.335373	0.251951	0.211195	0.120693
32	1	2350000	2450000	0.332722	0.549968	0.517807	0.283121	0.10393
33	1	2400000	2500000	0.22749	0.127806	0.0898138	0.0974785	0.0114105
34	1	2450000	2550000	0.36564	0.232469	0.158234	0.0566627	0.0114105
35	1	2500000	2600000	0.36564	0.429969	0.350765	0.135885	0.0303858
36	1	2550000	2650000	0.36564	0.541923	0.491042	0.211296	0.194219
37	1	2650000	2750000	0.36564	0.701349	0.748112	0.40877	0.208316
38	1	2700000	2800000	0.36564	0.701349	0.748112	0.461097	0.139647
39	1	2750000	2850000	0.36564	0.552274	0.476988	0.417977	0.0734073
40	1	2800000	2900000	0.36564	0.701349	0.748112	0.64655	0.0734073
41	1	2850000	2950000	0.36564	0.701349	0.748112	0.903476	0.0823533
42	1	2900000	3000000	0.36564	0.701349	0.748112	0.873934	0.176478
43	1	2950000	3050000	0.36564	0.701349	0.748112	0.764416	0.108362
44	1	3000000	3100000	0.36564	0.604309	0.587999	0.302051	0.0400768
45	1	3050000	3150000	0.36564	0.510044	0.44749	0.208323	0.0400768
46	1	3100000	3200000	0.36564	0.701349	0.748112	0.5708	0.0539566
47	1	3150000	3250000	0.36564	0.606341	0.591707	0.406368	0.0445905
48	1	3200000	3300000	0.36564	0.424771	0.344989	0.239684	0.0445905
49	1	3250000	3350000	0.36564	0.544763	0.4935	0.439676	0.0590545
50	1	3300000	3400000	0.36564	0.473301	0.401339	0.365936	0.0497429
51	1	3350000	3450000	0.36564	0.64053	0.650232	0.337339	0.0497429
52	1	3400000	3500000	0.36564	0.666596	0.692174	0.391569	0.00276291
53	1	3450000	3550000	0.36564	0.034829	0.0172247	0.0333869	0.00276291
54	1	3500000	3600000	0.36564	0.0711894	0.0387749	0.0544373	0.00378936
55	1	3550000	3650000	0.350028	0.664489	0.709457	0.419852	0.0547466
56	1	3600000	3700000	0.15085	0.201186	0.211256	0.342607	0.0421086
57	1	3650000	3750000	0.225305	0.377769	0.373747	0.502669	0.0421086
58	1	3700000	3800000	0.324018	0.298732	0.221877	0.742867	0.109049
59	1	3750000	3850000	0.256649	0.300148	0.246856	0.69224	0.109049
60	1	3800000	3900000	0.36564	0.689587	0.693487	0.859362	0.577475
61	1	3900000	4000000	0.31022	0.498757	0.458398	-2147483648	0.49876
62	1	3950000	4050000	0.36564	0.654026	0.610958	0.59838	0.146404
63	1	4000000	4100000	0.36564	0.570427	0.532634	0.448672	0.0575174
64	1	4050000	4150000	0.36564	0.637677	0.645391	0.382146	0.0575174
65	1	4100000	4200000	0.36564	0.701349	0.748112	0.658889	0.0831394
66	1	4150000	4250000	0.166604	0.372995	0.516896	0.625244	0.0705438
67	1	4200000	4300000	0.180799	0.0298973	0.0188391	0.0340008	0.00614828
68	1	4250000	4350000	0.0818888	0.00471596	0.0040723	0.000898735	0.00135368
69	1	4300000	4400000	0.112522	0.00335798	0.00223244	0.00172681	0.00135368
70	1	4350000	4450000	0.209097	0.11776	0.0852442	0.0410623	0.0220627
71	1	4400000	4500000	0.298766	0.227935	0.161585	0.0656825	0.0220627
72	1	4450000	4550000	0.36564	0.214252	0.143042	0.1362	0.0411632
73	1	4500000	4600000	0.264043	0.101276	0.0634815	0.0371267	0.0142601
74	1	4550000	4650000	0.315307	0.178143	0.117207	0.100184	0.0142601
75	1	4600000	4700000	0.36564	0.701349	0.748112	0.751788	0.0927553
76	1	4650000	4750000	0.36564	0.432952	0.354115	0.517443	0.0106901
77	1	4700000	4800000	0.0948283	0.0567081	0.0622584	0.0692205	0.000215238
78	1	4750000	4850000	0.0325802	0.0515894	0.153767	0.174422	0.000215238
79	1	4800000	4900000	0.117843	0.216411	0.297034	0.372303	0.0294568
80	1	4850000	4950000	0.36564	0.45689	0.381589	0.209075	0.0294568
81	1	4900000	5000000	0.36564	0.601248	0.582932	0.384511	0.0305887
82	1	4950000	5050000	0.36564	0.647326	0.661863	0.446104	0.0305887
83	1	5000000	5100000	0.300827	0.549515	0.554463	0.935074	0.263695
84	1	5050000	5150000	0.36564	0.701349	0.710271	0.890966	0.134716
85	1	5100000	5200000	0.36564	0.701349	0.748112	0.659407	0.134716
86	1	5150000	5250000	0.36564	0.701349	0.748112	0.707841	0.121342
87	1	5200000	5300000	0.36564	0.413721	0.332787	0.22274	0.0220292
88	1	5250000	5350000	0.106196	0.193656	0.280409	0.356948	0.0220292
89	1	5300000	5400000	0.100597	0.270115	0.592413	0.948213	0.1922
90	1	5350000	5450000	0.190594	0.341269	0.37056	0.738354	0.0993352
91	1	5400000	5500000	0.0950511	0.191473	0.312209	0.637666	0.0993352
92	1	5450000	5550000	0.15892	0.308841	0.379988	0.146608	0.025624
93	1	5500000	5600000	0.36564	0.319969	0.237066	0.0833219	0.0199461
94	1	5550000	5650000	0.178918	0.355787	0.425443	0.394426	0.0199461
95	1	5600000	5700000	0.242891	0.308431	0.264562	0.129998	0.00444361
96	1	5650000	5750000	0.36564	0.253275	0.176032	0.0738372	0.00444361
97	1	5700000	5800000	0.36564	0.555259	0.510018	0.271861	0.131659
98	1	5750000	5850000	0.36564	0.701349	0.748112	0.418399	0.139938
99	1	5800000	5900000	0.36564	0.202922	0.133809	0.154297	0.0548003
100	1	5850000	5950000	0.304014	0.256749	0.186621	0.0788911	0.0548003
101	1	5900000	6000000	0.36564	0.460822	0.370646	0.128676	0.0730865
102	1	5950000	6050000	0.36564	0.507893	0.444618	0.268033	0.0730865
103	1	6000000	6100000	0.315432	0.350534	0.275913	0.322396	0.102891
104	1	6050000	6150000	0.34643	0.471238	0.402518	0.373724	0.102891
105	1	6100000	6200000	0.36564	0.483929	0.41413	0.391861	0.071291
106	1	6150000	6250000	0.36564	0.561159	0.518648	0.373696	0.071291
107	1	6200000	6300000	0.36564	0.629933	0.63204	0.816786	0.176923
108	1	6250000	6350000	0.36564	0.574925	0.464668	0.609903	0.0882714
109	1	6300000	6400000	0.36564	0.592541	0.56537	0.341346	0.0461115
110	1	6350000	6450000	0.36564	0.681157	0.717078	0.426615	0.0461115
111	1	6400000	6500000	0.36564	0.701349	0.748112	0.807816	0.33639
112	1	6450000	6550000	0.36564	0.701349	0.748112	0.734242	0.166849
113	1	6500000	6600000	0.36564	0.701349	0.748112	0.600938	0.0655943
114	1	6550000	6650000	0.36564	0.701349	0.748112	0.539908	0.0655943
115	1	6600000	6700000	0.36564	0.701349	0.748112	0.778055	0.158148
116	1	6650000	6750000	0.36564	0.701349	0.748112	0.591358	0.0571276
117	1	6700000	6800000	0.36564	0.650858	0.667788	0.397169	0.0310179
118	1	6750000	6850000	0.36564	0.701349	0.748112	0.530623	0.0310179
119	1	6800000	6900000	0.36564	0.650144	0.664587	0.322801	0.109657
120	1	6850000	6950000	0.36564	0.701349	0.748112	0.491906	0.109657
121	1	6900000	7000000	0.36564	0.701349	0.748112	0.573702	0.024503
122	1	6950000	7050000	0.36564	0.680514	0.715916	0.455551	0.024503
123	1	7000000	7100000	0.36564	0.701349	0.748112	0.761225	0.264799
124	1	7050000	7150000	0.36564	0.701349	0.748112	0.667992	0.149794
125	1	7100000	7200000	0.36564	0.701349	0.748112	0.751262	0.149794
126	1	7150000	7250000	0.36564	0.415828	0.334976	0.308379	0.00918887
127	1	7200000	7300000	0.36564	0.165738	0.104626	0.0808857	0.00918887
128	1	7250000	7350000	0.36564	0.220766	0.14843	0.301038	0.0354362
129	1	7300000	7400000	0.36564	0.443513	0.366113	0.40402	0.0354362
130	1	7350000	7450000	0.36564	0.701349	0.748112	0.859462	0.179226
131	1	7400000	7500000	0.36564	0.701349	0.748112	0.894898	0.236966
132	1	7450000	7550000	0.36564	0.701349	0.748112	0.887263	0.0659536
133	1	7500000	7600000	0.36564	0.701349	0.748112	0.949713	0.0659536
134	1	7550000	7650000	0.36564	0.701349	0.748112	0.995775	0.336877
135	1	7600000	7700000	0.36564	0.701349	0.748112	0.899255	0.222181
136	1	7650000	7750000	0.36564	0.701349	0.748112	0.466586	0.0451994
137	1	7700000	7800000	0.164588	0.31101	0.369959	0.392461	0.0451994
138	1	7750000	7850000	0.135782	0.256393	0.332746	0.527239	0.0822585
139	1	7800000	7900000	0.36564	0.701349	0.748112	0.677992	0.0822585
140	1	7850000	7950000	0.36564	0.516297	0.422582	0.377066	0.065127
141	1	7900000	8000000	0.0746841	0.0748942	0.108017	0.115901	0.00833017
142	1	7950000	8050000	0.36564	0.265553	0.186919	0.184174	0.00833017
143	1	8000000	8100000	0.36564	0.539249	0.487269	0.421499	0.109171
144	1	8050000	8150000	0.36564	0.701349	0.748112	0.521414	0.220759
145	1	8100000	8200000	0.17374	0.34332	0.412743	0.319005	0.0765525
146	1	8150000	8250000	0.181079	0.400823	0.536964	0.295048	0.0765525
147	1	8200000	8300000	0.36564	0.661693	0.628063	0.408692	0.0832216
148	1	8250000	8350000	0.36564	0.701349	0.748112	0.623326	0.101486
149	1	8300000	8400000	0.36564	0.701349	0.748112	0.803697	0.21684
150	1	8350000	8450000	0.36564	0.351616	0.26807	0.150207	0.0139583
151	1	8400000	8500000	0.36564	0.132464	0.0799917	0.057936	0.0139583
152	1	8450000	8550000	0.36564	0.366582	0.283175	0.319507	0.0629629
153	1	8500000	8600000	0.36564	0.701349	0.748112	0.84536	0.337217
154	1	8550000	8650000	0.36564	0.701349	0.748112	0.870609	0.337217
155	1	8600000	8700000	0.36564	0.608609	0.595564	0.716678	0.352539
156	1	8650000	8750000	0.36564	0.670866	0.584183	0.487693	0.327824
157	1	8700000	8800000	0.36564	0.700042	0.690561	0.700595	0.327824
158	1	8750000	8850000	0.36564	0.696932	0.722995	0.8641	0.345538
159	1	8800000	8900000	0.235798	0.476312	0.54101	0.90013	0.389411
160	1	8850000	8950000	0.173146	0.363715	0.462386	0.737044	0.0905326
161	1	8900000	9000000	0.121399	0.320509	0.668025	0.662247	0.0905326
162	1	8950000	9050000	0.177343	0.413042	0.612016	0.640752	0.036782
163	1	9000000	9100000	0.36564	0.701349	0.653187	0.495401	0.036782
164	1	9050000	9150000	0.36564	0.164555	0.103706	0.173037	0.00212719
165	1	9100000	9200000	0.36564	0.0474616	0.0244191	0.0244166	0.00212719
166	1	9150000	9250000	0.36564	0.142952	0.0875914	0.0557334	0.00483484
167	1	9200000	9300000	0.36564	0.171064	0.1087	0.237628	0.00483484
168	1	9250000	9350000	0.36564	0.701349	0.748112	0.740561	0.0596609
169	1	9300000	9400000	0.36564	0.701349	0.748112	0.733173	0.0596609
170	1	9350000	9450000	0.36564	0.701349	0.748112	0.518043	0.0238633
171	1	9400000	9500000	0.36564	0.113338	0.0665362	0.0617719	0.00345807
172	1	9450000	9550000	0.36564	0.0445949	0.0227735	0.0166914	0.00345807
173	1	9500000	9600000	0.36564	0.0963522	0.0550067	0.0864994	0.0183201
174	1	9550000	9650000	0.36564	0.701349	0.748112	1	0.813037
175	1	9600000	9700000	0.36564	0.701349	0.748112	0.961859	0.62015
176	1	9650000	9750000	0.36564	0.701349	0.748112	0.747723	0.235777
177	1	9700000	9800000	0.36564	0.701349	0.748112	0.55584	0.235481
178	1	9750000	9850000	0.36564	0.701349	0.748112	0.596345	0.175445
179	1	9800000	9900000	0.36564	0.701349	0.748112	0.405018	0.175445
180	1	9850000	9950000	0.36564	0.301475	0.219477	0.0744015	0.059567
181	1	9900000	10000000	0.36564	0.386072	0.303218	0.149596	0.059567
182	1	9950000	10050000	0.36564	0.701349	0.748112	0.446696	0.0813172
183	1	10000000	10100000	0.36564	0.339477	0.25601	0.357382	0.0813172
184	1	10050000	10150000	0.36564	0.701349	0.748112	0.647402	0.457899
185	1	10100000	10200000	0.36564	0.701349	0.748112	0.594766	0.166453
186	1	10150000	10250000	0.36564	0.701349	0.748112	0.715812	0.166453
187	1	10200000	10300000	0.36564	0.701349	0.748112	0.792142	0.35938
188	1	10250000	10350000	0.36564	0.701349	0.748112	0.6233	0.35938
189	1	10300000	10400000	0.36564	0.701349	0.748112	0.900436	0.754192
190	1	10350000	10450000	0.36564	0.701349	0.748112	0.850852	0.356542
191	1	10400000	10500000	0.36564	0.701349	0.748112	0.605709	0.260562
192	1	10450000	10550000	0.36564	0.701349	0.748112	0.513249	0.16713
193	1	10500000	10600000	0.36564	0.701349	0.748112	0.78381	0.16713
194	1	10550000	10650000	0.346473	0.55051	0.510029	0.853791	0.369445
195	1	10600000	10700000	0.36564	0.646004	0.587782	0.868007	0.369445
196	1	10650000	10750000	0.36564	0.701349	0.748112	0.804951	0.0886723
197	1	10700000	10800000	0.36564	0.549265	0.501487	0.447534	0.0725966
198	1	10750000	10850000	0.36564	0.701349	0.748112	0.657393	0.0725966
199	1	10800000	10900000	0.36564	0.699908	0.642229	0.599226	0.0222451
200	1	10850000	10950000	0.183403	0.259602	0.255517	0.38432	0.0222451
201	1	10900000	11000000	0.215141	0.393301	0.415871	0.40897	0.114245
202	1	10950000	11050000	0.36564	0.701349	0.748112	0.672271	0.138878
203	1	11000000	11100000	0.36564	0.701349	0.748112	0.89942	0.31376
204	1	11050000	11150000	0.36564	0.701349	0.748112	0.8149	0.31376
205	1	11100000	11200000	0.36564	0.701349	0.748112	1	0.925475
206	1	11150000	11250000	0.36564	0.701349	0.748112	0.652598	0.335801
207	1	11200000	11300000	0.36564	0.701349	0.748112	0.698707	0.335801
208	1	11250000	11350000	0.36564	0.701349	0.748112	1	0.790302
209	1	11300000	11400000	0.348913	0.656708	0.695699	0.919871	0.393261
210	1	11350000	11450000	0.15739	0.118136	0.102866	0.189385	0.0408726
211	1	11400000	11500000	0.106309	0.0686809	0.0715414	0.0764205	0.0291756
212	1	11450000	11550000	0.218082	0.122058	0.0869173	0.192083	0.0291756
213	1	11500000	11600000	0.36564	0.701349	0.748112	0.593422	0.167873
214	1	11550000	11650000	0.36564	0.701349	0.748112	0.675179	0.123963
215	1	11600000	11700000	0.360976	0.6763	0.715643	0.766649	0.123963
216	1	11650000	11750000	0.287333	0.566083	0.622881	0.73093	0.172335
217	1	11700000	11800000	0.36564	0.168327	0.106595	0.232332	0.019531
218	1	11750000	11850000	0.329429	0.371253	0.293686	0.387299	0.019531
219	1	11800000	11900000	0.201919	0.470787	0.734814	0.983059	0.249396
220	1	11850000	11950000	0.0999265	0.275506	0.656893	0.998639	0.492072
221	1	11900000	12000000	0.112944	0.29183	0.570747	0.980699	0.272694
222	1	11950000	12050000	0.252258	0.242421	0.188408	0.520325	0.0590995
223	1	12000000	12100000	0.320873	0.464613	0.404611	0.446183	0.0590995
224	1	12050000	12150000	0.00831836	0.0347733	0.670716	0.559112	0.0901498
225	1	12100000	12200000	0.000275374	0.000383669	0.060603	0.131839	0.0100545
226	1	12150000	12250000	0.324022	0.0496399	0.0261146	0.0627987	0.0100545
227	1	12200000	12300000	0.36564	0.09894	0.0567598	0.0440075	0.0130435
228	1	12250000	12350000	0.36564	0.298156	0.216457	0.184913	0.0130435
229	1	12300000	12400000	0.36564	0.701349	0.748112	0.979857	0.755869
230	1	12350000	12450000	0.36564	0.701349	0.748112	0.953398	0.687015
231	1	12400000	12500000	0.36564	0.701349	0.748112	0.962352	0.687015
232	1	12450000	12550000	0.36564	0.701349	0.748112	0.615067	0.192652
233	1	12500000	12600000	0.36564	0.701349	0.748112	0.853862	0.192652
234	1	12550000	12650000	0.36564	0.701349	0.748112	0.487465	0.0727884
235	1	12600000	12700000	0.36564	0.368943	0.285361	0.360293	0.0727884
236	1	12650000	12750000	0.36564	0.4729	0.400635	0.690758	0.0779651
237	1	12700000	12800000	0.36564	0.701349	0.748112	0.819724	0.148086
238	1	12750000	12850000	0.36564	0.701349	0.748112	0.520255	0.0707007
239	1	12800000	12900000	0.29368	0.539705	0.547068	0.365324	0.0707007
240	1	12850000	12950000	0.170927	0.386102	0.539467	0.47612	0.194902
241	1	13100000	13200000	0.36564	0.331985	0.248677	-2147483648	0.108084
242	1	13150000	13250000	0.36564	0.331985	0.248677	-2147483648	0.108084
243	1	13700000	13800000	0.36564	0.701349	0.748112	0.768768	0.453325
244	1	13750000	13850000	0.230407	0.472611	0.549036	0.288179	0.0389869
245	1	13800000	13900000	0.155243	0.36742	0.567348	0.351563	0.0389869
246	1	13850000	13950000	0.36564	0.701349	0.748112	0.503614	0.0468181
247	1	13900000	14000000	0.298518	0.322515	0.252259	0.284926	0.0428929
248	1	13950000	14050000	0.145803	0.198994	0.214285	0.210619	0.0428929
249	1	14000000	14100000	0.36564	0.529923	0.474366	0.225561	0.069385
250	1	14050000	14150000	0.36564	0.349956	0.266413	0.113722	0.0179987
251	1	14100000	14200000	0.36564	0.556676	0.511279	0.178753	0.0179987
252	1	14150000	14250000	0.36564	0.695903	0.730136	0.758361	0.100977
253	1	14200000	14300000	0.336306	0.404528	0.327855	0.483797	0.048047
254	1	14250000	14350000	0.36564	0.379389	0.296193	0.212752	0.048047
255	1	14300000	14400000	0.36564	0.701349	0.748112	0.479753	0.0566129
256	1	14350000	14450000	0.124708	0.289957	0.463713	0.865996	0.169034
257	1	14400000	14500000	0.0325168	0.113256	0.725657	0.802446	0.199405
258	1	14450000	14550000	0.36564	0.566911	0.475912	0.472031	0.0489315
259	1	14500000	14600000	0.36564	0.235037	0.160394	0.25306	0.0489315
260	1	14550000	14650000	0.242326	0.194729	0.145742	0.353614	0.0489873
261	1	14600000	14700000	0.290754	0.428772	0.37772	0.403684	0.094965
262	1	14650000	14750000	0.341588	0.367841	0.287448	0.363083	0.0893178
263	1	14700000	14800000	0.278641	0.309232	0.246061	0.324631	0.0893178
264	1	14750000	14850000	0.228428	0.250042	0.207645	0.456882	0.084818
265	1	14800000	14900000	0.30478	0.444337	0.388143	0.758204	0.084818
266	1	14850000	14950000	0.36564	0.567406	0.527977	0.25659	0.0409647
267	1	14900000	15000000	0.36564	0.537223	0.484454	0.288361	0.0409647
268	1	14950000	15050000	0.36564	0.701349	0.748112	0.392516	0.0898148
269	1	15000000	15100000	0.36564	0.701349	0.748112	0.465419	0.0898148
270	1	15050000	15150000	0.36564	0.672932	0.704237	0.653048	0.0640315
271	1	15100000	15200000	0.36564	0.439094	0.360802	0.367469	0.0640315
272	1	15150000	15250000	0.36564	0.670668	0.699402	0.382819	0.127889
273	1	15200000	15300000	0.36564	0.0785737	0.0434283	0.03286	3.00178e-05
274	1	15250000	15350000	0.284876	0.0544092	0.030044	0.0342305	3.00178e-05
275	1	15300000	15400000	0.174827	0.0919464	0.0706667	0.0247931	0.00350366
276	1	15350000	15450000	0.221272	0.153203	0.113711	0.125111	0.00350366
277	1	15400000	15500000	0.347324	0.643869	0.672891	0.973059	0.192529
278	1	15450000	15550000	0.36564	0.701349	0.748112	0.953864	0.192529
279	1	15500000	15600000	0.36564	0.701349	0.748112	0.977505	0.377329
280	1	15550000	15650000	0.36564	0.562593	0.477916	0.79893	0.121933
281	1	15600000	15700000	0.36564	0.700896	0.670755	0.858161	0.121933
282	1	15650000	15750000	0.36564	0.701349	0.748112	0.698152	0.101509
283	1	15700000	15800000	0.36564	0.701349	0.748112	0.418928	0.101509
284	1	15750000	15850000	0.36564	0.701349	0.748112	0.867316	0.27399
285	1	15800000	15900000	0.36564	0.701349	0.748112	0.715992	0.188406
286	1	15850000	15950000	0.36564	0.565699	0.525384	0.40584	0.188406
287	1	15900000	16000000	0.36564	0.701349	0.748112	0.497993	0.200004
288	1	15950000	16050000	0.320898	0.0652368	0.0357625	0.170971	0.0485875
289	1	16000000	16100000	0.36564	0.360744	0.277285	0.21079	0.0485875
290	1	16050000	16150000	0.36564	0.337119	0.253683	0.105281	0.0154764
291	1	16100000	16200000	0.36564	0.22684	0.153475	0.0512766	0.0154764
292	1	16150000	16250000	0.36564	0.249631	0.172943	0.125145	0.0317277
293	1	16200000	16300000	0.36564	0.233144	0.158797	0.0799336	0.0290199
294	1	16250000	16350000	0.36564	0.292251	0.211006	0.157628	0.0290199
295	1	16300000	16400000	0.265687	0.396466	0.355648	0.402195	0.069867
296	1	16350000	16450000	0.0789911	0.214752	0.51492	0.434794	0.115047
297	1	16400000	16500000	0.116647	0.190364	0.24791	0.545559	0.115047
298	1	16450000	16550000	0.00088472	0.00474739	0.729396	0.960263	0.391062
299	1	16500000	16600000	0.001239	0.00639306	0.69357	0.823804	0.37919
300	1	16550000	16650000	0.0353789	0.121083	0.702841	0.551896	0.32545
301	1	16600000	16700000	0.138984	0.340914	0.57571	0.43664	0.241129
302	1	16650000	16750000	0.283453	0.179661	0.122734	0.210344	0.030255
303	1	16700000	16800000	0.242536	0.292916	0.246949	0.434168	0.030255
304	1	16750000	16850000	0.36564	0.633357	0.631355	0.574341	0.0991675
305	1	16800000	16900000	0.36564	0.395885	0.313589	0.209004	0.0991675
306	1	16850000	16950000	0.36564	0.522793	0.464548	0.200678	0.152747
307	1	16900000	17000000	0.36564	0.404451	0.322793	-2147483648	0.152747
308	1	17150000	17250000	0.36564	0.397773	0.315608	-2147483648	0.11643
309	1	17200000	17300000	0.36564	0.645379	0.658534	0.299797	0.11643
310	1	17250000	17350000	0.36564	0.701349	0.731187	0.416054	0.0653666
311	1	17300000	17400000	0.36564	0.599147	0.579437	0.379859	0.0653666
312	1	17350000	17450000	0.36564	0.614871	0.606323	0.347398	0.144814
313	1	17400000	17500000	0.00815956	0.0337122	0.622535	0.746303	0.207887
314	1	17450000	17550000	0.0166025	0.0591549	0.507813	0.771212	0.181505
315	1	17500000	17600000	0.0305316	0.106547	0.68035	0.39254	0.0302963
316	1	17550000	17650000	0.0116689	0.0439584	0.517758	0.365816	0.0302963
317	1	17600000	17700000	0.0269798	0.0592849	0.234561	0.180943	0.0479677
318	1	17650000	17750000	0.131917	0.0502372	0.0418728	0.102055	0.0479677
319	1	17700000	17800000	0.0373314	0.0574071	0.153225	0.315168	0.088962
320	1	17750000	17850000	0.133879	0.246955	0.318322	0.163845	0.0871683
321	1	17800000	17900000	0.36564	0.405146	0.323548	0.231549	0.0680013
322	1	17850000	17950000	0.36564	0.701349	0.748112	0.512768	0.0680013
323	1	17900000	18000000	0.36564	0.701349	0.748112	0.473251	0.0801685
324	1	17950000	18050000	0.36564	0.319373	0.236489	0.139302	0.0137881
325	1	18000000	18100000	0.36564	0.359802	0.276329	0.15186	0.0137881
326	1	18050000	18150000	0.36564	0.255924	0.178397	0.646982	0.0910508
327	1	18100000	18200000	0.36564	0.701349	0.748112	0.87405	0.235254
328	1	18150000	18250000	0.36564	0.701349	0.748112	0.821849	0.160009
329	1	18200000	18300000	0.334808	0.354371	0.27494	0.242882	0.00213323
330	1	18250000	18350000	0.36564	0.0228107	0.0107125	0.00892511	0.00213323
331	1	18300000	18400000	0.343171	0.0743761	0.041039	0.0650771	0.0107846
332	1	18350000	18450000	0.331934	0.333318	0.254205	0.235757	0.0264512
333	1	18400000	18500000	0.330962	0.506957	0.455546	0.400921	0.0264512
334	1	18450000	18550000	0.36564	0.652191	0.599018	0.630678	0.0200897
335	1	18500000	18600000	0.36564	0.701349	0.748112	0.480502	0.0200897
336	1	18550000	18650000	0.251893	0.475784	0.49914	0.317023	0.032769
337	1	18600000	18700000	0.36564	0.469949	0.397066	0.257499	0.032769
338	1	18650000	18750000	0.36564	0.701349	0.748112	0.93656	0.200724
339	1	18700000	18800000	0.36564	0.647207	0.661685	0.610546	0.0189298
340	1	18750000	18850000	0.227923	0.471908	0.555924	0.362389	0.0189298
341	1	18800000	18900000	0.0705256	0.21139	0.681612	0.729847	0.0776008
342	1	18850000	18950000	0.0274747	0.0737623	0.326973	0.970707	0.239876
343	1	18900000	19000000	0.0448247	0.126508	0.426146	0.959802	0.283259
344	1	18950000	19050000	0.0347177	0.115099	0.587931	0.877211	0.173446
345	1	19000000	19100000	0.155213	0.30464	0.381185	0.877017	0.173446
346	1	19050000	19150000	0.36564	0.701349	0.748112	0.953368	0.236484
347	1	19100000	19200000	0.36564	0.701349	0.748112	0.923364	0.151725
348	1	19150000	19250000	0.219748	0.311272	0.286668	0.440698	0.151725
349	1	19200000	19300000	0.36564	0.601442	0.583355	0.427788	0.154323
350	1	19250000	19350000	0.36564	0.613269	0.603557	0.675669	0.101812
351	1	19300000	19400000	0.226172	0.221538	0.178431	0.382252	0.0814971
352	1	19350000	19450000	0.186526	0.195222	0.17201	0.253743	0.0814971
353	1	19400000	19500000	0.0370926	0.0969694	0.342664	0.287693	0.188275
354	1	19450000	19550000	0.0596733	0.142009	0.342184	0.267959	0.155495
355	1	19500000	19600000	0.36564	0.701349	0.748112	0.554916	0.155495
356	1	19550000	19650000	0.272409	0.498517	0.504382	0.82166	0.139777
357	1	19600000	19700000	0.275168	0.472791	0.455482	0.74797	0.139777
358	1	19650000	19750000	0.349414	0.670528	0.723715	0.756133	0.293179
359	1	19700000	19800000	0.246045	0.52701	0.665123	0.497766	0.159041
360	1	19750000	19850000	0.328876	0.644698	0.714549	0.632035	0.159041
361	1	19800000	19900000	0.36564	0.701349	0.748112	0.921724	0.294811
362	1	19850000	19950000	0.36564	0.701349	0.748112	0.783289	0.263623
363	1	19900000	20000000	0.0467083	0.11039	0.310136	0.72602	0.224763
364	1	19950000	20050000	0.0392152	0.0900259	0.279658	0.671071	0.139726
365	1	20000000	20100000	0.282543	0.149332	0.098111	0.0454641	0.004807
366	1	20050000	20150000	0.36564	0.212051	0.141232	0.0401051	0.004807
367	1	20100000	20200000	0.36564	0.701349	0.748112	0.825835	0.116446
368	1	20150000	20250000	0.36564	0.701349	0.748112	0.844372	0.106069
369	1	20200000	20300000	0.36564	0.701349	0.748112	0.874585	0.106069
370	1	20250000	20350000	0.314216	0.259145	0.186785	0.377424	0.0319481
371	1	20300000	20400000	0.298797	0.042708	0.022503	0.0122737	0.0142315
372	1	20350000	20450000	0.36564	0.162417	0.102076	0.0608496	0.0142315
373	1	20400000	20500000	0.3169	0.610106	0.656477	0.534106	0.0890113
374	1	20450000	20550000	0.213124	0.486724	0.713486	0.926554	0.194217
375	1	20500000	20600000	0.36564	0.584696	0.555269	0.5464	0.0757202
376	1	20550000	20650000	0.36564	0.701349	0.748112	0.566161	0.0757202
377	1	20600000	20700000	0.36564	0.701349	0.748112	0.626406	0.0952994
378	1	20650000	20750000	0.36564	0.701349	0.748112	0.598074	0.0952994
379	1	20700000	20800000	0.36564	0.701349	0.748112	0.847	0.178645
380	1	20750000	20850000	0.20921	0.446471	0.554203	0.850259	0.201458
381	1	20800000	20900000	0.294942	0.52307	0.5138	0.581152	0.111689
382	1	20850000	20950000	0.274643	0.46809	0.448605	0.598543	0.111689
383	1	20900000	21000000	0.298823	0.597682	0.676193	0.72169	0.177534
384	1	20950000	21050000	0.36564	0.701349	0.748112	0.773876	0.225743
385	1	21000000	21100000	0.36564	0.701349	0.748112	0.894568	0.225743
386	1	21050000	21150000	0.36564	0.666729	0.639656	0.897701	0.408816
387	1	21100000	21200000	0.150363	0.379633	0.710533	1	0.743479
388	1	21150000	21250000	0.144411	0.369867	0.73174	1	0.743479
389	1	21200000	21300000	0.174694	0.423964	0.719622	1	0.856147
390	1	21250000	21350000	0.318179	0.633785	0.720672	0.831206	0.249129
391	1	21300000	21400000	0.331133	0.65616	0.748112	0.829763	0.249129
392	1	21350000	21450000	0.268997	0.563164	0.687195	1	0.69042
393	1	21400000	21500000	0.269024	0.549212	0.636004	0.691585	0.522025
394	1	21450000	21550000	0.313642	0.618312	0.687497	0.625676	0.197442
395	1	21500000	21600000	0.0604833	0.169155	0.477818	0.796501	0.197442
396	1	21550000	21650000	0.0619442	0.180569	0.543931	0.863842	0.227319
397	1	21600000	21700000	0.321307	0.640066	0.730702	0.902334	0.262901
398	1	21650000	21750000	0.14735	0.37573	0.739216	0.936269	0.378084
399	1	21700000	21800000	0.256363	0.553396	0.732779	0.945938	0.407508
400	1	21750000	21850000	0.36564	0.701349	0.748112	0.895371	0.326351
401	1	21800000	21900000	0.36564	0.701349	0.748112	0.92412	0.227873
402	1	21850000	21950000	0.36564	0.701349	0.748112	0.955447	0.227873
403	1	21900000	22000000	0.0287471	0.100951	0.665341	0.989269	0.230501
404	1	21950000	22050000	0.0302643	0.106612	0.724274	0.980456	0.194446
405	1	22000000	22100000	0.0824095	0.238861	0.678755	0.968051	0.194446
406	1	22050000	22150000	0.072705	0.218844	0.745133	0.871153	0.176267
407	1	22100000	22200000	0.154696	0.317276	0.411038	0.358667	0.0926754
408	1	22150000	22250000	0.36564	0.596399	0.574509	0.412823	0.0926754
409	1	22200000	22300000	0.36564	0.701349	0.748112	0.922844	0.589237
410	1	22250000	22350000	0.36564	0.701349	0.748112	0.778109	0.207218
411	1	22300000	22400000	0.320283	0.360769	0.285236	0.262576	0.024918
412	1	22350000	22450000	0.36564	0.191125	0.124369	0.121276	0.024918
413	1	22400000	22500000	0.36564	0.292423	0.211164	0.127974	0.0531717
414	1	22450000	22550000	0.36564	0.701349	0.748112	0.631961	0.0531717
415	1	22500000	22600000	0.36564	0.701349	0.748112	0.973816	0.233574
416	1	22550000	22650000	0.36564	0.701349	0.748112	0.958536	0.361715
417	1	22600000	22700000	0.36564	0.605031	0.589443	0.817795	0.144537
418	1	22650000	22750000	0.268457	0.536419	0.600113	0.835327	0.144537
419	1	22700000	22800000	0.36564	0.630323	0.538451	0.71814	0.09047
420	1	22750000	22850000	0.36564	0.450574	0.374236	0.263432	0.0802386
421	1	22800000	22900000	0.20663	0.228142	0.196368	0.109783	0.0318964
422	1	22850000	22950000	0.314375	0.363006	0.289431	0.224912	0.0318964
423	1	22900000	23000000	0.36564	0.367635	0.284221	0.38199	0.0727143
424	1	22950000	23050000	0.36564	0.413514	0.332552	0.543126	0.0727143
425	1	23000000	23100000	0.36564	0.701349	0.748112	0.872432	0.323964
426	1	23050000	23150000	0.36564	0.701349	0.748112	0.63373	0.113477
427	1	23100000	23200000	0.36564	0.701349	0.748112	0.530859	0.113477
428	1	23150000	23250000	0.317949	0.624921	0.692716	0.590084	0.206668
429	1	23200000	23300000	0.36564	0.701349	0.748112	0.672938	0.102411
430	1	23250000	23350000	0.36564	0.668192	0.696637	0.344356	0.0525904
431	1	23300000	23400000	0.36564	0.224288	0.15134	0.0572947	0.0525904
432	1	23350000	23450000	0.316334	0.0816249	0.0464522	0.0745961	0.0388669
433	1	23400000	23500000	0.178376	0.130685	0.106885	0.142257	0.0388669
434	1	23450000	23550000	0.178893	0.161417	0.138851	0.213164	0.0610842
435	1	23500000	23600000	0.274511	0.267879	0.205439	0.295115	0.0610842
436	1	23550000	23650000	0.36564	0.0279541	0.0134461	0.0761963	0.0339911
437	1	23600000	23700000	0.36564	0.196456	0.128566	0.0665494	0.0339911
438	1	23650000	23750000	0.36564	0.156543	0.0976249	0.153712	0.00965046
439	1	23700000	23800000	0.36564	0.23747	0.162417	0.182696	0.00965046
440	1	23750000	23850000	0.36564	0.616418	0.608753	0.297987	0.076418
441	1	23800000	23900000	0.36564	0.701349	0.748112	0.540657	0.076418
442	1	23850000	23950000	0.36564	0.701349	0.748112	0.692702	0.03882
443	1	23900000	24000000	0.36564	0.701349	0.748112	0.702307	0.03882
444	1	23950000	24050000	0.36564	0.701349	0.748112	0.847662	0.172827
445	1	24000000	24100000	0.36564	0.701349	0.748112	0.810721	0.287919
446	1	24050000	24150000	0.36564	0.692865	0.635219	0.334277	0.118647
447	1	24100000	24200000	0.36564	0.549957	0.502479	0.227464	0.118647
448	1	24150000	24250000	0.36564	0.701349	0.748112	-2147483648	0.436282
449	1	24200000	24300000	0.36564	0.701349	0.748112	-2147483648	0.644213
450	1	24250000	24350000	0.36564	0.701349	0.748112	1	0.644213
451	1	24300000	24400000	0.36564	0.701349	0.748112	0.956469	0.527507
452	1	24350000	24450000	0.36564	0.701349	0.748112	0.90234	0.148123
453	1	24400000	24500000	0.36564	0.701349	0.748112	0.899448	0.133889
454	1	24450000	24550000	0.271545	0.411417	0.370318	0.839065	0.133889
455	1	24500000	24600000	0.36564	0.666475	0.693873	0.786435	0.163321
456	1	24550000	24650000	0.36564	0.648113	0.662607	0.440136	0.00913869
457	1	24600000	24700000	0.36564	0.164409	0.103593	0.100039	0.00913869
458	1	24650000	24750000	0.36564	0.398988	0.315974	0.138578	0.0359173
459	1	24700000	24800000	0.36564	0.37627	0.29304	0.18572	0.0359173
460	1	24750000	24850000	0.268619	0.188741	0.133399	0.178942	0.0584893
461	1	24800000	24900000	0.36564	0.596371	0.57478	0.327412	0.0579231
462	1	24850000	24950000	0.36564	0.701349	0.748112	0.613451	0.0579231
463	1	24900000	25000000	0.152417	0.325651	0.440113	0.558163	0.0780685
464	1	24950000	25050000	0.0900426	0.108066	0.145926	0.171701	0.113637
465	1	25000000	25100000	0.0400021	0.0342627	0.0732053	0.114781	0.0856904
466	1	25050000	25150000	0.0196263	0.0133817	0.0465962	0.141372	0.0856904
467	1	25100000	25200000	0.130871	0.161961	0.178087	0.136658	0.121613
468	1	25150000	25250000	0.176229	0.241851	0.239085	0.443359	0.121613
469	1	25200000	25300000	0.208023	0.389022	0.422165	0.872399	0.223627
470	1	25250000	25350000	0.36564	0.197644	0.12954	0.126648	0.00190581
471	1	25300000	25400000	0.36564	0.192035	0.125009	0.11446	0.00190581
472	1	25350000	25450000	0.36564	0.579846	0.544963	0.348871	0.00953362
473	1	25400000	25500000	0.36564	0.701349	0.748112	0.413247	0.00953362
474	1	25450000	25550000	0.36564	0.187604	0.121539	0.157066	0.0160973
475	1	25500000	25600000	0.151485	0.0413913	0.0304441	0.0364414	0.0160973
476	1	25550000	25650000	0.145003	0.350347	0.569578	-2147483648	0.711127
477	1	25600000	25700000	0.127267	0.142033	0.153373	-2147483648	0.158933
478	1	25650000	25750000	0.127267	0.142033	0.153373	-2147483648	0.158933
479	1	25700000	25800000	0.000123724	0.000326871	0.128227	0.179982	0.167325
480	1	25750000	25850000	0.000123724	0.000326871	0.128227	0.179982	0.167325
481	1	25800000	25900000	0.269664	0.570291	0.718701	0.881815	0.814547
482	1	25850000	25950000	0.36564	0.701349	0.719064	0.460397	0.101868
483	1	25900000	26000000	0.36564	0.445924	0.368878	0.225766	0.101868
484	1	25950000	26050000	0.339978	0.424508	0.34922	0.295981	0.151769
485	1	26000000	26100000	0.285281	0.110172	0.0680483	0.124379	0.014185
486	1	26050000	26150000	0.36564	0.121937	0.0724964	0.099601	0.014185
487	1	26100000	26200000	0.36564	0.338229	0.254707	0.168499	0.0758739
488	1	26150000	26250000	0.201035	0.248337	0.224108	0.132143	0.0234272
489	1	26200000	26300000	0.251359	0.0753787	0.0458807	0.160114	0.0234272
490	1	26250000	26350000	0.36564	0.555075	0.509833	0.345042	0.0653712
491	1	26300000	26400000	0.36564	0.701349	0.748112	0.401549	0.0657181
492	1	26350000	26450000	0.36564	0.701349	0.748112	0.545037	0.0657181
493	1	26400000	26500000	0.36564	0.701349	0.748112	0.784919	0.199202
494	1	26450000	26550000	0.36564	0.701349	0.748112	0.665091	0.0208862
495	1	26500000	26600000	0.36564	0.575583	0.540694	0.28142	0.0154664
496	1	26550000	26650000	0.36564	0.31831	0.235394	0.124749	0.0146124
497	1	26600000	26700000	0.128174	0.146288	0.158469	0.483843	0.0146124
498	1	26650000	26750000	0.209378	0.318805	0.307671	0.613265	0.0890652
499	1	26700000	26800000	0.36564	0.480742	0.410195	0.366165	0.0890652
500	1	26750000	26850000	0.308723	0.481956	0.435439	0.531966	0.134307
501	1	26800000	26900000	0.36564	0.190344	0.123657	0.131038	0.00261417
502	1	26850000	26950000	0.36564	0.0654522	0.0351927	0.0248497	0.00261417
503	1	26900000	27000000	0.36564	0.163856	0.103177	0.0998881	0.00931231
504	1	26950000	27050000	0.344905	0.133548	0.0813078	0.0982037	0.0240105
505	1	27000000	27100000	0.197227	0.12099	0.0911405	0.161016	0.0240105
506	1	27050000	27150000	0.140502	0.207021	0.233979	0.668581	0.340599
507	1	27100000	27200000	0.305582	0.109045	0.0657509	0.0364895	0.029451
508	1	27150000	27250000	0.333256	0.111808	0.0662859	0.034166	0.029451
509	1	27200000	27300000	0.36564	0.106073	0.0615717	0.0367255	0.0336789
510	1	27250000	27350000	0.295151	0.19534	0.134006	0.140444	0.0416534
511	1	27300000	27400000	0.30554	0.482487	0.438688	0.840217	0.246992
512	1	27350000	27450000	0.36564	0.560559	0.472558	0.913278	0.246992
513	1	27400000	27500000	0.36564	0.701349	0.748112	1	0.715193
514	1	27450000	27550000	0.36564	0.701349	0.748112	0.964547	0.715193
515	1	27500000	27600000	0.36564	0.701349	0.748112	0.841492	0.302779
516	1	27550000	27650000	0.36564	0.701349	0.748112	0.511323	0.21114
517	1	27600000	27700000	0.36564	0.683188	0.560611	0.361739	0.119995
518	1	27650000	27750000	0.36564	0.472718	0.400369	0.220098	0.072021
519	1	27700000	27800000	0.36564	0.39521	0.312847	0.202071	0.072021
520	1	27750000	27850000	0.36564	0.701349	0.748112	0.485495	0.28163
521	1	27800000	27900000	0.36564	0.701349	0.748112	0.635451	0.192887
522	1	27850000	27950000	0.36564	0.370377	0.287014	0.27358	0.0682697
523	1	27900000	28000000	0.219787	0.492945	0.68496	0.493545	0.0682697
524	1	27950000	28050000	0.165192	0.386482	0.579276	0.868122	0.302859
525	1	28000000	28100000	0.36564	0.48793	0.419112	-2147483648	0.161195
526	1	28050000	28150000	0.36564	0.48793	0.419112	-2147483648	0.161195
527	1	28100000	28200000	0.36564	0.162184	0.101894	-2147483648	0.0442457
528	1	28150000	28250000	0.303498	0.225434	0.158529	0.319918	0.0442457
529	1	28200000	28300000	0.204162	0.157948	0.123828	0.17759	0.067147
530	1	28250000	28350000	0.239053	0.0900487	0.0577689	0.0991791	0.067147
531	1	28300000	28400000	0.36564	0.0694103	0.0376378	0.189431	0.0909455
532	1	28350000	28450000	0.36564	0.174099	0.111027	0.157872	0.0981862
533	1	28400000	28500000	0.36564	0.37047	0.28705	0.234972	0.0494473
534	1	28450000	28550000	0.36564	0.701349	0.748112	0.48128	0.0494473
535	1	28500000	28600000	0.221078	0.463763	0.558276	0.803975	0.346728
536	1	28550000	28650000	0.150561	0.355583	0.549384	0.784818	0.346728
537	1	28600000	28700000	0.36564	0.143148	0.0877358	-2147483648	0.0369775
538	1	28650000	28750000	0.329924	0.12101	0.0728957	0.0913388	0.0369775
539	1	28700000	28800000	0.291652	0.13956	0.0894091	0.130313	0.0856627
540	1	28750000	28850000	0.36564	0.240437	0.165021	0.112108	0.0790034
541	1	28800000	28900000	0.36564	0.240437	0.165021	0.112108	0.0790034
542	1	28850000	28950000	0.36564	0.192806	0.125677	-2147483648	0.0755563
543	1	28900000	29000000	0.36564	0.241412	0.164027	0.0772706	0.0755563
544	1	28950000	29050000	0.36564	0.227228	0.153821	0.0497311	0.0488422
545	1	29000000	29100000	0.36564	0.212072	0.14125	0.0384018	0.0488422
546	1	29050000	29150000	0.36564	0.470707	0.397975	0.137734	0.0508389
547	1	29100000	29200000	0.36564	0.701349	0.748112	0.506037	0.177149
548	1	29150000	29250000	0.266207	0.1248	0.0810158	0.163149	0.090947
549	1	29200000	29300000	0.10723	0.0819694	0.0881933	0.147128	0.0350462
550	1	29250000	29350000	0.130266	0.123655	0.125836	0.227256	0.0350462
551	1	29300000	29400000	0.0931237	0.172893	0.272464	0.252835	0.0691759
552	1	29350000	29450000	0.198738	0.217187	0.189095	0.189914	0.0556943
553	1	29400000	29500000	0.36564	0.464112	0.390088	0.346334	0.0556943
554	1	29450000	29550000	0.196769	0.312351	0.314216	0.415995	0.0998873
555	1	29500000	29600000	0.186911	0.206896	0.185294	0.140859	0.0939675
556	1	29550000	29650000	0.36564	0.432189	0.353261	0.130353	0.0579561
557	1	29600000	29700000	0.230116	0.447914	0.49041	0.286661	0.0579561
558	1	29650000	29750000	0.0906295	0.259441	0.72202	0.655461	0.145768
559	1	29700000	29800000	0.164292	0.280942	0.315542	0.281592	0.0176233
560	1	29750000	29850000	0.314311	0.310814	0.235819	0.0994823	0.0176233
561	1	29800000	29900000	0.36564	0.233059	0.15873	0.104246	0.0287792
562	1	29850000	29950000	0.36564	0.536497	0.483462	0.275413	0.25887
563	1	29950000	30050000	0.36564	0.467472	0.394104	-2147483648	0.23915
564	1	30000000	30100000	0.36564	0.661933	0.570068	0.421741	0.142849
565	1	30050000	30150000	0.36564	0.580757	0.518962	0.482781	0.0887249
566	1	30100000	30200000	0.36564	0.701349	0.748112	0.472081	0.0887249
567	1	30150000	30250000	0.36564	0.631281	0.549557	0.690314	0.0997917
568	1	30200000	30300000	0.0244425	0.0475754	0.190858	0.365358	0.0359642
569	1	30250000	30350000	0.079659	0.0650899	0.0854093	0.0390965	0.00315106
570	1	30300000	30400000	0.36564	0.208737	0.13852	0.140749	0.00315106
571	1	30350000	30450000	0.36564	0.701349	0.748112	0.80675	0.0771156
572	1	30400000	30500000	0.36564	0.701349	0.748112	0.755054	0.134891
573	1	30450000	30550000	0.36564	0.390184	0.307393	0.431094	0.0673184
574	1	30500000	30600000	0.36564	0.630039	0.632415	0.468679	0.0673184
575	1	30550000	30650000	0.36564	0.0460708	0.0236235	0.0411988	0.0219826
576	1	30600000	30700000	0.36564	0.0251263	0.0119388	0.0229188	0.0219826
577	1	30650000	30750000	0.36564	0.637395	0.644845	0.324915	0.0874431
578	1	30700000	30800000	0.122584	0.173158	0.206708	0.503478	0.0874431
579	1	30750000	30850000	0.0149601	0.0343499	0.216712	0.42244	0.109351
580	1	30800000	30900000	0.195527	0.311184	0.314167	0.470954	0.0660768
581	1	30850000	30950000	0.36564	0.701349	0.748112	0.834052	0.0660768
582	1	30900000	31000000	0.31538	0.351532	0.276975	0.330837	0.0510125
583	1	30950000	31050000	0.257461	0.0928899	0.0579488	0.119486	0.0510125
584	1	31000000	31100000	0.36564	0.37632	0.293095	0.361616	0.0522892
585	1	31050000	31150000	0.36564	0.396567	0.314322	0.428453	0.0522892
586	1	31100000	31200000	0.276274	0.379988	0.326968	0.532442	0.0454668
587	1	31150000	31250000	0.287909	0.598893	0.748112	0.712689	0.0454668
588	1	31200000	31300000	0.32642	0.650136	0.748112	0.898382	0.184629
589	1	31250000	31350000	0.36564	0.701349	0.748112	0.834428	0.0907916
590	1	31300000	31400000	0.36564	0.605099	0.589511	0.568868	0.0731992
591	1	31350000	31450000	0.0854341	0.0247747	0.0255515	0.287392	0.0731992
592	1	31400000	31500000	0.151525	0.156018	0.150323	0.235638	0.0979894
593	1	31450000	31550000	0.208403	0.321974	0.313253	0.372243	0.0979894
594	1	31500000	31600000	0.14899	0.331316	0.470998	0.540085	0.18067
595	1	31550000	31650000	0.263524	0.555292	0.684818	0.474659	0.265357
596	1	31600000	31700000	0.36564	0.701349	0.694742	0.329695	0.125131
597	1	31650000	31750000	0.36564	0.701349	0.748112	0.632243	0.125131
598	1	31700000	31800000	0.36564	0.701349	0.748112	0.973559	0.428452
599	1	31750000	31850000	0.36564	0.701349	0.748112	0.944047	0.519649
600	1	31800000	31900000	0.36564	0.701349	0.748112	0.915979	0.519649
601	1	31850000	31950000	0.36564	0.701349	0.748112	0.892065	0.326792
602	1	31900000	32000000	0.36564	0.701349	0.748112	0.907116	0.326792
603	1	31950000	32050000	0.36564	0.701349	0.748112	0.881702	0.39916
604	1	32000000	32100000	0.189591	0.435961	0.62866	0.79135	0.284916
605	1	32050000	32150000	0.129768	0.248354	0.332294	0.334617	0.014046
606	1	32100000	32200000	0.166743	0.385547	0.563664	0.525001	0.014046
607	1	32150000	32250000	0.351419	0.619065	0.622399	0.818742	0.409855
608	1	32200000	32300000	0.195628	0.377241	0.427058	0.422685	0.218522
609	1	32250000	32350000	0.306637	0.624212	0.748112	0.424676	0.125625
610	1	32300000	32400000	0.36564	0.593891	0.52631	0.599206	0.0771381
611	1	32350000	32450000	0.36564	0.701349	0.748112	0.811847	0.0771381
612	1	32400000	32500000	0.288199	0.599165	0.74808	0.859949	0.29063
613	1	32450000	32550000	0.36564	0.701349	0.748112	0.688267	0.420901
614	1	32500000	32600000	0.36564	0.701349	0.748112	0.954059	0.520756
615	1	32550000	32650000	0.36564	0.701349	0.748112	-2147483648	0.932287
616	1	32600000	32700000	0.36564	0.701349	0.643779	0.356259	0.198561
617	1	32650000	32750000	0.36564	0.701349	0.748112	0.661572	0.198561
618	1	32700000	32800000	0.36564	0.701349	0.748112	0.84469	0.369585
619	1	32750000	32850000	0.36564	0.701349	0.748112	-2147483648	0.886777
620	1	32800000	32900000	0.36564	0.526253	0.469268	0.228713	0.0784963
621	1	32850000	32950000	0.36564	0.443872	0.366505	0.156621	0.0784963
622	1	32900000	33000000	0.0735375	0.0276366	0.0327376	0.192544	0.018898
623	1	32950000	33050000	0.0829525	0.0380999	0.0432417	0.0685779	0.0030613
624	1	33000000	33100000	0.188105	0.0550969	0.0370193	0.0258232	0.0030613
625	1	33050000	33150000	0.31199	0.58418	0.607489	0.426272	0.293266
626	1	33100000	33200000	0.189873	0.347018	0.382187	0.237382	0.0743099
627	1	33150000	33250000	0.136296	0.110116	0.104992	0.134719	0.0742385
628	1	33200000	33300000	0.138365	0.147526	0.15034	0.210676	0.0742385
629	1	33250000	33350000	0.262366	0.327065	0.273688	0.262961	0.112249
630	1	33300000	33400000	0.194163	0.359938	0.397088	0.715044	0.122469
631	1	33350000	33450000	0.308485	0.626645	0.748112	0.923963	0.398611
632	1	33400000	33500000	0.36564	0.701349	0.748112	0.738007	0.345396
633	1	33450000	33550000	0.36564	0.701349	0.748112	0.398286	0.345396
634	1	33500000	33600000	0.36564	0.701349	0.748112	0.623505	0.354608
635	1	33550000	33650000	0.36564	0.701349	0.748112	0.760269	0.354608
636	1	33600000	33700000	0.337917	0.659291	0.72745	0.984972	0.705522
637	1	33650000	33750000	0.36564	0.701349	0.748112	0.615646	0.18687
638	1	33700000	33800000	0.36564	0.701349	0.748112	0.508669	0.18687
639	1	33750000	33850000	0.36564	0.701349	0.748112	0.762598	0.279096
640	1	33800000	33900000	0.36564	0.701349	0.748112	0.880398	0.281449
641	1	33850000	33950000	0.36564	0.701349	0.748112	0.972506	0.342587
642	1	33900000	34000000	0.36564	0.701349	0.748112	0.970661	0.342587
643	1	33950000	34050000	0.36564	0.701349	0.748112	0.969519	0.398676
644	1	34000000	34100000	0.337348	0.643308	0.688547	0.942334	0.238097
645	1	34050000	34150000	0.0275045	0.0432164	0.145756	0.144699	0.0316774
646	1	34100000	34200000	0.0593444	0.0441262	0.0689519	0.0376615	0.0159637
647	1	34150000	34250000	0.36564	0.447927	0.371156	0.254493	0.0159637
648	1	34200000	34300000	0.36564	0.701349	0.748112	0.607447	0.0510681
649	1	34250000	34350000	0.36564	0.701349	0.748112	0.600956	0.0510681
650	1	34300000	34400000	0.36564	0.701349	0.748112	0.784044	0.0770631
651	1	34350000	34450000	0.364416	0.280454	0.200365	0.552874	0.0711453
652	1	34400000	34500000	0.111554	0.14858	0.182928	0.259312	0.0711453
653	1	34450000	34550000	0.190549	0.276595	0.270834	0.331122	0.102311
654	1	34500000	34600000	0.36564	0.701349	0.748112	0.612509	0.102311
655	1	34550000	34650000	0.36564	0.701349	0.748112	0.980942	0.21326
656	1	34600000	34700000	0.298818	0.506456	0.481222	0.828233	0.0619219
657	1	34650000	34750000	0.238778	0.234388	0.185881	0.406339	0.0619219
658	1	34700000	34800000	0.282047	0.557754	0.616319	0.743079	0.125116
659	1	34750000	34850000	0.0109226	0.0140595	0.0913341	0.152099	0.00609675
660	1	34800000	34900000	0.00430484	0.00557763	0.0785492	0.0175509	0.00609675
661	1	34850000	34950000	0.0959534	0.225335	0.410195	0.160626	0.0072669
662	1	34900000	35000000	0.174281	0.267595	0.278395	0.670455	0.0272132
663	1	34950000	35050000	0.36564	0.361332	0.277877	0.336043	0.0272132
664	1	35000000	35100000	0.36564	0.701349	0.723412	0.754325	0.184395
665	1	35050000	35150000	0.36564	0.493635	0.426281	0.279983	0.0211264
666	1	35100000	35200000	0.36564	0.24245	0.166735	0.0889697	0.0211264
667	1	35150000	35250000	0.36564	0.281886	0.201531	0.237663	0.0721294
668	1	35200000	35300000	0.36564	0.504182	0.4398	0.32213	0.229975
669	1	35250000	35350000	0.36564	0.652659	0.659202	0.442673	0.0735105
670	1	35300000	35400000	0.212123	0.46745	0.615684	0.558423	0.0735105
671	1	35350000	35450000	0.184482	0.362965	0.425818	0.245517	0.0287824
672	1	35400000	35500000	0.36564	0.142264	0.0870796	0.0283943	0.0287824
673	1	35450000	35550000	0.36564	0.190627	0.123914	0.0424373	0.0200827
674	1	35500000	35600000	0.36564	0.238469	0.163305	0.121505	0.0200827
675	1	35550000	35650000	0.36564	0.600546	0.581807	0.249807	0.0970356
676	1	35600000	35700000	0.36564	0.520362	0.459425	0.177596	0.111292
677	1	35650000	35750000	0.36564	0.497079	0.430674	0.1682	0.111292
678	1	35700000	35800000	0.36564	0.611281	0.600174	-2147483648	0.274523
679	1	35750000	35850000	0.36564	0.669997	0.699554	-2147483648	0.28567
680	1	35800000	35900000	0.36564	0.701349	0.748112	0.393036	0.28567
681	1	35850000	35950000	0.36564	0.701349	0.748112	-2147483648	0.535652
682	1	35900000	36000000	0.36564	0.701349	0.748112	0.804153	0.561489
683	1	35950000	36050000	0.36564	0.701349	0.748112	0.738131	0.297068
684	1	36000000	36100000	0.36564	0.701349	0.748112	0.528774	0.297068
685	1	36050000	36150000	0.36564	0.678078	0.536859	0.308726	0.229008
686	1	36100000	36200000	0.36564	0.560078	0.517084	0.25925	0.211682
687	1	36150000	36250000	0.36564	0.701349	0.748112	0.515399	0.211682
688	1	36200000	36300000	0.36564	0.701349	0.748112	0.897753	0.524211
689	1	36250000	36350000	0.36564	0.701349	0.748112	1	0.727622
690	1	36300000	36400000	0.36564	0.701349	0.748112	1	0.721133
691	1	36350000	36450000	0.36564	0.701349	0.748112	0.594442	0.454966
692	1	36400000	36500000	0.36564	0.701349	0.748112	0.474238	0.454966
693	1	36450000	36550000	0.36564	0.701349	0.748112	0.942399	0.551523
694	1	36500000	36600000	0.36564	0.701349	0.748112	0.805875	0.267382
695	1	36550000	36650000	0.36564	0.701349	0.748112	0.725234	0.267382
696	1	36600000	36700000	0.36564	0.504686	0.440393	0.244934	0.0157819
697	1	36650000	36750000	0.36564	0.333554	0.250036	0.169644	0.0157819
698	1	36700000	36800000	0.132631	0.280246	0.397648	0.214871	0.0712206
699	1	36750000	36850000	0.168374	0.372439	0.506513	0.285621	0.0712206
700	1	36800000	36900000	0.36564	0.413616	0.332706	0.146082	0.0519464
701	1	36850000	36950000	0.36564	0.42698	0.34742	0.157021	0.0519464
702	1	36900000	37000000	0.36564	0.541871	0.490939	0.666027	0.105918
703	1	36950000	37050000	0.36564	0.701349	0.748112	0.714288	0.0980916
704	1	37000000	37100000	0.308907	0.543639	0.531354	0.833269	0.0980916
705	1	37050000	37150000	0.123836	0.280148	0.435962	0.937716	0.58974
706	1	37100000	37200000	0.0765755	0.199119	0.45335	0.591448	0.13087
707	1	37150000	37250000	0.132215	0.32588	0.559622	0.699567	0.13087
708	1	37200000	37300000	0.1784	0.410616	0.592304	0.986484	0.635983
709	1	37250000	37350000	0.36564	0.701349	0.748112	0.927368	0.232006
710	1	37300000	37400000	0.338456	0.581217	0.565387	0.637975	0.145993
711	1	37350000	37450000	0.265229	0.436714	0.411857	0.494999	0.0318402
712	1	37400000	37500000	0.314325	0.622997	0.699373	0.579421	0.0318402
713	1	37450000	37550000	0.36564	0.701349	0.725443	0.566048	0.108914
714	1	37500000	37600000	0.36564	0.701349	0.748112	0.83244	0.108914
715	1	37550000	37650000	0.36564	0.555892	0.511019	0.366831	0.0349197
716	1	37600000	37700000	0.36564	0.28732	0.206421	0.192334	0.0349197
717	1	37650000	37750000	0.36564	0.54491	0.495245	0.391201	0.0968278
718	1	37700000	37800000	0.36564	0.701349	0.675488	0.638441	0.112126
719	1	37750000	37850000	0.36564	0.701349	0.748112	0.9614	0.319685
720	1	37800000	37900000	0.36564	0.701349	0.748112	0.989724	0.349409
721	1	37850000	37950000	0.36564	0.701349	0.748112	0.823076	0.175666
722	1	37900000	38000000	0.36564	0.37334	0.290041	0.358608	0.101972
723	1	37950000	38050000	0.36564	0.701349	0.748112	0.437625	0.101972
724	1	38000000	38100000	0.36564	0.455317	0.379769	0.209328	0.0600123
725	1	38050000	38150000	0.36564	0.376618	0.293372	0.204253	0.0600123
726	1	38100000	38200000	0.36564	0.536548	0.483535	0.626352	0.164537
727	1	38150000	38250000	0.36564	0.650865	0.594589	0.376704	0.0373047
728	1	38200000	38300000	0.36564	0.309527	0.227127	0.115633	0.0373047
729	1	38250000	38350000	0.165444	0.198937	0.192892	0.264976	0.0949173
730	1	38300000	38400000	0.114651	0.138447	0.162312	0.23706	0.0949173
731	1	38350000	38450000	0.161848	0.402853	0.748112	0.847782	0.430767
732	1	38400000	38500000	0.296141	0.61002	0.748112	0.625597	0.0863438
733	1	38450000	38550000	0.36564	0.646785	0.659727	0.331546	0.0863438
734	1	38500000	38600000	0.36564	0.650358	0.666985	0.268215	0.0832912
735	1	38550000	38650000	0.36564	0.701349	0.748112	0.487765	0.0832912
736	1	38600000	38700000	0.36564	0.394767	0.31241	0.369634	0.0213693
737	1	38650000	38750000	0.36564	0.380975	0.297957	0.406063	0.0213693
738	1	38700000	38800000	0.36564	0.57539	0.526855	0.686607	0.140876
739	1	38750000	38850000	0.171376	0.413121	0.672433	0.523501	0.150084
740	1	38800000	38900000	0.36564	0.611357	0.50854	0.424342	0.150084
741	1	38850000	38950000	0.36564	0.701349	0.748112	0.689947	0.104294
742	1	38900000	39000000	0.36564	0.701349	0.748112	0.872282	0.104294
743	1	38950000	39050000	0.341478	0.342129	0.261286	0.54688	0.0360642
744	1	39000000	39100000	0.36564	0.580578	0.548695	0.271116	0.0348643
745	1	39050000	39150000	0.36564	0.455884	0.380424	0.33594	0.0348643
746	1	39100000	39200000	0.36564	0.623676	0.621474	0.503929	0.152976
747	1	39150000	39250000	0.278144	0.568672	0.663034	0.898837	0.121302
748	1	39200000	39300000	0.294117	0.606745	0.743086	0.846669	0.121302
749	1	39250000	39350000	0.36564	0.701349	0.748112	0.550464	0.189241
750	1	39300000	39400000	0.36564	0.540623	0.489225	0.378791	0.0492872
751	1	39350000	39450000	0.36564	0.589416	0.563128	0.535414	0.0492872
752	1	39400000	39500000	0.36564	0.701349	0.748112	0.908289	0.492085
753	1	39450000	39550000	0.36564	0.701349	0.748112	0.529622	0.0624187
754	1	39500000	39600000	0.36564	0.647832	0.662662	0.323068	0.0624187
755	1	39550000	39650000	0.36564	0.549323	0.425555	0.347292	0.0653453
756	1	39600000	39700000	0.264059	0.551402	0.665715	-2147483648	0.801266
757	1	39650000	39750000	0.159502	0.389632	0.651754	0.865043	0.801266
758	1	39700000	39800000	0.141255	0.364048	0.736394	0.94753	0.763049
759	1	39750000	39850000	0.36564	0.701349	0.748112	0.991304	0.675894
760	1	39800000	39900000	0.36564	0.701349	0.748112	0.994773	0.675894
761	1	39850000	39950000	0.232678	0.50935	0.670457	0.694132	0.190808
762	1	39900000	40000000	0.180119	0.366477	0.44597	0.353554	0.0722652
763	1	39950000	40050000	0.11427	0.289441	0.541	0.416332	0.0722652
764	1	40000000	40100000	0.0924501	0.235183	0.477543	0.858455	0.123874
765	1	40050000	40150000	0.116272	0.252111	0.388746	0.784605	0.123874
766	1	40100000	40200000	0.0639986	0.149054	0.338637	0.810251	0.0782871
767	1	40150000	40250000	0.137849	0.328723	0.526096	0.904186	0.0782871
768	1	40200000	40300000	0.36564	0.701349	0.748112	0.996936	0.555546
769	1	40250000	40350000	0.36564	0.701349	0.748112	0.903506	0.162806
770	1	40300000	40400000	0.36564	0.701349	0.748112	0.662086	0.157867
771	1	40350000	40450000	0.36564	0.701349	0.748112	0.763248	0.157867
772	1	40400000	40500000	0.36564	0.701349	0.748112	0.898039	0.237626
773	1	40450000	40550000	0.36564	0.701349	0.748112	0.890591	0.536915
774	1	40500000	40600000	0.36564	0.701349	0.748112	0.645832	0.0905651
775	1	40550000	40650000	0.36564	0.701349	0.748112	0.413027	0.0739649
776	1	40600000	40700000	0.36564	0.701349	0.748112	0.410352	0.0739649
777	1	40650000	40750000	0.36564	0.701349	0.748112	0.87592	0.440132
778	1	40700000	40800000	0.36564	0.701349	0.748112	0.46507	0.0576153
779	1	40750000	40850000	0.302068	0.543341	0.540364	0.397284	0.0576153
780	1	40800000	40900000	0.204076	0.334129	0.336866	0.444086	0.0150677
781	1	40850000	40950000	0.0445032	0.117879	0.373561	0.420271	0.0150677
782	1	40900000	41000000	0.0389056	0.0626035	0.164898	0.0974556	0.025908
783	1	40950000	41050000	0.36564	0.107066	0.0622611	0.0292119	0.0132801
784	1	41000000	41100000	0.290506	0.211262	0.148518	0.0308912	0.0132801
785	1	41050000	41150000	0.326169	0.289416	0.21265	0.178103	0.014574
786	1	41100000	41200000	0.36564	0.701349	0.748112	0.782224	0.37155
787	1	41150000	41250000	0.36564	0.264053	0.185579	0.242585	0.0316629
788	1	41200000	41300000	0.36564	0.0458491	0.0234961	0.0446706	0.00517898
789	1	41250000	41350000	0.36564	0.0806882	0.0447938	0.0364857	0.00517898
790	1	41300000	41400000	0.264866	0.452323	0.436098	0.612055	0.0918391
791	1	41350000	41450000	0.121529	0.310805	0.587528	0.924167	0.0918391
792	1	41400000	41500000	0.0417222	0.138932	0.708844	0.995494	0.425531
793	1	41450000	41550000	0.342098	0.669692	0.748112	0.965582	0.383089
794	1	41500000	41600000	0.36564	0.701349	0.748112	0.789789	0.123992
795	1	41550000	41650000	0.236377	0.404427	0.399596	0.638935	0.123992
796	1	41600000	41700000	0.123506	0.327341	0.698842	0.876292	0.350187
797	1	41650000	41750000	0.36564	0.701349	0.748112	0.636281	0.237927
798	1	41700000	41800000	0.36564	0.701349	0.748112	0.795156	0.237927
799	1	41750000	41850000	0.36564	0.591506	0.524773	0.621248	0.0971378
800	1	41800000	41900000	0.156602	0.369184	0.564857	0.557183	0.0971378
801	1	41850000	41950000	0.36564	0.701349	0.748112	0.793384	0.154295
802	1	41900000	42000000	0.36564	0.701349	0.748112	0.94636	0.276317
803	1	41950000	42050000	0.36564	0.701349	0.748112	0.669015	0.0945717
804	1	42000000	42100000	0.36564	0.57244	0.526601	0.341319	0.0945717
805	1	42050000	42150000	0.36564	0.700267	0.676145	0.478277	0.104386
806	1	42100000	42200000	0.36564	0.701349	0.748112	0.755106	0.518261
807	1	42150000	42250000	0.36564	0.2838	0.203252	0.103153	0.0816377
808	1	42200000	42300000	0.36564	0.185397	0.119793	0.0633142	0.0189623
809	1	42250000	42350000	0.36564	0.416261	0.335608	0.207428	0.0189623
810	1	42300000	42400000	0.36564	0.701349	0.748112	0.967452	0.455057
811	1	42350000	42450000	0.36564	0.701349	0.748112	0.960654	0.503908
812	1	42400000	42500000	0.36564	0.701349	0.748112	0.975638	0.652887
813	1	42450000	42550000	0.36564	0.701349	0.748112	0.969095	0.420107
814	1	42500000	42600000	0.36564	0.701349	0.748112	0.795357	0.264148
815	1	42550000	42650000	0.36564	0.701349	0.748112	0.579953	0.131339
816	1	42600000	42700000	0.36564	0.701349	0.748112	0.732677	0.131339
817	1	42650000	42750000	0.36564	0.701349	0.748112	0.973364	0.600252
818	1	42700000	42800000	0.36564	0.701349	0.748112	1	0.917842
819	1	42750000	42850000	0.36564	0.701349	0.748112	1	0.648689
820	1	42800000	42900000	0.36564	0.582237	0.551201	0.388817	0.0937364
821	1	42850000	42950000	0.36564	0.628034	0.627863	0.332416	0.0937364
822	1	42900000	43000000	0.36564	0.701349	0.748112	0.461593	0.304366
823	1	42950000	43050000	0.36564	0.100195	0.0575858	0.0354078	0.00841916
824	1	43000000	43100000	0.36564	0.124656	0.0744252	0.0641195	0.00841916
825	1	43050000	43150000	0.271109	0.153357	0.103026	0.540348	0.105632
826	1	43100000	43200000	0.133926	0.117407	0.115275	0.359339	0.0754294
827	1	43150000	43250000	0.218012	0.257598	0.22253	0.585657	0.0754294
828	1	43200000	43300000	0.36564	0.701349	0.748112	0.613297	0.15075
829	1	43250000	43350000	0.36564	0.346039	0.262414	0.238253	0.0731879
830	1	43300000	43400000	0.36564	0.430776	0.351667	0.388863	0.0731879
831	1	43350000	43450000	0.36564	0.701349	0.748112	0.838896	0.233362
832	1	43400000	43500000	0.36564	0.701349	0.748112	0.867795	0.233362
833	1	43450000	43550000	0.36564	0.701349	0.748112	0.454765	0.0279708
834	1	43500000	43600000	0.36564	0.382143	0.299168	0.159838	0.0279708
835	1	43550000	43650000	0.36564	0.701349	0.748112	0.45883	0.171556
836	1	43600000	43700000	0.36564	0.683753	0.605156	0.40803	0.0729098
837	1	43650000	43750000	0.36564	0.675411	0.602497	0.429398	0.0729098
838	1	43700000	43800000	0.36564	0.701349	0.748112	0.792018	0.241437
839	1	43750000	43850000	0.36564	0.701349	0.748112	0.565697	0.241437
840	1	43800000	43900000	0.308122	0.625286	0.744244	0.681588	0.247488
841	1	43850000	43950000	0.36564	0.692367	0.727665	0.8292	0.444506
842	1	43900000	44000000	0.36564	0.701349	0.748112	0.623809	0.18816
843	1	43950000	44050000	0.36564	0.453075	0.376336	0.165088	0.0758913
844	1	44000000	44100000	0.36564	0.511023	0.448795	0.194994	0.0758913
845	1	44050000	44150000	0.36564	0.38593	0.303134	0.233565	0.0659043
846	1	44100000	44200000	0.36564	0.273154	0.193685	0.165791	0.0659043
847	1	44150000	44250000	0.36564	0.311982	0.229452	0.194519	0.0821921
848	1	44200000	44300000	0.36564	0.365858	0.282428	0.267866	0.0821921
849	1	44250000	44350000	0.36564	0.597633	0.576919	0.439634	0.113331
850	1	44300000	44400000	0.36564	0.188781	0.122462	0.262766	0.0369122
851	1	44350000	44450000	0.36564	0.273072	0.193597	0.196107	0.0216313
852	1	44400000	44500000	0.36564	0.53286	0.478443	0.272518	0.0216313
853	1	44450000	44550000	0.36564	0.612786	0.60276	0.643774	0.0625611
854	1	44500000	44600000	0.36564	0.564044	0.522904	0.399784	0.0283004
855	1	44550000	44650000	0.36564	0.55352	0.507585	0.270103	0.0283004
856	1	44600000	44700000	0.36564	0.701349	0.748112	0.61925	0.241979
857	1	44650000	44750000	0.36564	0.665572	0.571648	0.337249	0.109938
858	1	44700000	44800000	0.36564	0.701349	0.748112	0.410351	0.109938
859	1	44750000	44850000	0.36564	0.701349	0.748112	0.617969	0.118612
860	1	44800000	44900000	0.36564	0.701349	0.748112	0.639226	0.0510794
861	1	44850000	44950000	0.36564	0.498003	0.43179	0.24586	0.0510794
862	1	44900000	45000000	0.36564	0.241472	0.165741	0.129554	0.059941
863	1	44950000	45050000	0.36564	0.67226	0.703064	0.492994	0.0761597
864	1	45000000	45100000	0.36564	0.701349	0.748112	0.502686	0.0580386
865	1	45050000	45150000	0.36564	0.683487	0.720553	0.359672	0.0580386
866	1	45100000	45200000	0.36564	0.39148	0.308933	0.322669	0.0575859
867	1	45150000	45250000	0.36564	0.598134	0.577788	0.472077	0.0575859
868	1	45200000	45300000	0.36564	0.701349	0.748112	0.70383	0.332995
869	1	45250000	45350000	0.36564	0.701349	0.748112	0.669149	0.35391
870	1	45300000	45400000	0.36564	0.701349	0.748112	0.543492	0.113769
871	1	45350000	45450000	0.36564	0.701349	0.748112	0.706589	0.113769
872	1	45400000	45500000	0.36564	0.701349	0.748112	0.97939	0.636202
873	1	45450000	45550000	0.36564	0.701349	0.748112	0.616094	0.156618
874	1	45500000	45600000	0.3469	0.479973	0.413214	0.389977	0.0975773
875	1	45550000	45650000	0.197511	0.382764	0.43373	0.39709	0.0975773
876	1	45600000	45700000	0.36564	0.563671	0.472526	0.64862	0.319419
877	1	45650000	45750000	0.36564	0.547452	0.49889	0.382598	0.13338
878	1	45700000	45800000	0.36564	0.523435	0.465417	0.421616	0.13338
879	1	45750000	45850000	0.36564	0.329656	0.246395	0.227782	0.087407
880	1	45800000	45900000	0.255933	0.339781	0.292546	0.260924	0.087407
881	1	45850000	45950000	0.260637	0.435852	0.416007	0.418506	0.18974
882	1	45900000	46000000	0.36564	0.678425	0.5684	0.324319	0.18974
883	1	45950000	46050000	0.36564	0.623911	0.621757	0.286429	0.0238179
884	1	46000000	46100000	0.36564	0.701349	0.748112	0.425515	0.0238179
885	1	46050000	46150000	0.36564	0.701349	0.748112	0.953662	0.710194
886	1	46100000	46200000	0.36564	0.701349	0.748112	0.932015	0.710194
887	1	46150000	46250000	0.36564	0.701349	0.748112	0.930413	0.66392
888	1	46200000	46300000	0.36564	0.701349	0.748112	0.87425	0.472489
889	1	46250000	46350000	0.36564	0.701349	0.748112	0.832643	0.472489
890	1	46300000	46400000	0.36564	0.701349	0.748112	0.660691	0.143434
891	1	46350000	46450000	0.341167	0.338889	0.258091	0.323512	0.143434
892	1	46400000	46500000	0.36564	0.701349	0.748112	0.970969	0.683373
893	1	46450000	46550000	0.36564	0.701349	0.748112	0.981528	0.682964
894	1	46500000	46600000	0.36564	0.701349	0.748112	0.9016	0.682964
895	1	46550000	46650000	0.36564	0.701349	0.748112	0.855844	0.378506
896	1	46600000	46700000	0.36564	0.701349	0.748112	0.954929	0.378506
897	1	46650000	46750000	0.36564	0.701349	0.748112	0.848401	0.33388
898	1	46700000	46800000	0.36564	0.701349	0.748112	0.784104	0.33388
899	1	46750000	46850000	0.199226	0.431226	0.550243	0.70344	0.298183
900	1	46800000	46900000	0.308384	0.48445	0.439214	0.565482	0.202476
901	1	46850000	46950000	0.36564	0.480692	0.410106	0.505505	0.189087
902	1	46900000	47000000	0.306822	0.353177	0.281552	0.691404	0.189087
903	1	46950000	47050000	0.36564	0.701349	0.748112	0.770105	0.365425
904	1	47000000	47100000	0.36564	0.701349	0.748112	0.770747	0.365425
905	1	47050000	47150000	0.36564	0.701349	0.748112	0.818849	0.359779
906	1	47100000	47200000	0.36564	0.701349	0.748112	0.61867	0.251221
907	1	47150000	47250000	0.36564	0.319737	0.236732	0.293447	0.0503071
908	1	47200000	47300000	0.36564	0.701349	0.748112	0.764872	0.0503071
909	1	47250000	47350000	0.36564	0.701349	0.748112	0.921016	0.357936
910	1	47300000	47400000	0.36564	0.701349	0.748112	0.801267	0.357936
911	1	47350000	47450000	0.230883	0.517065	0.748112	0.988079	0.753842
912	1	47400000	47500000	0.124353	0.295943	0.488038	0.647104	0.125832
913	1	47450000	47550000	0.127296	0.273381	0.40061	0.503224	0.125832
914	1	47500000	47600000	0.0805966	0.186561	0.368092	0.44489	0.1933
915	1	47550000	47650000	0.0774148	0.192572	0.414672	0.61927	0.1933
916	1	47600000	47700000	0.3121	0.601184	0.646265	0.92565	0.154935
917	1	47650000	47750000	0.36564	0.701349	0.748112	0.697092	0.154935
918	1	47700000	47800000	0.36564	0.701349	0.748112	0.495575	0.226507
919	1	47750000	47850000	0.36564	0.701349	0.748112	0.482044	0.226507
920	1	47800000	47900000	0.36564	0.701349	0.748112	0.781326	0.254025
921	1	47850000	47950000	0.36564	0.701349	0.748112	0.683651	0.128342
922	1	47900000	48000000	0.194745	0.196245	0.16806	0.2234	0.062523
923	1	47950000	48050000	0.188069	0.208321	0.186139	0.493591	0.062523
924	1	48000000	48100000	0.215583	0.334831	0.322959	0.854852	0.230523
925	1	48050000	48150000	0.296593	0.389399	0.326128	0.430319	0.0326097
926	1	48100000	48200000	0.36564	0.698488	0.601842	0.444813	0.0326097
927	1	48150000	48250000	0.36564	0.543245	0.493072	0.837866	0.226188
928	1	48200000	48300000	0.301074	0.497769	0.465247	0.883533	0.226188
929	1	48250000	48350000	0.0642551	0.185636	0.541161	0.97328	0.575816
930	1	48300000	48400000	0.0819741	0.206838	0.439042	0.829297	0.239586
931	1	48350000	48450000	0.36564	0.701349	0.748112	0.641028	0.239586
932	1	48400000	48500000	0.36564	0.701349	0.748112	0.633404	0.0558093
933	1	48450000	48550000	0.36564	0.701349	0.748112	0.504161	0.0558093
934	1	48500000	48600000	0.36564	0.701349	0.748112	0.614903	0.058445
935	1	48550000	48650000	0.36564	0.594271	0.571603	0.706126	0.058445
936	1	48600000	48700000	0.288454	0.448092	0.405026	0.638725	0.125684
937	1	48650000	48750000	0.286151	0.453999	0.415215	0.636711	0.125684
938	1	48700000	48800000	0.36564	0.623422	0.621052	0.610057	0.211489
939	1	48750000	48850000	0.36564	0.701349	0.748112	0.772349	0.210593
940	1	48800000	48900000	0.36564	0.701349	0.748112	0.90174	0.210593
941	1	48850000	48950000	0.36564	0.701349	0.748112	0.729289	0.459962
942	1	48900000	49000000	0.36564	0.701349	0.748112	0.613575	0.145768
943	1	48950000	49050000	0.36564	0.701349	0.748112	0.694047	0.0706143
944	1	49000000	49100000	0.36564	0.701349	0.748112	0.892564	0.0706143
945	1	49050000	49150000	0.36564	0.701349	0.748112	0.956067	0.235121
946	1	49100000	49200000	0.36564	0.701349	0.748112	0.705636	0.143325
947	1	49150000	49250000	0.36564	0.701349	0.748112	0.700777	0.143325
948	1	49200000	49300000	0.36564	0.701349	0.748112	0.721021	0.28497
949	1	49250000	49350000	0.36564	0.701349	0.748112	0.680937	0.221379
950	1	49300000	49400000	0.36564	0.701349	0.748112	0.82027	0.221379
951	1	49350000	49450000	0.36564	0.701349	0.748112	0.889868	0.27067
952	1	49400000	49500000	0.36564	0.701349	0.748112	0.941794	0.540049
953	1	49450000	49550000	0.36564	0.512597	0.450832	0.172944	0.157024
954	1	49500000	49600000	0.36564	0.595345	0.572985	0.26802	0.157024
955	1	49550000	49650000	0.36564	0.701349	0.748112	0.450551	0.226523
956	1	49600000	49700000	0.36564	0.701349	0.748112	0.909793	0.705994
957	1	49650000	49750000	0.36564	0.701349	0.748112	-2147483648	0.705994
958	1	49700000	49800000	0.36564	0.598605	0.578534	-2147483648	0.263982
959	1	49750000	49850000	0.36564	0.701349	0.748112	0.686544	0.263982
960	1	49800000	49900000	0.36564	0.701349	0.748112	0.813462	0.367307
961	1	49850000	49950000	0.36564	0.701349	0.748112	0.570934	0.358115
962	1	49900000	50000000	0.36564	0.701349	0.748112	0.753265	0.358115
963	1	49950000	50050000	0.36564	0.659905	0.683127	0.863452	0.486027
964	1	50000000	50100000	0.36564	0.614881	0.606204	0.706305	0.267754
965	1	50050000	50150000	0.36564	0.701349	0.748112	0.726292	0.267754
966	1	50100000	50200000	0.36564	0.701349	0.748112	0.701248	0.206872
967	1	50150000	50250000	0.36564	0.701349	0.748112	0.694782	0.206872
968	1	50200000	50300000	0.36564	0.701349	0.748112	0.906263	0.809342
969	1	50250000	50350000	0.36564	0.701349	0.748112	0.701806	0.42714
970	1	50300000	50400000	0.36564	0.701349	0.748112	0.797905	0.42714
971	1	50350000	50450000	0.36564	0.701349	0.748112	0.950719	0.942408
972	1	50400000	50500000	0.36564	0.536707	0.48376	-2147483648	0.253076
973	1	50450000	50550000	0.36564	0.566404	0.526446	0.336134	0.21271
974	1	50500000	50600000	0.36564	0.608617	0.595593	0.362583	0.056787
975	1	50550000	50650000	0.36564	0.392845	0.310358	0.205282	0.056787
976	1	50600000	50700000	0.36564	0.575369	0.540361	0.26158	0.119294
977	1	50650000	50750000	0.36564	0.701349	0.748112	0.989581	0.596614
978	1	50700000	50800000	0.36564	0.701349	0.748112	0.993875	0.596614
979	1	50750000	50850000	0.339756	0.666889	0.748112	0.983325	0.801716
980	1	50800000	50900000	0.126194	0.328632	0.655528	0.893561	0.574762
981	1	50850000	50950000	0.0340353	0.117661	0.725698	0.922616	0.569857
982	1	50900000	51000000	0.00416796	0.0142846	0.318548	0.936406	0.435431
983	1	50950000	51050000	0.0266	0.063918	0.268734	0.890602	0.435431
984	1	51000000	51100000	0.0338557	0.1123	0.579726	0.969369	0.654271
985	1	51050000	51150000	0.0705195	0.206534	0.609172	0.998892	0.654271
986	1	51100000	51200000	0.261567	0.552922	0.685935	0.999437	0.795882
987	1	51150000	51250000	0.36564	0.701349	0.748112	-2147483648	0.804298
988	1	51200000	51300000	0.00482166	0.0204541	0.538454	0.929301	0.774553
989	1	51250000	51350000	0.00526136	0.0219793	0.52611	0.958121	0.742643
990	1	51300000	51400000	0.0179424	0.0639518	0.525714	0.966147	0.713421
991	1	51350000	51450000	0.345162	0.665335	0.721834	0.969274	0.713421
992	1	51400000	51500000	0.36564	0.701349	0.748112	0.983311	0.749771
993	1	51450000	51550000	0.36353	0.695037	0.746893	0.77284	0.0868973
994	1	51500000	51600000	0.283261	0.586124	0.705474	0.529719	0.0868973
995	1	51550000	51650000	0.36564	0.701349	0.748112	-2147483648	0.652845
996	1	51600000	51700000	0.36564	0.598339	0.578134	0.263656	0.137874
997	1	51650000	51750000	0.157808	0.257397	0.287637	0.363366	0.137874
998	1	51700000	51800000	0.231008	0.313211	0.279214	0.431164	0.216424
999	1	51750000	51850000	0.36564	0.701349	0.748112	0.612053	0.216424
1000	1	51800000	51900000	0.36564	0.701349	0.748112	0.912158	0.443238
1001	1	51850000	51950000	0.36564	0.701349	0.748112	0.818549	0.270761
1002	1	51900000	52000000	0.110652	0.255249	0.426103	0.763428	0.270761
1003	1	51950000	52050000	0.36564	0.680007	0.692572	0.744637	0.236602
1004	1	52000000	52100000	0.36564	0.701349	0.748112	0.660752	0.236602
1005	1	52050000	52150000	0.36564	0.701349	0.748112	0.772069	0.564627
1006	1	52100000	52200000	0.36564	0.701349	0.748112	0.836419	0.656036
1007	1	52150000	52250000	0.36564	0.701349	0.748112	0.784146	0.538654
1008	1	52200000	52300000	0.36564	0.701349	0.748112	0.673935	0.319798
1009	1	52250000	52350000	0.36564	0.701349	0.748112	0.631179	0.319798
1010	1	52300000	52400000	0.36564	0.701349	0.748112	0.679448	0.36863
1011	1	52350000	52450000	0.36564	0.701349	0.748112	0.612168	0.340787
1012	1	52400000	52500000	0.200197	0.24527	0.221061	0.450753	0.155324
1013	1	52450000	52550000	0.108065	0.146978	0.185673	0.26475	0.155324
1014	1	52500000	52600000	0.128718	0.32774	0.610164	0.320987	0.249427
1015	1	52550000	52650000	0.174732	0.393184	0.543908	0.304662	0.249427
1016	1	52600000	52700000	0.36564	0.566056	0.525908	0.409108	0.302911
1017	1	52650000	52750000	0.297428	0.291016	0.220837	0.423391	0.109443
1018	1	52700000	52800000	0.229401	0.211518	0.166794	0.276559	0.0825281
1019	1	52750000	52850000	0.36564	0.448315	0.371614	0.232241	0.0825281
1020	1	52800000	52900000	0.36564	0.701349	0.748112	0.491826	0.184389
1021	1	52850000	52950000	0.195834	0.180654	0.150645	0.226959	0.0869249
1022	1	52900000	53000000	0.280659	0.212493	0.151662	0.221271	0.0869249
1023	1	52950000	53050000	0.321137	0.315162	0.238478	0.366339	0.0826943
1024	1	53000000	53100000	0.0576655	0.155791	0.431188	0.497139	0.0759455
1025	1	53050000	53150000	0.042339	0.141249	0.745726	0.72398	0.0759455
1026	1	53100000	53200000	0.0127305	0.0508539	0.708752	0.822499	0.160824
1027	1	53150000	53250000	0.0601253	0.139253	0.327385	0.845484	0.207698
1028	1	53200000	53300000	0.194381	0.433387	0.584038	0.834373	0.528339
1029	1	53250000	53350000	0.0846664	0.234985	0.576976	0.760399	0.545774
1030	1	53300000	53400000	0.168378	0.388414	0.564653	0.681434	0.551692
1031	1	53350000	53450000	0.115427	0.274336	0.464618	0.556581	0.435395
1032	1	53400000	53500000	0.155341	0.37457	0.603113	0.599675	0.112918
1033	1	53450000	53550000	0.36564	0.65186	0.64394	0.457678	0.112918
1034	1	53500000	53600000	0.0684192	0.204021	0.641955	0.645407	0.139142
1035	1	53550000	53650000	0.113385	0.260894	0.429477	0.777835	0.139142
1036	1	53600000	53700000	0.36564	0.47996	0.409166	0.751801	0.196193
1037	1	53650000	53750000	0.190961	0.450766	0.711193	0.554008	0.224781
1038	1	53700000	53800000	0.30239	0.306445	0.234707	0.362645	0.0454359
1039	1	53750000	53850000	0.24862	0.317646	0.271474	0.429248	0.0454359
1040	1	53800000	53900000	0.0316516	0.105132	0.559023	0.822132	0.118463
1041	1	53850000	53950000	0.0662971	0.178454	0.456761	0.796627	0.118463
1042	1	53900000	54000000	0.297001	0.572386	0.612956	0.662086	0.101465
1043	1	53950000	54050000	0.36564	0.475266	0.4035	0.622724	0.101465
1044	1	54000000	54100000	0.36564	0.686631	0.684269	0.545835	0.138805
1045	1	54050000	54150000	0.331	0.36947	0.291413	0.382591	0.138805
1046	1	54100000	54200000	0.299225	0.385308	0.320101	0.73825	0.259111
1047	1	54150000	54250000	0.36564	0.443108	0.365657	0.565029	0.0497237
1048	1	54200000	54300000	0.35393	0.404871	0.324654	0.463688	0.0497237
1049	1	54250000	54350000	0.36564	0.59719	0.576165	0.452619	0.102506
1050	1	54300000	54400000	0.36564	0.324637	0.24152	0.178884	0.0381854
1051	1	54350000	54450000	0.292017	0.25531	0.188085	0.147694	0.0381854
1052	1	54400000	54500000	0.36564	0.459903	0.385124	0.150204	0.0783099
1053	1	54450000	54550000	0.36564	0.588494	0.561527	0.253393	0.0783099
1054	1	54500000	54600000	0.36564	0.525725	0.468538	0.204287	0.026198
1055	1	54550000	54650000	0.00598904	0.014547	0.195835	0.317476	0.026198
1056	1	54600000	54700000	0.00421359	0.0183608	0.560402	0.432006	0.0592454
1057	1	54650000	54750000	0.36564	0.153678	0.0954772	0.0696843	0.0128702
1058	1	54700000	54800000	0.000170961	0.000121216	0.0255117	0.0710325	0.0128702
1059	1	54750000	54850000	0.000655777	0.000748263	0.0516648	0.303101	0.0144174
1060	1	54800000	54900000	0.144192	0.245235	0.291878	0.690027	0.0803404
1061	1	54850000	54950000	0.00673124	0.0271149	0.515839	0.769334	0.0803404
1062	1	54900000	55000000	0.00756148	0.0315488	0.626551	0.731013	0.0252881
1063	1	54950000	55050000	0.36564	0.701349	0.748112	0.605709	0.0252881
1064	1	55000000	55100000	0.36564	0.701349	0.748112	0.83286	0.162473
1065	1	55050000	55150000	0.314365	0.63344	0.744518	0.842622	0.0701356
1066	1	55100000	55200000	0.00630417	0.023609	0.418465	0.933881	0.0701356
1067	1	55150000	55250000	0.0397245	0.109029	0.383989	0.98166	0.315357
1068	1	55200000	55300000	0.36564	0.701349	0.748112	0.824872	0.163371
1069	1	55250000	55350000	0.36564	0.701349	0.748112	0.460726	0.163371
1070	1	55300000	55400000	0.36564	0.701349	0.748112	0.80578	0.313828
1071	1	55350000	55450000	0.0812538	0.235726	0.670264	0.807707	0.13896
1072	1	55400000	55500000	4.73315e-08	4.73315e-08	0.359053	0.254398	0.0164706
1073	1	55450000	55550000	4.73315e-08	4.73315e-08	0.525893	0.263207	0.0164706
1074	1	55500000	55600000	9.46629e-08	3.3132e-07	0.391031	0.682235	0.169321
1075	1	55550000	55650000	8.51966e-07	2.31924e-06	0.122969	0.277849	0.0449505
1076	1	55600000	55700000	1.89326e-07	8.99298e-07	0.341905	0.43285	0.0449505
1077	1	55650000	55750000	4.73315e-08	4.73315e-08	0.0744771	0.0875078	0.00187968
1078	1	55700000	55800000	4.73315e-08	4.73315e-08	0.0873223	0.0858993	0.00187968
1079	1	55750000	55850000	3.3132e-07	2.31924e-06	0.54161	0.974321	0.228709
1080	1	55800000	55900000	5.44312e-06	3.72499e-05	0.437091	0.929315	0.258538
1081	1	55850000	55950000	0.00744349	0.0297834	0.52619	0.267003	0.0594783
1082	1	55900000	56000000	0.00313282	0.0133875	0.478168	0.254728	0.0594783
1083	1	55950000	56050000	0.00641848	0.0276095	0.660728	0.43904	0.0654654
1084	1	56000000	56100000	0.0113927	0.0347457	0.32297	0.714256	0.0654654
1085	1	56050000	56150000	0.00725397	0.00796645	0.0693751	0.581368	0.076215
1086	1	56100000	56200000	0.0378191	0.0418947	0.0996996	0.409372	0.076215
1087	1	56150000	56250000	0.176913	0.335945	0.389563	0.712616	0.260484
1088	1	56200000	56300000	0.0952028	0.179356	0.281281	0.461421	0.147514
1089	1	56250000	56350000	0.12934	0.132141	0.13783	0.400474	0.147514
1090	1	56300000	56400000	0.103633	0.18016	0.258295	0.640908	0.17768
1091	1	56350000	56450000	0.0193265	0.0724014	0.683038	0.970082	0.334289
1092	1	56400000	56500000	0.0290391	0.101437	0.651943	0.929054	0.334289
1093	1	56450000	56550000	0.072326	0.214417	0.66013	1	0.835533
1094	1	56500000	56600000	0.0874135	0.2487	0.65952	0.986985	0.791516
1095	1	56550000	56650000	0.17566	0.412456	0.623243	0.88586	0.384939
1096	1	56600000	56700000	0.36564	0.701349	0.747454	0.854183	0.384939
1097	1	56650000	56750000	0.36564	0.701349	0.748112	0.879482	0.380686
1098	1	56700000	56800000	0.36564	0.699001	0.748112	0.990773	0.380686
1099	1	56750000	56850000	0.315433	0.635816	0.748112	0.99812	0.243761
1100	1	56800000	56900000	0.12617	0.305781	0.515082	0.539294	0.0941313
1101	1	56850000	56950000	0.0562393	0.152829	0.431807	0.437192	0.0941313
1102	1	56900000	57000000	0.0555299	0.106157	0.235046	0.756459	0.187574
1103	1	56950000	57050000	0.017887	0.0387209	0.206938	0.814589	0.166435
1104	1	57000000	57100000	0.0219976	0.0380007	0.157103	0.857061	0.166435
1105	1	57050000	57150000	0.347588	0.675198	0.743082	0.834227	0.27318
1106	1	57100000	57200000	0.246796	0.539359	0.730305	0.908602	0.27318
1107	1	57150000	57250000	0.199462	0.419619	0.514406	0.71095	0.0783475
1108	1	57200000	57300000	0.238885	0.443932	0.463187	0.225981	0.032598
1109	1	57250000	57350000	0.034415	0.0846359	0.300906	0.316376	0.032598
1110	1	57300000	57400000	0.0153667	0.0574493	0.574397	0.891584	0.301773
1111	1	57350000	57450000	0.0713214	0.212373	0.665451	0.695505	0.0750508
1112	1	57400000	57500000	0.36564	0.701349	0.748112	0.58084	0.0750508
1113	1	57450000	57550000	0.36564	0.701349	0.748112	0.841679	0.210905
1114	1	57500000	57600000	0.208262	0.384956	0.414167	0.66902	0.0797897
1115	1	57550000	57650000	0.106562	0.266185	0.497705	0.638332	0.0390538
1116	1	57600000	57700000	0.36564	0.701349	0.745719	0.830588	0.0390538
1117	1	57650000	57750000	0.36564	0.627427	0.575589	0.888249	0.203714
1118	1	57700000	57800000	0.36564	0.658551	0.632619	0.889965	0.203714
1119	1	57750000	57850000	0.36564	0.701349	0.748112	0.795261	0.0894581
1120	1	57800000	57900000	0.36564	0.701349	0.748112	0.692205	0.0894581
1121	1	57850000	57950000	0.36564	0.701349	0.748112	0.889554	0.148658
1122	1	57900000	58000000	0.36564	0.701349	0.748112	0.916704	0.236847
1123	1	57950000	58050000	0.36564	0.701349	0.748112	0.885755	0.236847
1124	1	58000000	58100000	0.36564	0.701349	0.748112	0.836512	0.341492
1125	1	58050000	58150000	0.36564	0.611446	0.600304	0.835552	0.341492
1126	1	58100000	58200000	0.36564	0.701349	0.748112	0.808714	0.197298
1127	1	58150000	58250000	0.36564	0.701349	0.748112	0.9314	0.197298
1128	1	58200000	58300000	0.36564	0.701349	0.748112	0.938759	0.248297
1129	1	58250000	58350000	0.36564	0.701349	0.748112	0.814369	0.307958
1130	1	58300000	58400000	0.36564	0.471268	0.398643	0.588951	0.0361772
1131	1	58350000	58450000	0.0751517	0.147631	0.2727	0.107128	0.00608802
1132	1	58400000	58500000	0.36564	0.414431	0.333606	0.264171	0.00608802
1133	1	58450000	58550000	0.36564	0.491356	0.42341	0.260217	0.0143829
1134	1	58500000	58600000	0.360758	0.405388	0.324393	0.242662	0.0143829
1135	1	58550000	58650000	0.36564	0.701349	0.748112	0.598815	0.153784
1136	1	58600000	58700000	0.36564	0.701349	0.748112	0.427268	0.153784
1137	1	58650000	58750000	0.36564	0.701349	0.748112	0.665929	0.179137
1138	1	58700000	58800000	0.36564	0.701349	0.748112	0.640116	0.118114
1139	1	58750000	58850000	0.0406088	0.135705	0.702813	0.803602	0.118114
1140	1	58800000	58900000	0.040429	0.130701	0.591459	0.566739	0.0456969
1141	1	58850000	58950000	0.36564	0.701349	0.748112	0.588254	0.0456969
1142	1	58900000	59000000	0.36564	0.701349	0.748112	0.818001	0.178897
1143	1	58950000	59050000	0.36564	0.701349	0.748112	0.634053	0.214883
1144	1	59000000	59100000	0.36564	0.701349	0.748112	0.63965	0.138752
1145	1	59050000	59150000	0.36564	0.701349	0.748112	0.643626	0.138752
1146	1	59100000	59200000	0.36564	0.701349	0.748112	0.567617	0.184466
1147	1	59150000	59250000	0.36564	0.701349	0.748112	0.425798	0.00467289
1148	1	59200000	59300000	0.36564	0.582359	0.551553	0.336602	0.00467289
1149	1	59250000	59350000	0.36564	0.701349	0.748112	0.484147	0.171339
1150	1	59300000	59400000	0.36564	0.701349	0.748112	0.892327	0.232626
1151	1	59350000	59450000	0.31678	0.60602	0.646876	0.911899	0.402161
1152	1	59400000	59500000	0.263735	0.546434	0.64875	0.886007	0.452566
1153	1	59450000	59550000	0.266998	0.435719	0.408432	0.517629	0.081534
1154	1	59500000	59600000	0.36564	0.238416	0.163258	0.139983	0.0141288
1155	1	59550000	59650000	0.36564	0.100716	0.0579374	0.0647618	0.0141288
1156	1	59600000	59700000	0.36564	0.25205	0.175034	0.0814109	0.0204199
1157	1	59650000	59750000	0.36564	0.701349	0.714721	0.428775	0.0732381
1158	1	59700000	59800000	0.36564	0.701349	0.748112	0.98395	0.534275
1159	1	59750000	59850000	0.102558	0.249249	0.456233	0.818345	0.385134
1160	1	59800000	59900000	0.36564	0.701349	0.748112	0.867647	0.331773
1161	1	59850000	59950000	0.36564	0.701349	0.748112	0.868143	0.144711
1162	1	59900000	60000000	0.143682	0.350566	0.583053	0.887924	0.144711
1163	1	59950000	60050000	0.21803	0.478401	0.625722	0.872919	0.208206
1164	1	60000000	60100000	0.123684	0.330118	0.748112	0.51065	0.162351
1165	1	60050000	60150000	0.182296	0.336468	0.378581	0.24134	0.0807328
1166	1	60100000	60200000	0.216912	0.365467	0.36669	0.238888	0.0774047
1167	1	60150000	60250000	0.216119	0.417421	0.460016	0.691302	0.0774047
1168	1	60200000	60300000	0.320201	0.579603	0.584071	0.448479	0.0807312
1169	1	60250000	60350000	0.36564	0.438621	0.314029	0.209363	0.0807312
1170	1	60300000	60400000	0.36564	0.701349	0.748112	0.49117	0.150291
1171	1	60350000	60450000	0.082672	0.199495	0.402562	0.839823	0.150291
1172	1	60400000	60500000	0.099628	0.230184	0.404994	0.675607	0.226145
1173	1	60450000	60550000	0.135089	0.267593	0.35896	0.604901	0.132526
1174	1	60500000	60600000	0.053281	0.111388	0.265745	0.715527	0.132526
1175	1	60550000	60650000	0.213483	0.249802	0.216632	0.451945	0.100074
1176	1	60600000	60700000	0.36564	0.597698	0.576986	0.284221	0.100074
1177	1	60650000	60750000	0.36564	0.611886	0.49829	0.275967	0.101663
1178	1	60700000	60800000	0.282808	0.316835	0.252335	0.301948	0.101663
1179	1	60750000	60850000	0.0821626	0.22939	0.575209	0.371371	0.0411922
1180	1	60800000	60900000	0.0460304	0.116879	0.349713	0.577444	0.0411922
1181	1	60850000	60950000	0.0520006	0.111892	0.275803	0.848627	0.265229
1182	1	60900000	61000000	0.176032	0.344396	0.408881	0.454946	0.0680134
1183	1	60950000	61050000	0.36564	0.418123	0.337631	0.155516	0.0471269
1184	1	61000000	61100000	0.36564	0.591514	0.566602	0.336847	0.0471269
1185	1	61050000	61150000	0.36564	0.637239	0.644704	0.348716	0.0873109
1186	1	61100000	61200000	0.36564	0.247469	0.171055	0.114489	0.0460681
1187	1	61150000	61250000	0.36564	0.402782	0.320977	0.227067	0.0460681
1188	1	61200000	61300000	0.36564	0.665475	0.589621	0.597005	0.0971972
1189	1	61250000	61350000	0.36564	0.489657	0.421287	0.417549	0.0700623
1190	1	61300000	61400000	0.182799	0.325385	0.357627	0.439579	0.0700623
1191	1	61350000	61450000	0.110201	0.293932	0.627943	0.880781	0.0869166
1192	1	61400000	61500000	0.36564	0.701349	0.748112	0.998686	0.295984
1193	1	61450000	61550000	0.36564	0.701349	0.748112	0.995567	0.45017
1194	1	61500000	61600000	0.36564	0.701349	0.748112	0.816065	0.26215
1195	1	61550000	61650000	0.357225	0.342594	0.259774	0.298815	0.0450819
1196	1	61600000	61700000	0.193092	0.444424	0.643863	0.615887	0.0450819
1197	1	61650000	61750000	0.36564	0.701349	0.748112	0.980021	0.311438
1198	1	61700000	61800000	0.36564	0.701349	0.748112	0.760824	0.0623278
1199	1	61750000	61850000	0.292739	0.316264	0.247864	0.218819	0.0465454
1200	1	61800000	61900000	0.00740188	0.0200829	0.242119	0.161605	0.0465454
1201	1	61850000	61950000	0.0115194	0.0229464	0.166285	0.168982	0.0182946
1202	1	61900000	62000000	0.36564	0.266012	0.187325	0.0897503	0.0182946
1203	1	61950000	62050000	0.0178636	0.04287	0.242093	0.385647	0.134097
1204	1	62000000	62100000	0.0533452	0.166895	0.638554	0.886652	0.172276
1205	1	62050000	62150000	0.36564	0.701349	0.748112	0.53397	0.0285882
1206	1	62100000	62200000	0.36564	0.597246	0.576223	0.308186	0.0285882
1207	1	62150000	62250000	0.275881	0.57004	0.678451	0.892511	0.267044
1208	1	62200000	62300000	0.160501	0.395043	0.67997	0.825175	0.267044
1209	1	62250000	62350000	0.27407	0.413433	0.37082	0.520665	0.0215639
1210	1	62300000	62400000	0.346893	0.233043	0.159695	0.341203	0.0215639
1211	1	62350000	62450000	0.36564	0.475279	0.403514	0.297636	0.0459027
1212	1	62400000	62500000	0.36564	0.701349	0.748112	0.584087	0.135331
1213	1	62450000	62550000	0.36564	0.701349	0.748112	0.871262	0.159928
1214	1	62500000	62600000	0.36564	0.701349	0.748112	0.968785	0.475316
1215	1	62550000	62650000	0.36564	0.701349	0.748112	0.762305	0.128033
1216	1	62600000	62700000	0.36564	0.701349	0.736428	0.890299	0.128033
1217	1	62650000	62750000	0.319504	0.625214	0.688698	0.67792	0.0663759
1218	1	62700000	62800000	0.148724	0.291028	0.370261	0.355584	0.0663759
1219	1	62750000	62850000	0.00684375	0.0234635	0.356119	0.430599	0.0385137
1220	1	62800000	62900000	0.00106448	0.00473826	0.400008	0.43737	0.0385137
1221	1	62850000	62950000	0.000141616	0.000864651	0.595324	0.65086	0.184699
1222	1	62900000	63000000	0.00118669	0.0061884	0.709427	0.95102	0.659472
1223	1	62950000	63050000	0.00574069	0.0193102	0.330316	0.725686	0.235785
1224	1	63000000	63100000	8.23567e-06	6.27142e-05	0.588784	0.606193	0.235785
1225	1	63050000	63150000	9.08764e-06	6.78733e-05	0.628167	0.822962	0.472644
1226	1	63100000	63200000	0.000286497	0.00103646	0.222307	0.269355	0.147712
1227	1	63150000	63250000	0.0031651	0.00600139	0.123919	0.240325	0.147712
1228	1	63200000	63300000	0.275133	0.306058	0.244193	0.374783	0.166756
1229	1	63250000	63350000	0.297342	0.322267	0.252404	0.358377	0.131743
1230	1	63300000	63400000	0.36564	0.546121	0.475168	0.755522	0.131743
1231	1	63350000	63450000	0.186398	0.444088	0.7218	0.994801	0.317782
1232	1	63400000	63500000	0.169988	0.417271	0.748112	0.921902	0.181896
1233	1	63450000	63550000	0.0799228	0.211389	0.482951	0.761264	0.109192
1234	1	63500000	63600000	0.0137405	0.0529718	0.613479	0.645127	0.061945
1235	1	63550000	63650000	0.119441	0.263986	0.408475	0.695934	0.0328458
1236	1	63600000	63700000	0.36564	0.701349	0.748112	0.908446	0.0328458
1237	1	63650000	63750000	0.26183	0.547516	0.661808	0.998872	0.603809
1238	1	63700000	63800000	0.36564	0.602208	0.584659	0.950611	0.273016
1239	1	63750000	63850000	0.36564	0.503274	0.408267	0.235369	0.0337302
1240	1	63800000	63900000	0.187342	0.297806	0.305476	0.197949	0.0337302
1241	1	63850000	63950000	0.0576046	0.0951858	0.192597	0.297394	0.0746461
1242	1	63900000	64000000	0.0664861	0.107752	0.196581	0.183728	0.068311
1243	1	63950000	64050000	0.106528	0.166164	0.223225	0.149803	0.0506042
1244	1	64000000	64100000	0.170166	0.215141	0.209522	0.116253	0.0310824
1245	1	64050000	64150000	0.36564	0.686582	0.552296	0.430061	0.0310824
1246	1	64100000	64200000	0.36564	0.701349	0.748112	0.896914	0.187072
1247	1	64150000	64250000	0.0440239	0.141522	0.614633	0.464729	0.137034
1248	1	64200000	64300000	0.162147	0.346312	0.457491	0.183725	0.0669145
1249	1	64250000	64350000	0.36564	0.517608	0.457574	0.240417	0.0384857
1250	1	64300000	64400000	0.1888	0.0382601	0.0243262	0.0156333	0.011074
1251	1	64350000	64450000	0.0630206	0.0143346	0.0174516	0.0148284	0.011074
1252	1	64400000	64500000	0.0414669	0.0108891	0.018219	0.0460733	0.00839929
1253	1	64450000	64550000	0.11373	0.0408479	0.0366465	0.020392	0.00839929
1254	1	64500000	64600000	0.0295332	0.0338643	0.0977742	0.0166158	0.0110348
1255	1	64550000	64650000	0.00685568	0.0185765	0.237803	0.0923406	0.0110348
1256	1	64600000	64700000	0.36564	0.684418	0.696175	0.354751	0.0829638
1257	1	64650000	64750000	0.36564	0.516158	0.454135	0.339057	0.0778105
1258	1	64700000	64800000	0.256413	0.391236	0.357117	0.628025	0.0778105
1259	1	64750000	64850000	0.36564	0.662723	0.687709	0.824041	0.149862
1260	1	64800000	64900000	0.180508	0.143476	0.118963	0.430799	0.122978
1261	1	64850000	64950000	0.103279	0.24231	0.425122	0.465492	0.122978
1262	1	64900000	65000000	0.36564	0.493501	0.426121	0.360448	0.064603
1263	1	64950000	65050000	0.36564	0.605487	0.590083	0.355965	0.064603
1264	1	65000000	65100000	0.36564	0.701349	0.748112	0.446079	0.13434
1265	1	65050000	65150000	0.0537296	0.0672279	0.129121	0.260088	0.103746
1266	1	65100000	65200000	0.0356927	0.0994484	0.381047	0.428105	0.103746
1267	1	65150000	65250000	0.352381	0.410976	0.331531	0.632916	0.158653
1268	1	65200000	65300000	0.36564	0.642591	0.653859	0.326489	0.0774584
1269	1	65250000	65350000	0.36564	0.545423	0.495977	0.342724	0.0774584
1270	1	65300000	65400000	0.36564	0.526332	0.447439	0.332549	0.063249
1271	1	65350000	65450000	0.36564	0.499641	0.433911	0.157425	0.044406
1272	1	65400000	65500000	0.36564	0.226396	0.153128	0.0693642	0.0255407
1273	1	65450000	65550000	0.36564	0.434495	0.355812	0.234938	0.0255407
1274	1	65500000	65600000	0.36564	0.701349	0.748112	0.633223	0.0638052
1275	1	65550000	65650000	0.36564	0.701349	0.748112	0.935552	0.392286
1276	1	65600000	65700000	0.36564	0.701349	0.748112	0.462792	0.0118625
1277	1	65650000	65750000	0.36564	0.542867	0.492376	0.364472	0.0118625
1278	1	65700000	65800000	0.360201	0.502383	0.438587	0.388245	0.0753628
1279	1	65750000	65850000	0.36564	0.636982	0.644267	0.404742	0.0729173
1280	1	65800000	65900000	0.36564	0.701349	0.748112	0.72186	0.0729173
1281	1	65850000	65950000	0.36564	0.701349	0.748112	0.893035	0.221687
1282	1	65900000	66000000	0.36564	0.701349	0.748112	0.431911	0.0737076
1283	1	65950000	66050000	0.36564	0.701349	0.748112	0.585993	0.0737076
1284	1	66000000	66100000	0.36564	0.701349	0.748112	0.940388	0.418216
1285	1	66050000	66150000	0.36564	0.701349	0.748112	0.89699	0.358116
1286	1	66100000	66200000	0.36564	0.701349	0.748112	0.539116	0.225256
1287	1	66150000	66250000	0.36564	0.701349	0.748112	0.734575	0.225256
1288	1	66200000	66300000	0.36564	0.701349	0.748112	0.523956	0.055633
1289	1	66250000	66350000	0.36564	0.700196	0.609645	0.388937	0.055633
1290	1	66300000	66400000	0.36564	0.701349	0.748112	0.823255	0.174046
1291	1	66350000	66450000	0.36564	0.701349	0.748112	0.977663	0.353675
1292	1	66400000	66500000	0.36564	0.701349	0.748112	0.811329	0.328784
1293	1	66450000	66550000	0.36564	0.701349	0.748112	0.922033	0.328784
1294	1	66500000	66600000	0.36564	0.701349	0.748112	0.954906	0.352192
1295	1	66550000	66650000	0.36564	0.701349	0.748112	0.687256	0.264238
1296	1	66600000	66700000	0.36564	0.523166	0.464991	0.661862	0.152708
1297	1	66650000	66750000	0.36564	0.701349	0.748112	0.717259	0.152708
1298	1	66700000	66800000	0.36564	0.701349	0.748112	0.710405	0.178529
1299	1	66750000	66850000	0.36564	0.631457	0.633652	0.270286	0.0514817
1300	1	66800000	66900000	0.36564	0.476287	0.404588	0.197107	0.0514817
1301	1	66850000	66950000	0.36564	0.541224	0.490037	0.311086	0.140711
1302	1	66900000	67000000	0.36564	0.678278	0.667298	0.852871	0.140711
1303	1	66950000	67050000	0.36564	0.701349	0.748112	0.996084	0.186545
1304	1	67000000	67100000	0.36564	0.701349	0.748112	0.974086	0.186545
1305	1	67050000	67150000	0.36564	0.701349	0.748112	0.966511	0.402862
1306	1	67100000	67200000	0.36564	0.701349	0.748112	0.977983	0.402862
1307	1	67150000	67250000	0.36564	0.701349	0.748112	0.86494	0.135006
1308	1	67200000	67300000	0.36564	0.701349	0.748112	0.809151	0.135006
1309	1	67250000	67350000	0.36564	0.701349	0.748112	0.781941	0.22004
1310	1	67300000	67400000	0.2737	0.48389	0.476104	0.676879	0.22004
1311	1	67350000	67450000	0.10155	0.257601	0.501873	0.921511	0.460407
1312	1	67400000	67500000	0.195286	0.340732	0.361133	0.339428	0.0336875
1313	1	67450000	67550000	0.262558	0.365687	0.319143	0.340499	0.0336875
1314	1	67500000	67600000	0.312465	0.531558	0.506971	0.615526	0.054725
1315	1	67550000	67650000	0.36564	0.701349	0.748112	0.996157	0.684971
1316	1	67600000	67700000	0.36564	0.701349	0.748112	0.974679	0.466082
1317	1	67650000	67750000	0.36564	0.701349	0.748112	0.672136	0.034255
1318	1	67700000	67800000	0.36564	0.652294	0.670306	0.584425	0.034255
1319	1	67750000	67850000	0.36564	0.701349	0.748112	0.767224	0.285329
1320	1	67800000	67900000	0.36564	0.701349	0.729917	0.413349	0.197704
1321	1	67850000	67950000	0.36564	0.0489629	0.0252884	0.0468324	0.00223602
1322	1	67900000	68000000	0.359546	0.138699	0.0846298	0.0594221	0.00223602
1323	1	67950000	68050000	0.36564	0.321656	0.238603	0.321425	0.0122635
1324	1	68000000	68100000	0.307513	0.0645953	0.0357357	0.0423274	0.00263185
1325	1	68050000	68150000	0.316335	0.0867817	0.0498594	0.0124399	0.00263185
1326	1	68100000	68200000	0.36564	0.157208	0.0981338	0.052956	0.0120793
1327	1	68150000	68250000	0.36564	0.212039	0.140851	0.0496335	0.0185784
1328	1	68200000	68300000	0.36564	0.232043	0.157828	0.0749986	0.0214662
1329	1	68250000	68350000	0.36564	0.61846	0.612526	0.376124	0.0478483
1330	1	68300000	68400000	0.36564	0.701349	0.748112	0.705724	0.224205
1331	1	68350000	68450000	0.36564	0.323839	0.240747	0.135873	0.0373425
1332	1	68400000	68500000	0.36564	0.281888	0.201534	0.0679627	0.0373425
1333	1	68450000	68550000	0.36564	0.235394	0.160706	0.174324	0.0455147
1334	1	68500000	68600000	0.36564	0.701349	0.748112	0.652544	0.0602408
1335	1	68550000	68650000	0.36564	0.701349	0.748112	0.670924	0.0602408
1336	1	68600000	68700000	0.36564	0.701349	0.748112	0.613694	0.0793578
1337	1	68650000	68750000	0.36564	0.288543	0.207605	0.168106	0.0454702
1338	1	68700000	68800000	0.36564	0.0905474	0.0511601	0.0103116	0.00970116
1339	1	68750000	68850000	0.36564	0.0912476	0.0515095	0.00668631	0.00170826
1340	1	68800000	68900000	0.246106	0.314921	0.269974	0.211404	0.00170826
1341	1	68850000	68950000	0.126705	0.279071	0.419043	0.278834	0.0072167
1342	1	68900000	69000000	0.235168	0.26801	0.223475	0.195263	0.0072167
1343	1	68950000	69050000	0.242671	0.378482	0.353534	0.391013	0.104311
1344	1	69000000	69100000	0.146818	0.198912	0.212878	0.154474	0.0363956
1345	1	69050000	69150000	0.36564	0.0843292	0.0471291	0.167697	0.0363956
1346	1	69100000	69200000	0.36564	0.37807	0.294914	0.414599	0.0698415
1347	1	69150000	69250000	0.36564	0.492345	0.424662	0.483071	0.0698415
1348	1	69200000	69300000	0.36564	0.671172	0.701466	0.509772	0.134473
1349	1	69250000	69350000	0.36564	0.701349	0.748112	0.731042	0.307922
1350	1	69300000	69400000	0.36564	0.701349	0.748112	0.702455	0.307922
1351	1	69350000	69450000	0.36564	0.502404	0.433523	0.396685	0.0597569
1352	1	69400000	69500000	0.36564	0.29564	0.214139	0.22726	0.0597569
1353	1	69450000	69550000	0.36564	0.701349	0.748112	0.680712	0.262727
1354	1	69500000	69600000	0.36564	0.701349	0.748112	0.975356	0.321654
1355	1	69550000	69650000	0.36564	0.701349	0.748112	0.974454	0.403054
1356	1	69600000	69700000	0.36564	0.701349	0.748112	0.86073	0.403054
1357	1	69650000	69750000	0.36564	0.701349	0.748112	0.485231	0.0622236
1358	1	69700000	69800000	0.36564	0.254571	0.177211	0.12099	0.047755
1359	1	69750000	69850000	0.320814	0.114942	0.0690416	0.0578744	0.0326522
1360	1	69800000	69900000	0.100367	0.0311407	0.0294005	0.0268822	0.00341484
1361	1	69850000	69950000	0.133808	0.11047	0.106933	0.161011	0.00341484
1362	1	69900000	70000000	0.36564	0.701349	0.748112	0.606283	0.0893296
1363	1	69950000	70050000	0.36564	0.458529	0.383244	0.497212	0.0497306
1364	1	70000000	70100000	0.36564	0.311205	0.228709	0.176351	0.0261443
1365	1	70050000	70150000	0.36564	0.274852	0.195186	0.0908001	0.0261443
1366	1	70100000	70200000	0.36564	0.560656	0.475717	0.731525	0.138483
1367	1	70150000	70250000	0.332621	0.650627	0.719464	0.872192	0.138483
1368	1	70200000	70300000	0.276251	0.576249	0.702632	0.724737	0.0914751
1369	1	70250000	70350000	0.36564	0.701349	0.748112	0.541855	0.0914751
1370	1	70300000	70400000	0.36564	0.701349	0.748112	0.500942	0.244218
1371	1	70350000	70450000	0.36564	0.0880409	0.0495418	0.0607276	0.00403476
1372	1	70400000	70500000	0.36564	0.104897	0.0607469	0.011225	0.00387403
1373	1	70450000	70550000	0.36564	0.0412339	0.0207842	0.0102168	0.00387403
1374	1	70500000	70600000	0.36564	0.068279	0.0368803	0.0230363	0.00218172
1375	1	70550000	70650000	0.36564	0.0598604	0.0317809	0.0204672	0.00218172
1376	1	70600000	70700000	0.0256873	0.0526333	0.208385	0.124281	0.0436407
1377	1	70650000	70750000	0.312736	0.144606	0.0912891	0.136129	0.0865345
1378	1	70700000	70800000	0.147406	0.258287	0.308856	0.169781	0.0934058
1379	1	70750000	70850000	0.135554	0.348	0.669144	0.545627	0.262848
1380	1	70800000	70900000	0.36564	0.574382	0.538817	0.424844	0.110588
1381	1	70850000	70950000	0.316925	0.0652294	0.0358602	0.0742088	0.00654344
1382	1	70900000	71000000	0.36564	0.174874	0.111617	0.0713257	0.00132356
1383	1	70950000	71050000	0.36564	0.574053	0.535643	0.340963	0.00132356
1384	1	71000000	71100000	0.36564	0.701349	0.748112	0.701034	0.048331
1385	1	71050000	71150000	0.36564	0.701349	0.748112	0.970918	0.256192
1386	1	71100000	71200000	0.36564	0.562872	0.521149	0.455226	0.0872984
1387	1	71150000	71250000	0.36564	0.473855	0.4018	0.2321	0.0872984
1388	1	71200000	71300000	0.36564	0.701349	0.748112	0.824206	0.241871
1389	1	71250000	71350000	0.36564	0.701349	0.748112	0.868737	0.241871
1390	1	71300000	71400000	0.36564	0.701349	0.748112	0.841115	0.262755
1391	1	71350000	71450000	0.36564	0.701349	0.748112	0.678311	0.135932
1392	1	71400000	71500000	0.36564	0.701349	0.748112	0.467655	0.100195
1393	1	71450000	71550000	0.36564	0.701349	0.748112	0.449496	0.100195
1394	1	71500000	71600000	0.36564	0.59539	0.573146	0.394308	0.100037
1395	1	71550000	71650000	0.36564	0.701349	0.748112	0.600796	0.100037
1396	1	71600000	71700000	0.36564	0.701349	0.748112	0.999539	0.822818
1397	1	71650000	71750000	0.36564	0.701349	0.748112	0.74706	0.0589624
1398	1	71700000	71800000	0.36564	0.701349	0.740922	0.405293	0.0589624
1399	1	71750000	71850000	0.36564	0.701349	0.748112	0.669602	0.294412
1400	1	71800000	71900000	0.36564	0.701349	0.748112	0.631333	0.13669
1401	1	71850000	71950000	0.36564	0.701349	0.748112	0.618273	0.13669
1402	1	71900000	72000000	0.36564	0.701349	0.748112	0.660486	0.219452
1403	1	71950000	72050000	0.36564	0.592771	0.568726	0.376997	0.219452
1404	1	72000000	72100000	0.36564	0.542582	0.491962	0.381362	0.281419
1405	1	72050000	72150000	0.29956	0.488669	0.45291	0.560933	0.388691
1406	1	72100000	72200000	0.226502	0.41083	0.426017	0.663565	0.388691
1407	1	72150000	72250000	0.19448	0.349784	0.378159	0.640639	0.297539
1408	1	72200000	72300000	0.364716	0.50196	0.437352	0.568464	0.199072
1409	1	72250000	72350000	0.36564	0.701349	0.748112	0.640156	0.199072
1410	1	72300000	72400000	0.36564	0.701349	0.748112	0.776202	0.31086
1411	1	72350000	72450000	0.36564	0.701349	0.748112	0.644832	0.256457
1412	1	72400000	72500000	0.36564	0.701349	0.748112	0.663258	0.256457
1413	1	72450000	72550000	0.36564	0.498506	0.432369	0.244941	0.0289523
1414	1	72500000	72600000	0.36564	0.253013	0.175804	0.0747725	0.0176661
1415	1	72550000	72650000	0.36564	0.473184	0.400057	0.258912	0.0176661
1416	1	72600000	72700000	0.36564	0.396662	0.314428	0.20486	0.0338801
1417	1	72650000	72750000	0.36564	0.146268	0.090005	0.0343684	0.0315562
1418	1	72700000	72800000	0.36564	0.125322	0.0749062	0.0308838	0.0306042
1419	1	72750000	72850000	0.36564	0.108817	0.0634545	0.0259401	0.0286134
1420	1	72800000	72900000	0.36564	0.10741	0.062503	0.0209675	0.0116331
1421	1	72850000	72950000	0.36564	0.14901	0.0920021	0.0276774	0.0116331
1422	1	72900000	73000000	0.36564	0.223498	0.150685	0.0950096	0.0129169
1423	1	72950000	73050000	0.36564	0.56759	0.527983	0.302834	0.109306
1424	1	73000000	73100000	0.36564	0.533907	0.479844	0.251291	0.109306
1425	1	73050000	73150000	0.36564	0.701349	0.748112	0.334777	0.223565
1426	1	73100000	73200000	0.36564	0.701349	0.748112	0.375475	0.223565
1427	1	73150000	73250000	0.36564	0.701349	0.748112	0.64025	0.289616
1428	1	73200000	73300000	0.36564	0.701349	0.748112	0.600208	0.0822457
1429	1	73250000	73350000	0.36564	0.701349	0.748112	0.47572	0.0822457
1430	1	73300000	73400000	0.36564	0.701349	0.748112	0.569009	0.183377
1431	1	73350000	73450000	0.36564	0.701349	0.748112	-2147483648	0.822207
1432	1	73400000	73500000	0.36564	0.701349	0.748112	0.35167	0.177917
1433	1	73450000	73550000	0.36564	0.701349	0.748112	0.373593	0.177917
1434	1	73500000	73600000	0.36564	0.701349	0.748112	0.451184	0.429339
1435	1	73550000	73650000	0.36564	0.701349	0.748112	0.669583	0.468552
1436	1	73600000	73700000	0.36564	0.701349	0.748112	0.830614	0.520352
1437	1	73650000	73750000	0.354516	0.682225	0.73927	0.935589	0.529203
1438	1	73700000	73800000	0.36564	0.701349	0.748112	0.894516	0.529203
1439	1	73750000	73850000	0.36564	0.701349	0.748112	0.714461	0.705393
1440	1	73800000	73900000	0.36564	0.593111	0.569298	0.311508	0.112965
1441	1	73850000	73950000	0.36564	0.701349	0.698079	0.430678	0.112965
1442	1	73900000	74000000	0.36564	0.701349	0.748112	0.427912	0.123067
1443	1	73950000	74050000	0.312484	0.416251	0.34971	0.334068	0.123067
1444	1	74000000	74100000	0.204755	0.234693	0.205111	0.266479	0.0602641
1445	1	74050000	74150000	0.36564	0.519698	0.460377	0.429828	0.0602641
1446	1	74100000	74200000	0.36564	0.701349	0.748112	0.968794	0.315133
1447	1	74150000	74250000	0.205086	0.465863	0.65811	0.592018	0.115217
1448	1	74200000	74300000	0.0210883	0.0783819	0.707414	0.537026	0.115217
1449	1	74250000	74350000	0.023184	0.0852795	0.733398	0.806156	0.18689
1450	1	74300000	74400000	0.160708	0.400736	0.748112	0.702662	0.145266
1451	1	74350000	74450000	0.36564	0.597997	0.577529	0.577821	0.145266
1452	1	74400000	74500000	0.36564	0.403767	0.322045	0.470891	0.0986847
1453	1	74450000	74550000	0.36564	0.23059	0.156635	0.091718	0.00822436
1454	1	74500000	74600000	0.36564	0.201783	0.132888	0.0682633	0.00822436
1455	1	74550000	74650000	0.36564	0.152139	0.0943197	0.0489662	0.0119598
1456	1	74600000	74700000	0.36564	0.255908	0.178338	0.081793	0.0119598
1457	1	74650000	74750000	0.36564	0.701349	0.748112	0.589877	0.195378
1458	1	74700000	74800000	0.36564	0.701349	0.748112	0.687796	0.195378
1459	1	74750000	74850000	0.36564	0.701349	0.748112	0.56449	0.261906
1460	1	74800000	74900000	0.36564	0.489986	0.421603	0.200897	0.0250838
1461	1	74850000	74950000	0.36564	0.236681	0.161798	0.0827786	0.0250838
1462	1	74900000	75000000	0.36564	0.219508	0.147375	0.054904	0.0285087
1463	1	74950000	75050000	0.36564	0.268676	0.189685	0.144951	0.0427251
1464	1	75000000	75100000	0.36564	0.701349	0.748112	0.863597	0.389947
1465	1	75050000	75150000	0.36564	0.701349	0.748112	0.891004	0.257133
1466	1	75100000	75200000	0.36564	0.692267	0.626186	0.67095	0.165954
1467	1	75150000	75250000	0.330979	0.460883	0.395205	0.495866	0.165954
1468	1	75200000	75300000	0.36564	0.591012	0.474169	0.738953	0.180656
1469	1	75250000	75350000	0.271088	0.575888	0.748112	0.940106	0.180656
1470	1	75300000	75400000	0.0978136	0.272396	0.674263	0.995867	0.593355
1471	1	75350000	75450000	0.288405	0.599771	0.748112	0.978132	0.549209
1472	1	75400000	75500000	0.226512	0.507089	0.711694	0.960263	0.506553
1473	1	75450000	75550000	0.10741	0.283032	0.585389	0.763681	0.301158
1474	1	75500000	75600000	0.241624	0.533278	0.748112	0.696351	0.301158
1475	1	75550000	75650000	0.36564	0.698392	0.7299	0.671312	0.338974
1476	1	75600000	75700000	0.36564	0.701349	0.748112	0.575558	0.338974
1477	1	75650000	75750000	0.185223	0.309563	0.326947	0.628839	0.402453
1478	1	75700000	75800000	0.221577	0.427578	0.46808	0.886548	0.402453
1479	1	75750000	75850000	0.36564	0.701349	0.748112	0.926491	0.408492
1480	1	75800000	75900000	0.36564	0.701349	0.748112	0.955039	0.632639
1481	1	75850000	75950000	0.287344	0.587062	0.687709	0.807002	0.191809
1482	1	75900000	76000000	0.304218	0.620689	0.748112	0.883208	0.191809
1483	1	75950000	76050000	0.36564	0.701349	0.748112	0.929163	0.27936
1484	1	76000000	76100000	0.36564	0.701349	0.748112	0.822859	0.238409
1485	1	76050000	76150000	0.36564	0.701349	0.748112	0.767487	0.238409
1486	1	76100000	76200000	0.36564	0.701349	0.748112	0.55149	0.288944
1487	1	76150000	76250000	0.36564	0.701349	0.748112	0.569312	0.276036
1488	1	76200000	76300000	0.36564	0.701349	0.748112	0.743022	0.276036
1489	1	76250000	76350000	0.36564	0.701349	0.748112	0.794491	0.471549
1490	1	76300000	76400000	0.36564	0.701349	0.748112	0.798959	0.448156
1491	1	76350000	76450000	0.36564	0.701349	0.748112	0.810766	0.448156
1492	1	76400000	76500000	0.36564	0.701349	0.748112	0.929335	0.433509
1493	1	76450000	76550000	0.36564	0.584001	0.554194	0.687016	0.116851
1494	1	76500000	76600000	0.36564	0.279477	0.199338	0.12504	0.0043829
1495	1	76550000	76650000	0.0647671	0.148359	0.330534	0.136629	0.0043829
1496	1	76600000	76700000	0.0149885	0.0497727	0.410744	0.679188	0.305815
1497	1	76650000	76750000	0.0623233	0.129244	0.27707	0.193908	0.00686901
1498	1	76700000	76800000	0.36564	0.0928846	0.0525935	0.0186062	0.00686901
1499	1	76750000	76850000	0.36564	0.168709	0.10689	0.040111	0.00832575
1500	1	76800000	76900000	0.36564	0.490714	0.422492	0.162598	0.0392645
1501	1	76850000	76950000	0.36564	0.653345	0.671877	0.36932	0.0506361
1502	1	76900000	77000000	0.36564	0.701349	0.748112	0.588358	0.0689058
1503	1	76950000	77050000	0.36564	0.259937	0.181938	0.192675	0.0430415
1504	1	77000000	77100000	0.359779	0.111702	0.065514	0.0268751	0.0052186
1505	1	77050000	77150000	0.119618	0.0497246	0.0444034	0.0389511	0.0052186
1506	1	77100000	77200000	0.0403979	0.0468636	0.107794	0.0664652	0.0161033
1507	1	77150000	77250000	0.0116886	0.0369908	0.3479	0.234468	0.0369863
1508	1	77200000	77300000	0.0408981	0.110496	0.376531	0.426828	0.0462416
1509	1	77250000	77350000	0.36564	0.701349	0.748112	0.391007	0.0462416
1510	1	77300000	77400000	0.326221	0.501569	0.450812	0.506018	0.313373
1511	1	77350000	77450000	0.308283	0.471184	0.420944	0.443391	0.313373
1512	1	77400000	77500000	0.36564	0.701349	0.748112	0.729479	0.381208
1513	1	77450000	77550000	0.36564	0.701349	0.748112	0.924067	0.335709
1514	1	77500000	77600000	0.36564	0.701349	0.748112	0.880956	0.335709
1515	1	77550000	77650000	0.36564	0.693304	0.620572	0.470038	0.175043
1516	1	77600000	77700000	0.36564	0.548225	0.499866	0.321258	0.0940615
1517	1	77650000	77750000	0.36564	0.439107	0.361073	0.218662	0.0317125
1518	1	77700000	77800000	0.36564	0.422444	0.342418	0.197594	0.0317125
1519	1	77750000	77850000	0.36564	0.542664	0.492096	0.385911	0.0415002
1520	1	77800000	77900000	0.36564	0.564172	0.523105	0.340571	0.0571114
1521	1	77850000	77950000	0.36564	0.371524	0.288178	0.203845	0.0571114
1522	1	77900000	78000000	0.36564	0.466189	0.392459	0.408996	0.134162
1523	1	77950000	78050000	0.122594	0.0936463	0.0932478	0.156605	0.0300025
1524	1	78000000	78100000	0.0331358	0.0392704	0.105109	0.0669164	0.0300025
1525	1	78050000	78150000	0.0455885	0.0644137	0.144532	0.132866	0.0407406
1526	1	78100000	78200000	0.36564	0.701349	0.748112	-2147483648	0.824701
1527	1	78150000	78250000	0.0190039	0.0164865	0.062225	0.0736096	0.0640053
1528	1	78200000	78300000	0.0272818	0.0560843	0.212719	0.141306	0.0640053
1529	1	78250000	78350000	0.327634	0.500449	0.448437	0.500407	0.182097
1530	1	78300000	78400000	0.36564	0.701349	0.734763	-2147483648	0.367416
1531	1	78350000	78450000	0.066012	0.1792	0.464961	-2147483648	0.599639
1532	1	78400000	78500000	0.0425926	0.0605348	0.142802	0.221216	0.128832
1533	1	78450000	78550000	0.154202	0.187954	0.18923	0.371572	0.128832
1534	1	78500000	78600000	0.36564	0.701349	0.748112	0.892043	0.347951
1535	1	78550000	78650000	0.36564	0.701349	0.748112	0.961321	0.4768
1536	1	78600000	78700000	0.36564	0.701349	0.748112	0.818133	0.380219
1537	1	78650000	78750000	0.36564	0.632567	0.636636	0.347436	0.0744755
1538	1	78700000	78800000	0.36564	0.427116	0.347549	0.195511	0.018052
1539	1	78750000	78850000	0.36564	0.368794	0.285404	0.272517	0.018052
1540	1	78800000	78900000	0.36564	0.524722	0.467068	0.336962	0.0818373
1541	1	78850000	78950000	0.36564	0.701349	0.748112	0.824743	0.389182
1542	1	78900000	79000000	0.36564	0.701349	0.748112	0.783583	0.201958
1543	1	78950000	79050000	0.36564	0.374508	0.291233	0.19948	0.0627297
1544	1	79000000	79100000	0.354171	0.0448209	0.0229698	0.0414412	0.0144664
1545	1	79050000	79150000	0.157868	0.0182495	0.0117074	0.0207173	0.000697358
1546	1	79100000	79200000	0.182635	0.0384659	0.0249423	0.0549858	0.000697358
1547	1	79150000	79250000	0.335766	0.46889	0.403169	0.690306	0.156295
1548	1	79200000	79300000	0.074263	0.192972	0.445642	0.82365	0.119975
1549	1	79250000	79350000	0.123285	0.322904	0.654627	0.36	0.0904121
1550	1	79300000	79400000	0.329913	0.563567	0.542555	0.381595	0.0325366
1551	1	79350000	79450000	0.215737	0.484365	0.670511	0.530999	0.0325366
1552	1	79400000	79500000	0.341267	0.591673	0.581648	0.535485	0.188127
1553	1	79450000	79550000	0.36564	0.701349	0.748112	0.688417	0.188127
1554	1	79500000	79600000	0.36564	0.701349	0.748112	0.754691	0.131915
1555	1	79550000	79650000	0.36564	0.575859	0.541119	0.602964	0.131915
1556	1	79600000	79700000	0.245267	0.273753	0.224132	0.31754	0.0616627
1557	1	79650000	79750000	0.23006	0.165224	0.12214	0.187326	0.0616627
1558	1	79700000	79800000	0.174734	0.160822	0.140494	0.34996	0.138265
1559	1	79750000	79850000	0.154672	0.18652	0.186854	0.260576	0.114003
1560	1	79800000	79900000	0.239848	0.10005	0.0653265	0.124157	0.0330057
1561	1	79850000	79950000	0.36564	0.0856402	0.0479867	0.151839	0.0330057
1562	1	79900000	80000000	0.36564	0.482251	0.412017	0.192089	0.0765794
1563	1	79950000	80050000	0.36564	0.361064	0.277581	0.183054	0.0765794
1564	1	80000000	80100000	0.36564	0.16986	0.107795	0.163067	0.00540554
1565	1	80050000	80150000	0.36564	0.344402	0.260886	0.262968	0.00540554
1566	1	80100000	80200000	0.36564	0.701349	0.748112	0.611805	0.0974839
1567	1	80150000	80250000	0.36564	0.701349	0.748112	0.771142	0.146053
1568	1	80200000	80300000	0.36564	0.701349	0.748112	0.65267	0.146053
1569	1	80250000	80350000	0.36564	0.701349	0.74389	0.541844	0.203966
1570	1	80300000	80400000	0.36564	0.539263	0.486252	0.207375	0.0676476
1571	1	80350000	80450000	0.36564	0.700556	0.588686	0.392326	0.0676476
1572	1	80400000	80500000	0.36564	0.701349	0.748112	0.907666	0.418279
1573	1	80450000	80550000	0.36564	0.605018	0.589382	0.740693	0.380405
1574	1	80500000	80600000	0.354619	0.416719	0.337499	0.577777	0.296582
1575	1	80550000	80650000	0.36564	0.584797	0.555473	0.496552	0.296582
1576	1	80600000	80700000	0.36564	0.701349	0.748112	0.80191	0.375786
1577	1	80650000	80750000	0.36564	0.701349	0.748112	0.546977	0.147539
1578	1	80700000	80800000	0.36564	0.312058	0.229025	0.138151	0.0393882
1579	1	80750000	80850000	0.36564	0.341688	0.257643	0.111962	0.0393882
1580	1	80800000	80900000	0.36564	0.610698	0.599175	0.308666	0.0445444
1581	1	80850000	80950000	0.136253	0.282821	0.3908	0.828988	0.162365
1582	1	80900000	81000000	0.36564	0.695967	0.722807	0.953885	0.334434
1583	1	80950000	81050000	0.36564	0.701349	0.748112	0.706483	0.202685
1584	1	81000000	81100000	0.36564	0.701349	0.748112	0.581299	0.202685
1585	1	81050000	81150000	0.36564	0.701349	0.748112	0.860733	0.302026
1586	1	81100000	81200000	0.36564	0.701349	0.748112	0.849759	0.190994
1587	1	81150000	81250000	0.36564	0.680905	0.603058	0.556791	0.151334
1588	1	81200000	81300000	0.36564	0.617972	0.611681	0.542518	0.151334
1589	1	81250000	81350000	0.15952	0.380462	0.596554	0.326414	0.0775614
1590	1	81300000	81400000	0.0209134	0.0773067	0.674341	0.330958	0.0775614
1591	1	81350000	81450000	0.198745	0.464092	0.716495	0.842714	0.255587
1592	1	81400000	81500000	0.36564	0.701349	0.748112	0.820383	0.255587
1593	1	81450000	81550000	0.36564	0.701349	0.748112	0.924288	0.277186
1594	1	81500000	81600000	0.327436	0.650007	0.742375	0.915075	0.257148
1595	1	81550000	81650000	0.338974	0.61931	0.636147	0.832123	0.257148
1596	1	81600000	81700000	0.36564	0.701349	0.748112	0.670813	0.0798841
1597	1	81650000	81750000	0.36564	0.59047	0.564845	0.488385	0.0798841
1598	1	81700000	81800000	0.36564	0.585649	0.556891	0.40956	0.0398403
1599	1	81750000	81850000	0.36564	0.489847	0.419793	0.247025	0.0393105
1600	1	81800000	81900000	0.36564	0.455082	0.377725	0.304763	0.0117035
1601	1	81850000	81950000	0.36564	0.701349	0.748112	0.700971	0.0117035
1602	1	81900000	82000000	0.36564	0.701349	0.748112	0.993996	0.299548
1603	1	81950000	82050000	0.0422521	0.136797	0.614558	0.992811	0.365037
1604	1	82000000	82100000	0.023941	0.0860901	0.647453	0.895654	0.180079
1605	1	82050000	82150000	0.172707	0.307737	0.346124	0.885239	0.180079
1606	1	82100000	82200000	0.299816	0.552605	0.56256	0.992269	0.292468
1607	1	82150000	82250000	0.36564	0.701349	0.748112	0.996504	0.40076
1608	1	82200000	82300000	0.36564	0.701349	0.748112	0.950386	0.365526
1609	1	82250000	82350000	0.36564	0.701349	0.748112	0.777227	0.194193
1610	1	82300000	82400000	0.36564	0.701349	0.748112	0.596594	0.118746
1611	1	82350000	82450000	0.36564	0.535238	0.481707	0.291238	0.0697509
1612	1	82400000	82500000	0.36564	0.38722	0.30448	0.24644	0.0697509
1613	1	82450000	82550000	0.259979	0.272539	0.215808	0.42709	0.180178
1614	1	82500000	82600000	0.0818853	0.160026	0.279702	0.688322	0.305065
1615	1	82550000	82650000	0.0157619	0.0457118	0.32084	0.781452	0.305065
1616	1	82600000	82700000	0.00091681	0.00264744	0.185075	0.419288	0.156674
1617	1	82650000	82750000	0.00108512	0.00291751	0.171064	0.313255	0.156674
1618	1	82700000	82800000	0.00151939	0.00461728	0.21832	0.526738	0.250842
1619	1	82750000	82850000	0.0027218	0.00749389	0.205908	0.661497	0.133614
1620	1	82800000	82900000	0.0903133	0.216814	0.415894	0.756597	0.133614
1621	1	82850000	82950000	0.36564	0.701349	0.748112	0.896931	0.161429
1622	1	82900000	83000000	0.36564	0.701349	0.748112	0.781246	0.251839
1623	1	82950000	83050000	0.36564	0.701349	0.748112	0.76318	0.251839
1624	1	83000000	83100000	0.266445	0.468281	0.459978	0.693247	0.0751999
1625	1	83050000	83150000	0.36564	0.603373	0.586585	0.676678	0.0751999
1626	1	83100000	83200000	0.36564	0.701349	0.748112	0.743536	0.120041
1627	1	83150000	83250000	0.36564	0.701349	0.748112	0.578115	0.120041
1628	1	83200000	83300000	0.36564	0.701349	0.748112	0.594955	0.301162
1629	1	83250000	83350000	0.36564	0.317496	0.234699	0.159602	0.0143999
1630	1	83300000	83400000	0.36564	0.115519	0.0680414	0.0966998	0.0143999
1631	1	83350000	83450000	0.36564	0.701349	0.748112	0.683264	0.257074
1632	1	83400000	83500000	0.36564	0.433438	0.354673	0.510579	0.0336785
1633	1	83450000	83550000	0.36564	0.453197	0.377298	0.256674	0.0336785
1634	1	83500000	83600000	0.36564	0.518486	0.458593	0.216043	0.0392733
1635	1	83550000	83650000	0.36564	0.606758	0.592317	0.257982	0.079052
1636	1	83600000	83700000	0.36564	0.602526	0.584638	0.32545	0.169221
1637	1	83650000	83750000	0.36564	0.651018	0.668164	0.323456	0.100897
1638	1	83700000	83800000	0.36564	0.618374	0.612377	0.27486	0.100897
1639	1	83750000	83850000	0.36564	0.614385	0.605483	0.403861	0.194868
1640	1	83800000	83900000	0.36564	0.280407	0.200191	0.128747	0.00328846
1641	1	83850000	83950000	0.36564	0.39751	0.315334	0.170242	0.00328846
1642	1	83900000	84000000	0.36564	0.701349	0.748112	0.77047	0.118875
1643	1	83950000	84050000	0.36564	0.701349	0.748112	0.675618	0.069706
1644	1	84000000	84100000	0.36564	0.6192	0.613688	0.478441	0.0436949
1645	1	84050000	84150000	0.26419	0.557387	0.690215	0.544046	0.0436949
1646	1	84100000	84200000	0.36564	0.701349	0.748112	0.680933	0.300324
1647	1	84150000	84250000	0.232451	0.377667	0.364168	0.465574	0.0552907
1648	1	84200000	84300000	0.319896	0.488165	0.436255	0.36317	0.0552907
1649	1	84250000	84350000	0.36564	0.576525	0.542191	0.285351	0.0946576
1650	1	84300000	84400000	0.36564	0.393564	0.311088	0.199515	0.122696
1651	1	84350000	84450000	0.36564	0.701349	0.748112	1	0.750129
1652	1	84400000	84500000	0.36564	0.701349	0.748112	0.953126	0.662224
1653	1	84450000	84550000	0.36564	0.701349	0.748112	0.613415	0.0562257
1654	1	84500000	84600000	0.36564	0.306834	0.224525	0.140897	0.0191792
1655	1	84550000	84650000	0.36564	0.317981	0.235157	0.123177	0.0191792
1656	1	84600000	84700000	0.36564	0.445323	0.368148	0.121916	0.108571
1657	1	84650000	84750000	0.36564	0.701349	0.748112	0.591471	0.108571
1658	1	84700000	84800000	0.36564	0.581791	0.500358	0.868489	0.10183
1659	1	84750000	84850000	0.0625168	0.120939	0.24902	0.308986	0.0814463
1660	1	84800000	84900000	0.127063	0.0772796	0.0717815	0.116045	0.0479653
1661	1	84850000	84950000	0.36564	0.0744322	0.0408001	0.0558704	0.0445224
1662	1	84900000	85000000	0.36564	0.109617	0.0640025	0.0331007	0.01954
1663	1	84950000	85050000	0.36564	0.207718	0.137677	0.0504999	0.01954
1664	1	85000000	85100000	0.36564	0.498413	0.432362	0.183878	0.03828
1665	1	85050000	85150000	0.36564	0.701349	0.748112	0.694873	0.173909
1666	1	85100000	85200000	0.36564	0.701349	0.748112	0.636958	0.173909
1667	1	85150000	85250000	0.36564	0.701349	0.748112	0.959214	0.203679
1668	1	85200000	85300000	0.36564	0.636916	0.644142	0.911839	0.0938511
1669	1	85250000	85350000	0.36564	0.560545	0.517762	0.407821	0.0330684
1670	1	85300000	85400000	0.36564	0.701349	0.748112	0.505209	0.0330684
1671	1	85350000	85450000	0.36564	0.701349	0.748112	0.937909	0.283738
1672	1	85400000	85500000	0.36564	0.701349	0.748112	0.74425	0.193769
1673	1	85450000	85550000	0.36564	0.593114	0.569306	0.512317	0.193769
1674	1	85500000	85600000	0.122606	0.3279	0.745597	0.97674	0.30033
1675	1	85550000	85650000	0.0916761	0.261781	0.722758	0.924811	0.133776
1676	1	85600000	85700000	0.0432178	0.106936	0.326874	0.462358	0.0599724
1677	1	85650000	85750000	0.0392999	0.0401483	0.0908319	0.269703	0.0379069
1678	1	85700000	85800000	0.136982	0.267136	0.352268	0.52698	0.0379069
1679	1	85750000	85850000	0.36564	0.40317	0.321398	0.418344	0.0721349
1680	1	85800000	85900000	0.348351	0.528841	0.477886	0.390689	0.0721349
1681	1	85850000	85950000	0.245557	0.459161	0.479209	0.759156	0.0312332
1682	1	85900000	86000000	0.23448	0.488312	0.580356	0.791839	0.0312332
1683	1	85950000	86050000	0.254708	0.535442	0.65172	0.719693	0.0969544
1684	1	86000000	86100000	0.270622	0.504017	0.518053	0.684104	0.0969544
1685	1	86050000	86150000	0.36564	0.620866	0.616651	0.610279	0.0995395
1686	1	86100000	86200000	0.335288	0.400465	0.323632	0.254923	0.0957284
1687	1	86150000	86250000	0.229948	0.437029	0.46826	0.474629	0.0957284
1688	1	86200000	86300000	0.36564	0.701349	0.748112	0.499213	0.156303
1689	1	86250000	86350000	0.36564	0.545947	0.495808	0.227738	0.0441115
1690	1	86300000	86400000	0.36564	0.538085	0.484919	0.222631	0.0441115
1691	1	86350000	86450000	0.36564	0.655651	0.674517	0.320919	0.123627
1692	1	86400000	86500000	0.36564	0.701349	0.748112	0.719369	0.170551
1693	1	86450000	86550000	0.36564	0.626168	0.621946	0.713708	0.0991745
1694	1	86500000	86600000	0.35867	0.582415	0.55436	0.486124	0.0991745
1695	1	86550000	86650000	0.36564	0.362151	0.278699	0.213186	0.0996533
1696	1	86600000	86700000	0.36564	0.327468	0.244189	0.110724	0.029471
1697	1	86650000	86750000	0.36564	0.247027	0.170682	0.13047	0.0213881
1698	1	86700000	86800000	0.319102	0.30831	0.232224	0.457479	0.0213881
1699	1	86750000	86850000	0.36564	0.701349	0.748112	0.887625	0.403127
1700	1	86800000	86900000	0.36564	0.701349	0.748112	0.835981	0.18477
1701	1	86850000	86950000	0.36564	0.696152	0.725036	0.891919	0.18477
1702	1	86900000	87000000	0.302581	0.466739	0.419083	0.613438	0.0497553
1703	1	86950000	87050000	0.36564	0.487733	0.418852	0.234101	0.0215181
1704	1	87000000	87100000	0.36564	0.397949	0.315796	0.189196	0.0215181
1705	1	87050000	87150000	0.36564	0.394417	0.312019	0.186349	0.028587
1706	1	87100000	87200000	0.36564	0.293386	0.212062	0.145438	0.0298196
[truncated: 51,112 more rows]

## Sheet: FS_TRIGL - all regions
	Chromosome	Window Start	Window End	P stSet	P mtSet	P iSet	P GESAT	minP mtLMM-int
[truncated: 52,819 more rows]
